# Supplementary material for: Single‐Cell Transcriptome Analysis Uncovers Intratumoral Heterogeneity and Underlying Mechanisms for Drug Resistance in Hepatobiliary Tumor Organoids
Source: Adv Sci (Weinh). 2021 Mar 23;8(11):2003897. doi: 10.1002/advs.202003897 (PMC8188185; doi:10.1002/advs.202003897)
Supplement: Supplementary file 3 — Supplemental Table 2 [file ADVS-8-2003897-s003.xlsx]

## Sheet: Table S2
Supplementary Table 2. Sample-specific genes by performing differential gene expression analysis
HCC277							ICC161							GBC270							ICC284							HCC272							HCC285							HCC10
Gene	PCT1	PCT2	logFoldchange	P value	Adjust p value	Cluster	Gene	PCT1	PCT2	logFoldchange	P value	Adjust p value	Cluster	Gene	PCT1	PCT2	logFoldchange	P value	Adjust p value	Cluster	Gene	PCT1	PCT2	logFoldchange	P value	Adjust p value	Cluster	Gene	PCT1	PCT2	logFoldchange	P value	Adjust p value	Cluster	Gene	PCT1	PCT2	logFoldchange	P value	Adjust p value	Cluster	Gene	PCT1	PCT2	logFoldchange	P value	Adjust p value	Cluster
APOA2	1	0.165	3.90689	0	0	T1	FDCSP	0.98	0	3.36341	0	0	T2	S100A2	1	0.088	4.22763	0	0	T3	SPINK4	0.91	0.252	3.19625	7.9683e-245	2.18618e-240	T4	VIM	0.827	0.07	1.55219	0	0	T5	APOC3	0.985	0.111	3.42163	0	0	T6	MT-CO2	1	0.069	2.70529	0	0	T7
IGF2	1	0.004	3.1872	0	0	T1	MT1G	0.994	0.036	3.04496	0	0	T2	GSTP1	1	0.171	3.60303	0	0	T3	GPX2	0.955	0.475	1.8665	9.89144e-192	2.71382e-187	T4	LRP5	0.873	0.141	1.53355	4.1167e-285	1.12946e-280	T5	SPINK1	0.991	0.136	2.61738	0	0	T6	MT-CO3	0.996	0.066	2.6692	0	0	T7
APOC1	1	0.282	2.3928	0	0	T1	SAA1	0.992	0.074	2.98971	0	0	T2	AZGP1	0.976	0.223	2.68109	0	0	T3	SPINT2	0.815	0.281	1.8257	2.18579e-173	5.99693e-169	T4	PPP6R3	0.846	0.135	1.20939	8.73946e-261	2.39776e-256	T5	C15orf48	0.843	0.071	1.71378	0	0	T6	MT-ND4	0.993	0.062	2.64133	0	0	T7
GP2	0.978	0.039	2.21855	0	0	T1	MT1A	0.94	0.124	2.23335	0	0	T2	LY6D	0.868	0.006	2.48624	0	0	T3	S100A61	1	0.959	1.26228	4.43452e-144	1.21666e-139	T4	CDC42EP5	0.534	0.031	0.838819	1.63553e-240	4.48723e-236	T5	PIGR	0.791	0.054	1.68821	0	0	T6	MT-CYB	0.993	0.057	2.47908	0	0	T7
C1orf56	0.938	0.19	1.65234	0	0	T1	CASC8	0.992	0.1	2.16784	0	0	T2	KRT7	0.992	0.2	2.39515	0	0	T3	DNAJC15	0.737	0.278	1.647	2.61591e-139	7.17701e-135	T4	MET	0.873	0.179	1.24762	2.77688e-220	7.61865e-216	T5	FGF19	0.711	0.044	1.68097	0	0	T6	MT-CO1	0.993	0.061	2.43919	0	0	T7
APOA1	0.99	0.213	1.60425	0	0	T1	MUC6	0.952	0.009	1.9011	0	0	T2	FGFBP1	0.904	0.035	2.22686	0	0	T3	SMIM22	0.382	0.037	0.926565	3.11581e-137	8.54853e-133	T4	C11orf24	0.93	0.288	1.67991	3.616e-218	9.92087e-214	T5	ALDOB	0.594	0.018	1.50361	0	0	T6	RACK1	0.985	0.057	2.30906	0	0	T7
CALCA	0.716	0.02	1.59232	0	0	T1	CSN3	0.754	0	1.5156	0	0	T2	CSTA	0.952	0.13	2.07542	0	0	T3	PDE4C	0.251	0.008	0.603233	2.50385e-136	6.86955e-132	T4	FCGBP	0.628	0.069	1.28865	2.20114e-215	6.03905e-211	T5	BPIFA2	0.855	0.067	1.49924	0	0	T6	MT-ND1	0.978	0.054	2.28314	0	0	T7
TTR	0.726	0.07	0.978907	4.35761e-300	1.19555e-295	T1	CHI3L1	0.828	0.007	1.49935	0	0	T2	TACSTD2	0.926	0.062	1.84746	0	0	T3	ADIRF1	0.784	0.229	1.50621	4.81664e-136	1.32149e-131	T4	S100A41	1	0.593	1.86899	4.84615e-183	1.32959e-178	T5	CA12	0.815	0.069	1.40077	0	0	T6	MT-ND2	0.982	0.056	2.24438	0	0	T7
CTNNB1	0.98	0.355	1.62338	2.20303e-274	6.04423e-270	T1	SAA2	0.582	0.022	1.2926	0	0	T2	MIR205HG	0.856	0.001	1.84569	0	0	T3	EPCAM	0.765	0.302	1.59137	1.92391e-127	5.27845e-123	T4	SOD3	0.358	0.014	0.520005	7.8941e-180	2.16583e-175	T5	GC	0.6	0.021	1.07091	0	0	T6	ATP5F1E	0.996	0.064	2.23535	0	0	T7
PLA2G2A	0.794	0.102	0.930759	2.54582e-274	6.9847e-270	T1	GYPC	0.89	0.025	1.22259	0	0	T2	S100A14	0.996	0.235	1.83548	0	0	T3	REG4	0.429	0.06	1.54477	1.46551e-124	4.02077e-120	T4	TES	0.846	0.234	1.21846	3.18636e-178	8.74211e-174	T5	NRN1	0.517	0.011	0.92035	1.27248e-305	3.49117e-301	T6	MT-ATP6	0.96	0.048	2.13861	0	0	T7
BEX1	0.516	0.023	0.874508	4.71455e-274	1.29348e-269	T1	GNG11	0.814	0.007	1.21836	0	0	T2	CD14	0.852	0.015	1.71371	0	0	T3	PCSK1N	0.502	0.106	1.12589	5.80174e-109	1.59176e-104	T4	RARRES11	0.709	0.118	1.25038	1.83681e-175	5.03948e-171	T5	CES2	0.849	0.103	1.69938	2.28967e-294	6.28194e-290	T6	ATP5MG	0.982	0.051	2.03297	0	0	T7
RPS14	1	0.996	0.781256	1.26483e-263	3.4702e-259	T1	TNFAIP2	0.842	0.053	1.16769	0	0	T2	ADIRF	0.994	0.18	1.62922	0	0	T3	SLC44A4	0.325	0.037	0.736302	3.31061e-105	9.083e-101	T4	TSC22D1	0.898	0.326	1.31634	5.14449e-165	1.41144e-160	T5	NDUFA4L21	0.914	0.115	1.65447	3.58508e-282	9.83603e-278	T6	ATP5PF	0.975	0.047	1.91279	0	0	T7
CDC42SE1	0.81	0.169	1.2306	5.06857e-257	1.39061e-252	T1	GAGE2A	0.818	0.09	1.00203	0	0	T2	SYT8	0.834	0.012	1.58213	0	0	T3	TPT1	0.986	0.984	0.699039	5.55889e-105	1.52514e-100	T4	TGM2	0.801	0.222	1.43141	1.37414e-164	3.7701e-160	T5	C8orf22	0.502	0.015	0.87733	1.42019e-271	3.89644e-267	T6	ATP5MC3	0.975	0.047	1.89974	0	0	T7
MEG3	0.362	0.001	0.614183	5.57197e-247	1.52873e-242	T1	MT1F	0.768	0.072	0.974191	0	0	T2	FXYD5	0.972	0.224	1.56356	0	0	T3	FXYD31	0.903	0.404	1.20378	4.3223e-104	1.18587e-99	T4	SAT11	0.995	0.703	1.59887	7.13376e-163	1.95722e-158	T5	RP11-798K3.2	0.409	0.004	0.704353	1.80712e-265	4.95801e-261	T6	ATP5MF	0.953	0.044	1.8445	0	0	T7
IGFBP5	0.886	0.165	0.985765	2.49621e-244	6.84861e-240	T1	CXCL1	0.744	0.04	0.85353	0	0	T2	SULT1B1	0.882	0.013	1.49448	0	0	T3	CAPS	0.422	0.071	0.886364	3.45667e-103	9.48373e-99	T4	RP11-93B14.5	0.523	0.061	0.659004	6.13877e-160	1.68423e-155	T5	HPN	0.735	0.071	1.07626	1.58849e-261	4.35819e-257	T6	ATP5MC1	0.964	0.04	1.80333	0	0	T7
LINC00261	0.564	0.048	0.83471	6.18698e-243	1.69746e-238	T1	RP11-479O16.1	0.624	0.003	0.705489	0	0	T2	TSPAN1	0.846	0.082	1.46598	0	0	T3	PLAC8	0.507	0.119	1.25574	3.08955e-102	8.47649e-98	T4	CHKA	0.739	0.171	0.9256	7.01222e-152	1.92387e-147	T5	FGGY	0.665	0.055	1.00659	2.15873e-254	5.9227e-250	T6	ATP5MC2	0.964	0.037	1.77826	0	0	T7
SERPINF1	0.496	0.031	0.79904	8.00346e-240	2.19583e-235	T1	RP11-277P12.10	0.574	0	0.6373	0	0	T2	LDHB	0.972	0.176	1.42074	0	0	T3	NMU	0.339	0.046	1.01307	2.9306e-99	8.0404e-95	T4	TFF21	0.997	0.493	1.1296	2.99212e-150	8.20919e-146	T5	TF	0.932	0.17	1.98288	1.65783e-248	4.54842e-244	T6	ATP5MPL	0.935	0.036	1.75587	0	0	T7
HNRNPH1	0.96	0.372	1.26882	2.75327e-223	7.55387e-219	T1	HPD	0.512	0.011	0.59642	8.78011e-307	2.40891e-302	T2	KRT6A	0.692	0.05	1.36659	0	0	T3	CD91	0.716	0.328	1.47355	3.31801e-95	9.10328e-91	T4	DAP	0.857	0.286	1.05145	4.03357e-149	1.10665e-144	T5	CP	0.803	0.123	1.55288	1.76885e-230	4.85302e-226	T6	ATP5MD	0.924	0.036	1.74687	0	0	T7
RBM8A	0.98	0.593	1.28196	6.01666e-219	1.65073e-214	T1	KIF22	0.79	0.098	0.771642	2.24482e-284	6.15888e-280	T2	SLC16A3	0.868	0.129	1.20606	0	0	T3	TFF2	0.896	0.498	1.5841	2.97985e-93	8.17552e-89	T4	NXPH4	0.472	0.054	0.730746	6.66556e-149	1.82876e-144	T5	APOA4	0.375	0.007	1.95563	1.59066e-224	4.36414e-220	T6	MT-ND3	0.884	0.04	1.73464	0	0	T7
KIAA0101	0.776	0.177	1.06451	2.23399e-218	6.12919e-214	T1	PDK4	0.668	0.056	0.661982	3.00774e-282	8.25202e-278	T2	FAM83A	0.78	0.051	1.1734	0	0	T3	PARK7	0.863	0.792	1.14986	6.05997e-93	1.66261e-88	T4	PPP1R1B1	0.76	0.184	0.891861	1.60849e-146	4.41307e-142	T5	APOL1	0.597	0.053	1.05927	7.77042e-223	2.13189e-218	T6	SNU13	0.953	0.042	1.72504	0	0	T7
RPS24	1	0.981	0.78122	5.94663e-217	1.63152e-212	T1	RBP5	0.408	0.003	0.415828	1.28413e-268	3.52314e-264	T2	PTGES	0.664	0.032	1.10301	0	0	T3	CLDN3	0.652	0.274	1.2673	3.13061e-91	8.58915e-87	T4	GATA2	0.305	0.014	0.455634	1.15533e-145	3.16978e-141	T5	CEACAM6	0.711	0.083	1.31478	2.75142e-219	7.54879e-215	T6	ELOB	0.927	0.04	1.68239	0	0	T7
CPS1	0.708	0.116	0.922292	2.06355e-215	5.66156e-211	T1	SLC27A5	0.968	0.289	1.13279	1.86285e-268	5.11091e-264	T2	LMTK3	0.808	0.058	1.09135	0	0	T3	RPL211	0.991	0.993	0.627464	1.06582e-89	2.92418e-85	T4	BST2	0.86	0.332	1.10669	2.47098e-145	6.77937e-141	T5	FN11	0.991	0.329	2.09448	2.59585e-215	7.12196e-211	T6	SEM1	0.938	0.038	1.64056	0	0	T7
APOE	0.716	0.127	0.959845	5.98114e-215	1.64098e-210	T1	CDKN2A	0.956	0.263	1.11581	1.38569e-260	3.80179e-256	T2	C16orf74	0.796	0.053	1.05914	0	0	T3	LY6E1	0.877	0.747	1.07945	1.48731e-85	4.08058e-81	T4	SUV420H1	0.631	0.123	0.772463	1.75462e-143	4.81397e-139	T5	VTN	0.582	0.048	0.909854	5.01893e-214	1.37699e-209	T6	UQCR11	0.887	0.031	1.59185	0	0	T7
COL2A1	0.316	0.001	0.569922	2.60656e-214	7.15136e-210	T1	DUSP23	0.982	0.423	1.53996	2.22513e-253	6.10486e-249	T2	KLK6	0.548	0.01	1.04816	0	0	T3	MYL12B	0.829	0.705	1.19977	1.94669e-80	5.34094e-76	T4	TMED9	0.973	0.624	1.12134	4.60072e-140	1.26225e-135	T5	RBP4	0.914	0.192	1.46645	4.34297e-212	1.19154e-207	T6	ATP5PO	0.898	0.033	1.54744	0	0	T7
LAPTM4B	0.93	0.396	1.17515	9.69999e-209	2.66129e-204	T1	RPS15	1	0.986	0.838779	3.55866e-253	9.76355e-249	T2	RAB38	0.67	0.007	0.884119	0	0	T3	CA2	0.336	0.059	0.955667	9.82423e-80	2.69538e-75	T4	RPS20	1	0.994	0.62843	6.73667e-139	1.84827e-134	T5	DIO1	0.329	0.004	0.4827	1.23991e-208	3.40181e-204	T6	ATP5F1D	0.887	0.028	1.45553	0	0	T7
SPOCK2	0.424	0.022	0.6571	2.95199e-208	8.09908e-204	T1	RPS2	1	0.992	0.930482	7.85355e-253	2.1547e-248	T2	TNNT1	0.61	0.026	0.716955	0	0	T3	PRSS3	0.694	0.352	1.41888	1.47736e-77	4.05327e-73	T4	ZNF277	0.555	0.094	0.63503	1.32078e-136	3.62369e-132	T5	MSMB	0.782	0.124	1.5871	1.32308e-208	3.63e-204	T6	COPS9	0.84	0.021	1.39412	0	0	T7
EIF5A	0.97	0.516	1.23645	8.94569e-206	2.45434e-201	T1	RPS281	1	0.989	0.84701	8.30328e-252	2.27809e-247	T2	LINC01088	0.48	0.004	0.686287	0	0	T3	UQCRB	0.96	0.958	0.658507	3.92887e-76	1.07792e-71	T4	LYZ1	0.946	0.469	1.94512	2.31704e-135	6.35704e-131	T5	PLOD2	0.763	0.119	1.15337	3.45996e-203	9.49275e-199	T6	ATP5IF1	0.84	0.024	1.38741	0	0	T7
MRPS21	0.988	0.794	1.05679	2.18001e-200	5.98108e-196	T1	MT1X	0.998	0.449	1.99203	3.5598e-251	9.76666e-247	T2	PPAP2C	0.724	0.061	0.803085	2.77004e-307	7.59987e-303	T3	HSD17B2	0.332	0.067	0.917922	2.06912e-70	5.67683e-66	T4	NDRG1	0.841	0.305	1.54496	1.6051e-134	4.40374e-130	T5	ANPEP	0.766	0.131	1.10859	1.66012e-199	4.5547e-195	T6	ELOC	0.818	0.024	1.32966	0	0	T7
SERPINA1	0.994	0.49	1.11547	9.17016e-197	2.51593e-192	T1	CSAG1	0.8	0.124	0.727498	4.68722e-247	1.28598e-242	T2	ALDH1A3	0.476	0.006	0.646333	9.92119e-305	2.72198e-300	T3	HLA-A	0.796	0.603	1.21335	2.98822e-70	8.19848e-66	T4	ZKSCAN1	0.787	0.264	0.990875	1.77256e-134	4.86319e-130	T5	SLC40A1	0.665	0.093	0.850319	7.73611e-179	2.12248e-174	T6	SELENOW	0.782	0.022	1.27092	0	0	T7
ATP5G1	0.988	0.664	1.0392	2.08764e-192	5.72765e-188	T1	HAGHL	0.586	0.048	0.536464	2.68486e-246	7.36617e-242	T2	TMEM40	0.438	0.001	0.543601	5.77675e-303	1.58491e-298	T3	C12orf75	0.637	0.304	1.17382	9.10096e-70	2.49694e-65	T4	RNASE11	0.477	0.064	1.02258	8.56807e-131	2.35074e-126	T5	QSOX1	0.84	0.198	1.29499	9.30336e-179	2.55247e-174	T6	JPT1	0.796	0.022	1.26647	0	0	T7
RPL13A	1	0.997	0.602041	3.63231e-192	9.9656e-188	T1	CD74	0.792	0.116	0.820032	7.93151e-245	2.17609e-240	T2	MILR1	0.494	0.012	0.711064	2.21549e-294	6.07841e-290	T3	SSU72	0.78	0.643	1.08945	1.05891e-68	2.90523e-64	T4	LMAN2	0.938	0.525	1.05746	1.21301e-130	3.32802e-126	T5	PTPRF	0.723	0.135	1.11002	2.24961e-171	6.17203e-167	T6	ATP5ME	0.818	0.024	1.26273	0	0	T7
RPL3	1	0.958	0.685579	7.46854e-192	2.04907e-187	T1	SNORA76	0.998	0.56	1.43328	1.55727e-242	4.27253e-238	T2	MYBPC1	0.492	0.011	0.724826	2.88284e-294	7.90937e-290	T3	RPL22	0.979	0.99	0.611987	2.49662e-68	6.84972e-64	T4	NDUFS81	0.987	0.702	1.29684	2.81599e-130	7.72594e-126	T5	CA9	0.714	0.125	1.06264	4.46465e-170	1.22492e-165	T6	MT-ND5	0.724	0.022	1.25693	0	0	T7
XBP1	0.902	0.378	1.12132	1.28456e-191	3.52433e-187	T1	DSCR8	0.354	0.001	0.330974	8.11961e-240	2.2277e-235	T2	KRT19	0.998	0.441	2.37205	1.07218e-289	2.94163e-285	T3	PLA2G16	0.704	0.45	1.168	6.41975e-68	1.76132e-63	T4	IFNGR2	0.679	0.17	0.830116	7.83059e-130	2.1484e-125	T5	CTSS	0.406	0.025	0.604517	6.99582e-170	1.91937e-165	T6	ATP5F1B	0.804	0.026	1.23203	0	0	T7
KCNQ1OT1	0.546	0.077	0.890307	5.04257e-186	1.38348e-181	T1	GPX1	1	0.687	1.17125	2.23199e-226	6.12368e-222	T2	CLNS1A	0.96	0.283	1.41102	2.63395e-286	7.22651e-282	T3	TFF1	0.884	0.579	1.25787	2.0606e-67	5.65345e-63	T4	SLC6A8	0.453	0.058	0.682545	1.21679e-129	3.33839e-125	T5	C19orf77	0.477	0.041	0.63816	5.54106e-164	1.52024e-159	T6	NOP53	0.698	0.015	1.17	0	0	T7
RPL8	1	0.996	0.506103	7.00584e-184	1.92212e-179	T1	CALD1	0.932	0.272	0.937429	5.55534e-226	1.52416e-221	T2	KRT5	0.64	0.057	1.03634	1.08284e-283	2.97088e-279	T3	HPGD	0.27	0.045	0.806999	1.00267e-66	2.75092e-62	T4	AGR3	0.377	0.036	0.591309	1.3015e-126	3.57081e-122	T5	TUSC3	0.508	0.054	0.664712	4.16731e-161	1.14334e-156	T6	NAXE	0.756	0.02	1.16441	0	0	T7
RPL26	1	0.987	0.568878	1.36536e-182	3.74599e-178	T1	FAM26F	0.334	0.002	0.312928	1.2467e-219	3.42045e-215	T2	PPL	0.622	0.052	0.843507	1.59201e-276	4.36784e-272	T3	FABP1	0.427	0.125	2.03309	1.75568e-66	4.81689e-62	T4	GRK6	0.499	0.078	0.601425	5.6938e-125	1.56215e-120	T5	AMBP1	0.834	0.188	1.31157	2.09534e-159	5.74879e-155	T6	SF3B6	0.735	0.02	1.16349	0	0	T7
SET	0.96	0.614	1.09494	1.5728e-182	4.31514e-178	T1	ORM1	0.618	0.069	0.655528	2.63288e-217	7.22358e-213	T2	NDUFV1	0.966	0.298	1.35315	4.17879e-276	1.14649e-271	T3	CFL1	0.889	0.91	0.798597	2.68713e-65	7.37242e-61	T4	MSI2	0.69	0.185	0.817884	5.77225e-125	1.58368e-120	T5	GSTA1	0.717	0.12	0.761988	1.36087e-157	3.73369e-153	T6	ATP5PD	0.778	0.02	1.16137	0	0	T7
PTPRS	0.31	0.008	0.514345	1.05131e-179	2.88438e-175	T1	PPP1R14B	0.976	0.474	1.13202	4.29978e-216	1.17969e-211	T2	CORO1B	0.822	0.14	0.968698	1.59564e-270	4.37779e-266	T3	HLA-C	0.711	0.458	1.19193	2.76592e-65	7.58859e-61	T4	ALDH3B1	0.674	0.173	1.02839	9.90247e-123	2.71684e-118	T5	ZFP36	0.834	0.223	1.20318	2.22921e-157	6.11607e-153	T6	CENPX	0.716	0.018	1.12661	0	0	T7
AFMID	0.642	0.128	0.936227	1.27857e-179	3.5079e-175	T1	OAZ1	1	0.857	0.968158	4.91318e-212	1.34798e-207	T2	GPR87	0.388	0	0.453157	1.14927e-267	3.15315e-263	T3	HLA-B	0.63	0.327	1.21913	1.06044e-62	2.90942e-58	T4	PNISR	0.798	0.293	0.923445	3.50826e-122	9.62527e-118	T5	TFF32	1	0.591	1.88325	2.06132e-154	5.65544e-150	T6	NDUFB8	0.745	0.019	1.12041	0	0	T7
CKS1B	0.95	0.541	1.04991	5.87449e-177	1.61173e-172	T1	AVPI1	0.866	0.23	0.970127	8.85847e-208	2.43041e-203	T2	POLD4	0.988	0.447	1.60812	3.31254e-266	9.08829e-262	T3	SDF4	0.618	0.326	1.09915	1.37517e-62	3.77291e-58	T4	TCIRG1	0.458	0.067	0.572165	2.13831e-120	5.86666e-116	T5	BACE2	0.745	0.164	0.996455	7.39738e-153	2.02955e-148	T6	ATP5F1C	0.738	0.018	1.11048	0	0	T7
FAM211A	0.518	0.071	0.846689	9.94147e-177	2.72754e-172	T1	TOMM7	1	0.917	0.742979	4.24319e-207	1.16416e-202	T2	RPS3	1	0.989	1.18807	2.90099e-265	7.95916e-261	T3	ANXA4	0.557	0.242	1.08466	1.61783e-62	4.43867e-58	T4	GAPDH	1	0.981	1.12541	8.06749e-120	2.2134e-115	T5	RARRES21	0.951	0.327	1.54344	1.31982e-152	3.62106e-148	T6	RAB5IF	0.724	0.02	1.08908	0	0	T7
RPS19	1	0.999	0.468629	1.29897e-176	3.56385e-172	T1	GPX4	1	0.893	0.830367	4.32577e-206	1.18682e-201	T2	S100A91	0.984	0.282	2.13745	2.76781e-264	7.59376e-260	T3	RPS101	0.988	0.976	0.480487	2.39305e-60	6.56556e-56	T4	SCD	0.957	0.575	1.27674	1.67925e-118	4.60718e-114	T5	SEPP1	0.929	0.319	1.13403	2.09838e-149	5.75712e-145	T6	PCLAF	0.633	0.016	1.08459	0	0	T7
RPL37	1	0.987	0.52053	1.49771e-175	4.10911e-171	T1	RPL18A	1	0.991	0.593494	3.1444e-205	8.62698e-201	T2	IL20RB	0.47	0.016	0.648656	2.96872e-263	8.14499e-259	T3	CAMTA1	0.697	0.524	1.12496	2.76373e-59	7.58258e-55	T4	RPL30	1	0.996	0.529501	1.21625e-117	3.33689e-113	T5	RHOB	0.655	0.125	1.02627	2.67884e-146	7.34967e-142	T6	SELENOH	0.702	0.017	1.07485	0	0	T7
PART1	0.41	0.034	0.654522	6.8008e-174	1.86587e-169	T1	DMBT1	0.34	0.006	0.370225	4.75902e-204	1.30568e-199	T2	TMEM134	0.97	0.352	1.35121	4.2448e-263	1.1646e-258	T3	C4orf48	0.737	0.583	1.14585	4.58932e-59	1.25913e-54	T4	UNC93B11	0.701	0.192	0.860537	4.81436e-117	1.32087e-112	T5	JUND1	0.905	0.334	1.25746	2.93621e-146	8.05578e-142	T6	UQCC3	0.764	0.021	1.07092	0	0	T7
H3F3B	0.996	0.839	0.895407	9.75388e-173	2.67607e-168	T1	UQCR11.1	1	0.762	0.984258	1.39603e-203	3.83014e-199	T2	NUDT8	0.8	0.148	0.941827	6.78676e-252	1.86202e-247	T3	AURKAIP1	0.827	0.803	0.865485	2.8019e-57	7.68729e-53	T4	CEBPD1	0.938	0.506	1.36473	9.91467e-117	2.72019e-112	T5	AGXT	0.351	0.021	0.616173	2.72825e-145	7.48524e-141	T6	MRPL57	0.705	0.017	1.04983	0	0	T7
SUMO2	0.992	0.821	0.846328	1.98399e-163	5.44328e-159	T1	RPL361	1	0.978	0.654898	1.5829e-203	4.34285e-199	T2	RP11-307P5.1	0.424	0.01	0.524699	2.33282e-251	6.40032e-247	T3	NQO1	0.742	0.47	0.970132	3.78917e-55	1.0396e-50	T4	PRELID1	0.995	0.828	0.917749	1.14077e-116	3.1298e-112	T5	LEAP2	0.409	0.035	0.804679	8.56188e-145	2.34904e-140	T6	NDUFAF8	0.658	0.014	1.00351	0	0	T7
RP11-294J22.6	0.368	0.029	0.593323	1.28482e-155	3.52503e-151	T1	TFPI2	0.39	0.016	0.407201	1.04949e-201	2.87937e-197	T2	EMP2	0.854	0.186	1.13446	6.47364e-251	1.77611e-246	T3	LGALS31	0.652	0.348	0.98804	1.13935e-52	3.12592e-48	T4	MMP7	0.253	0.013	0.576885	1.84155e-115	5.05247e-111	T5	IGFBP51	0.834	0.21	1.35674	1.15265e-142	3.1624e-138	T6	MYDGF	0.676	0.02	0.956437	0	0	T7
NGFRAP1	0.778	0.24	0.891232	6.03936e-154	1.65696e-149	T1	COL6A2	0.38	0.014	0.348705	1.5927e-201	4.36974e-197	T2	FGFR3	0.432	0.012	0.538097	4.27838e-248	1.17382e-243	T3	IFI27	0.649	0.371	1.07339	1.76053e-51	4.83019e-47	T4	AC090186.1	0.294	0.021	0.427899	1.98831e-115	5.45512e-111	T5	PARM1	0.375	0.031	0.59454	2.61872e-134	7.18471e-130	T6	METTL26	0.611	0.015	0.949097	0	0	T7
ALB	0.83	0.228	0.588431	1.7412e-153	4.77715e-149	T1	RPLP2	1	0.998	0.524801	6.21272e-199	1.70452e-194	T2	AIP	0.88	0.211	0.993056	1.94467e-246	5.3354e-242	T3	STARD10	0.59	0.328	0.99116	1.04095e-50	2.85595e-46	T4	FHL2	0.652	0.166	0.672429	1.96804e-113	5.39953e-109	T5	METTL7A	0.606	0.114	0.827986	1.23373e-133	3.38485e-129	T6	STMP1	0.633	0.013	0.946008	0	0	T7
HSPE1	1	0.9	0.758749	4.56483e-152	1.25241e-147	T1	NENF	0.992	0.582	1.0538	1.10188e-198	3.02311e-194	T2	PPP1CA	0.982	0.417	1.2817	5.42972e-245	1.4897e-240	T3	PCBD11	0.73	0.646	0.931257	5.71744e-50	1.56864e-45	T4	IFI271	0.889	0.347	0.932928	2.41296e-112	6.6202e-108	T5	SCARB1	0.603	0.114	0.852645	3.87144e-133	1.06217e-128	T6	TRIR	0.611	0.012	0.878509	0	0	T7
DDT	0.986	0.791	0.803852	4.93257e-150	1.3533e-145	T1	IFITM3	0.994	0.451	1.06043	1.00418e-197	2.75507e-193	T2	ANKRD22	0.418	0.011	0.447635	6.69258e-242	1.83618e-237	T3	RPL311	0.998	0.997	0.406575	4.71937e-48	1.29481e-43	T4	PKM2	0.984	0.72	0.974317	4.40413e-112	1.20832e-107	T5	TXNIP1	0.843	0.253	1.07305	1.84352e-131	5.05787e-127	T6	SNHG25	0.6	0.013	0.869342	0	0	T7
GNB2L1	1	0.806	0.67826	5.83362e-150	1.60051e-145	T1	RPLP1	1	1	0.561029	2.05093e-197	5.62694e-193	T2	TFCP2L1	0.562	0.045	0.675615	1.90495e-240	5.22642e-236	T3	ATP5I	0.846	0.803	0.700931	1.20988e-47	3.31944e-43	T4	LGALS41	0.903	0.355	1.02972	7.43536e-111	2.03996e-106	T5	COX7C	0.997	0.972	0.744072	4.18577e-131	1.14841e-126	T6	SELENOP	0.589	0.013	0.863545	0	0	T7
RPS6	1	0.985	0.478768	9.55428e-150	2.62131e-145	T1	AP000769.1	0.38	0.015	0.339534	7.66711e-197	2.10355e-192	T2	TNNI2	0.444	0.019	0.56473	7.32351e-235	2.00928e-230	T3	BRK1	0.789	0.805	0.839315	1.42587e-47	3.91203e-43	T4	SERPINB1	0.792	0.326	1.06882	9.85165e-110	2.7029e-105	T5	SDC1	0.818	0.254	1.02441	9.69927e-129	2.66109e-124	T6	REX1BD	0.589	0.012	0.846699	0	0	T7
UBE2C	0.658	0.156	0.822544	1.06211e-149	2.914e-145	T1	RARRES2	0.976	0.287	0.970725	1.27738e-194	3.50461e-190	T2	DDIT4	0.998	0.492	1.40063	3.80829e-231	1.04484e-226	T3	MRPL20	0.744	0.671	0.927388	2.1159e-46	5.80518e-42	T4	MTDH	0.978	0.722	0.823611	3.13746e-109	8.60793e-105	T5	C8orf4	0.526	0.081	0.708103	4.69506e-128	1.28814e-123	T6	FAAP20	0.571	0.011	0.834476	0	0	T7
RPL7	1	0.991	0.586685	1.52408e-146	4.18145e-142	T1	C9orf16	1	0.652	1.17133	5.0496e-194	1.38541e-189	T2	GCNT3	0.722	0.121	1.13375	1.14353e-230	3.13739e-226	T3	TMEM45B	0.429	0.171	0.994319	2.13732e-46	5.86395e-42	T4	SHMT2	0.712	0.241	0.836654	5.94565e-107	1.63125e-102	T5	TP53INP2	0.311	0.019	0.437323	6.35727e-127	1.74418e-122	T6	ATP5F1A	0.575	0.014	0.79703	0	0	T7
HIST1H4C	0.94	0.574	0.887705	6.83096e-145	1.87414e-140	T1	CLEC2L	0.392	0.019	0.353585	6.1066e-193	1.67541e-188	T2	MYEOV	0.88	0.196	1.36074	5.8372e-229	1.60149e-224	T3	RAB251	0.341	0.107	0.680821	2.61979e-45	7.18765e-41	T4	CPVL	0.431	0.066	0.596503	6.03856e-107	1.65674e-102	T5	CLU	0.92	0.392	1.15143	2.94317e-126	8.07489e-122	T6	SELENOK	0.553	0.009	0.795286	0	0	T7
RPS7	1	0.986	0.45914	1.44068e-141	3.95266e-137	T1	IFITM2	0.838	0.194	0.699253	4.09372e-191	1.12315e-186	T2	RSF1	0.742	0.128	0.816444	4.35899e-228	1.19593e-223	T3	SNRPG1	0.853	0.91	0.660566	3.67025e-45	1.00697e-40	T4	PON3	0.453	0.077	0.59804	1.27635e-106	3.50179e-102	T5	CYB5A1	0.978	0.729	1.31552	3.91928e-126	1.07529e-121	T6	MT-ND4L	0.553	0.011	0.782356	0	0	T7
RPS21	1	0.988	0.441961	5.10198e-141	1.39978e-136	T1	FERMT1	0.532	0.057	0.419032	3.52945e-188	9.6834e-184	T2	ALOX15B	0.402	0.012	0.597343	8.07061e-227	2.21425e-222	T3	CTSH	0.427	0.172	0.82448	6.21741e-45	1.70581e-40	T4	NDUFA4L2	0.612	0.139	1.05801	1.42574e-106	3.91166e-102	T5	HIST1H4H	0.458	0.06	0.834818	1.03896e-125	2.85049e-121	T6	MCRIP2	0.571	0.015	0.825398	5.9361e-304	1.62863e-299	T7
PTTG1	0.83	0.314	0.795704	2.14299e-140	5.8795e-136	T1	AC108868.6	0.274	0	0.258423	6.63248e-188	1.81969e-183	T2	RAB34	0.578	0.051	0.546347	2.50775e-226	6.88026e-222	T3	LGALS4	0.692	0.375	0.810746	4.92878e-44	1.35226e-39	T4	PGK1	0.949	0.569	1.05446	8.30678e-106	2.27905e-101	T5	CES1	0.902	0.3	1.08584	1.40153e-124	3.84523e-120	T6	HBA2	0.611	0.02	1.10312	7.42341e-302	2.03669e-297	T7
RPS23	1	0.987	0.464119	1.75603e-138	4.81784e-134	T1	NDUFB2	1	0.779	0.951572	1.91747e-187	5.26078e-183	T2	COMT	0.85	0.208	0.945058	7.32635e-226	2.01006e-221	T3	COTL11	0.329	0.104	0.828419	7.28389e-44	1.99841e-39	T4	GPRC5A	0.66	0.189	0.866319	1.09329e-105	2.99956e-101	T5	PTGR1	0.929	0.389	1.14191	4.26641e-119	1.17053e-114	T6	SELENOM	0.491	0.007	0.773923	5.77402e-297	1.58416e-292	T7
ACOX1	0.538	0.113	0.724308	5.08191e-138	1.39427e-133	T1	KLRC1	0.302	0.004	0.283567	2.52472e-186	6.92683e-182	T2	RAB25	0.6	0.057	0.523765	3.27215e-222	8.97748e-218	T3	CLIC1	0.773	0.749	0.885923	1.52042e-42	4.17141e-38	T4	ALDOA2	0.995	0.719	0.961155	1.67812e-105	4.60408e-101	T5	UGDH	0.822	0.255	0.854706	1.23778e-117	3.39598e-113	T6	BUD23	0.582	0.017	0.807309	1.17907e-295	3.23491e-291	T7
EIF3H	0.994	0.777	0.773844	6.83888e-137	1.87631e-132	T1	RPL191	1	0.988	0.62066	1.37131e-184	3.76233e-180	T2	DKK1	0.524	0.041	0.772426	3.41837e-222	9.37864e-218	T3	S100A111	0.9	0.822	0.763691	1.69712e-42	4.65621e-38	T4	BNIP3	0.701	0.237	0.909296	2.24916e-105	6.1708e-101	T5	BMP2	0.286	0.018	0.423022	2.01394e-115	5.52544e-111	T6	CSKMT	0.538	0.013	0.804876	3.23757e-292	8.8826e-288	T7
APOB	0.4	0.048	0.609969	9.60313e-137	2.63472e-132	T1	PARP1	0.904	0.288	0.79207	1.87067e-184	5.13237e-180	T2	PITX1	0.686	0.115	0.999964	3.37535e-220	9.26061e-216	T3	TSPAN8	0.59	0.327	0.947975	1.65846e-41	4.55015e-37	T4	SH3BGRL	0.445	0.075	0.560269	6.92484e-104	1.8999e-99	T5	HRCT1	0.591	0.123	0.755255	3.20651e-115	8.79739e-111	T6	LINC01419	0.509	0.01	0.82805	3.2719e-290	8.97679e-286	T7
RPL32	1	0.999	0.327048	1.88398e-135	5.16889e-131	T1	RPL27A	1	0.991	0.53059	1.53582e-183	4.21366e-179	T2	CD82	0.514	0.044	0.609859	5.10705e-214	1.40117e-209	T3	SAP18	0.697	0.571	0.880383	1.90173e-41	5.21759e-37	T4	RPL71	1	0.992	0.630744	1.69996e-103	4.664e-99	T5	RNF128	0.569	0.11	0.724371	3.92893e-113	1.07794e-108	T6	PRELID3B	0.458	0.005	0.652112	8.3648e-290	2.29497e-285	T7
HINT1	1	0.93	0.534506	3.60559e-135	9.89229e-131	T1	RPL351	1	0.988	0.550708	2.1116e-181	5.79338e-177	T2	SCPEP1	0.604	0.072	0.618281	5.67124e-214	1.55596e-209	T3	COMMD6	0.822	0.886	0.643269	1.15506e-40	3.16903e-36	T4	LCN21	0.809	0.332	1.38849	4.27941e-102	1.1741e-97	T5	CAMK2N11	0.806	0.277	0.955567	1.27525e-112	3.49878e-108	T6	AL365226.2	0.531	0.013	0.918348	7.04087e-286	1.93173e-281	T7
MRPS7	0.808	0.364	0.852157	8.66854e-135	2.3783e-130	T1	SNHG9	0.89	0.251	0.7091	9.45797e-178	2.59489e-173	T2	STAP2	0.488	0.035	0.486206	6.94144e-214	1.90445e-209	T3	CSTB1	0.86	0.876	0.603645	2.1367e-40	5.86225e-36	T4	FGFR4	0.488	0.097	0.621318	1.61274e-99	4.42471e-95	T5	FTL	1	0.997	1.14157	1.48846e-112	4.08373e-108	T6	ATP5PB	0.535	0.014	0.762017	2.19102e-284	6.01129e-280	T7
HNF4A	0.506	0.09	0.654251	1.16355e-134	3.19233e-130	T1	METRN	0.822	0.213	0.679363	1.73542e-177	4.76129e-173	T2	TACC2	0.596	0.074	0.775444	7.29228e-213	2.00071e-208	T3	PPP1R1B	0.467	0.214	0.849461	6.19395e-40	1.69937e-35	T4	NAP1L11	0.984	0.799	0.777555	7.12802e-99	1.95564e-94	T5	ARRDC4	0.332	0.03	0.436804	2.09319e-111	5.74288e-107	T6	RTRAF	0.505	0.011	0.756102	1.66531e-281	4.56894e-277	T7
AMBP	0.7	0.172	0.539619	1.65185e-132	4.53201e-128	T1	UBA52	1	0.965	0.642368	2.17073e-177	5.95562e-173	T2	QPRT	0.814	0.191	1.00427	2.52098e-212	6.91656e-208	T3	SMIM19	0.448	0.213	0.82999	2.25349e-39	6.18267e-35	T4	PRR7	0.639	0.204	0.79965	8.02441e-99	2.20158e-94	T5	TXNRD1	0.837	0.336	1.04571	5.78559e-111	1.58734e-106	T6	IER3IP1	0.465	0.007	0.656816	4.921e-276	1.35013e-271	T7
RPL22L1	0.952	0.652	0.83889	1.01506e-130	2.78491e-126	T1	RPL12	1	0.989	0.577089	3.0769e-176	8.44178e-172	T2	PADI3	0.308	0	0.388074	5.40488e-212	1.48288e-207	T3	MIA	0.261	0.068	0.611266	3.27382e-39	8.98206e-35	T4	A2M1	0.42	0.067	0.645488	8.26094e-99	2.26647e-94	T5	PRSS31	0.914	0.34	0.760154	1.26839e-108	3.47995e-104	T6	SPX	0.418	0.003	0.687089	8.08139e-276	2.21721e-271	T7
H2AFZ	0.994	0.852	0.72963	1.40531e-130	3.85561e-126	T1	TXNL4A	0.974	0.44	0.814071	3.25373e-175	8.92693e-171	T2	SQRDL	0.62	0.084	0.708778	3.4618e-211	9.4978e-207	T3	SSR4	0.808	0.863	0.754867	1.472e-38	4.03859e-34	T4	RASSF7	0.655	0.198	0.735156	3.99895e-98	1.09715e-93	T5	TP53INP1	0.363	0.039	0.481057	1.56826e-108	4.30268e-104	T6	CCNQ	0.451	0.006	0.647767	1.00205e-274	2.74923e-270	T7
PFDN2	0.976	0.71	0.775041	2.45088e-129	6.72423e-125	T1	CD163L1	0.576	0.08	0.482483	1.08115e-174	2.96624e-170	T2	CPE	0.546	0.053	0.610003	2.90696e-210	7.97553e-206	T3	CYBA	0.604	0.327	0.681861	1.86273e-37	5.11058e-33	T4	TMEM50B	0.625	0.177	0.642706	7.65253e-97	2.09955e-92	T5	TM4SF4	0.388	0.044	0.479576	3.31407e-108	9.09249e-104	T6	PRR34-AS1	0.455	0.007	0.64164	9.60436e-273	2.63505e-268	T7
NDUFB9	0.994	0.84	0.700067	5.6381e-129	1.54687e-124	T1	TSPO	0.992	0.612	0.950143	4.6976e-174	1.28883e-169	T2	ID1	0.974	0.415	1.39753	1.7945e-208	4.92339e-204	T3	TESC1	0.727	0.499	0.772198	2.80489e-37	7.69549e-33	T4	ENO2	0.367	0.051	0.47125	4.57925e-96	1.25636e-91	T5	RASD1	0.342	0.035	0.51724	5.4978e-105	1.50838e-100	T6	ERG28	0.502	0.012	0.711632	9.99729e-273	2.74286e-268	T7
FN1	0.914	0.303	0.397795	7.55039e-127	2.07152e-122	T1	MT2A	1	0.608	1.11744	5.49417e-170	1.50738e-165	T2	MRPL21	0.996	0.527	1.17511	3.55508e-208	9.75371e-204	T3	RPS29	0.988	0.989	0.394142	4.59917e-37	1.26183e-32	T4	LPP	0.655	0.196	0.649452	6.61108e-96	1.81381e-91	T5	TMEM37	0.406	0.056	0.494582	5.74301e-104	1.57565e-99	T6	SELENOF	0.498	0.012	0.678976	2.99616e-266	8.22026e-262	T7
SLC7A2	0.348	0.038	0.529972	3.14285e-125	8.62273e-121	T1	IL33	0.3	0.009	0.372479	2.70528e-167	7.4222e-163	T2	HSPB1	0.988	0.688	1.82137	5.81245e-208	1.5947e-203	T3	ESPN	0.254	0.072	0.549008	8.85592e-37	2.42971e-32	T4	DDX41	0.553	0.136	0.597918	3.38391e-95	9.28409e-91	T5	C2	0.397	0.054	0.547936	1.81795e-103	4.98774e-99	T6	PSMA2	0.48	0.011	0.698189	2.23558e-263	6.13353e-259	T7
EIF2S3	0.78	0.36	0.859547	9.04011e-125	2.48025e-120	T1	LTC4S	0.304	0.009	0.304476	6.00528e-167	1.64761e-162	T2	MLF1	0.608	0.072	0.745912	3.92186e-207	1.076e-202	T3	IER3IP1.1	0.557	0.354	0.900309	1.04358e-36	2.86316e-32	T4	CADM1	0.288	0.028	0.392437	2.86582e-94	7.86268e-90	T5	RN7SL1	0.443	0.07	0.660834	1.20574e-102	3.30806e-98	T6	AC010642.2	0.404	0.004	0.584147	7.37247e-260	2.02271e-255	T7
CHCHD10	0.982	0.765	0.709405	2.96948e-124	8.14707e-120	T1	RPL37A	1	0.995	0.461932	3.79378e-165	1.04086e-160	T2	RHCG	0.308	0.001	0.761309	4.31739e-207	1.18452e-202	T3	AGR2	0.844	0.733	0.770547	2.08655e-36	5.72466e-32	T4	TIMP11	0.892	0.427	0.839651	1.68445e-92	4.62146e-88	T5	GCLM	0.726	0.221	0.832723	1.94229e-101	5.32888e-97	T6	HBA1	0.476	0.011	0.725979	3.3742e-258	9.25746e-254	T7
RP11-538P18.2	0.348	0.038	0.516407	7.02062e-124	1.92618e-119	T1	MT1E	0.992	0.425	0.916636	3.93616e-164	1.07993e-159	T2	RPS4Y12	0.98	0.32	1.14713	3.86595e-206	1.06066e-201	T3	RNASE1	0.284	0.083	0.54107	2.82351e-36	7.74659e-32	T4	RNF44	0.429	0.081	0.47406	1.1227e-91	3.08024e-87	T5	G0S21	0.797	0.292	1.29478	3.08042e-101	8.45144e-97	T6	SMIM37	0.469	0.011	0.714855	1.26693e-255	3.47595e-251	T7
AURKA	0.412	0.062	0.621823	2.95199e-123	8.09908e-119	T1	EMP3	0.94	0.324	0.740445	7.2615e-164	1.99227e-159	T2	CASP14	0.298	0	0.540756	6.94597e-205	1.9057e-200	T3	RPL23A	0.991	0.994	0.295216	3.10519e-36	8.51939e-32	T4	KLK1	0.286	0.03	0.521917	1.93242e-91	5.30178e-87	T5	ABHD2	0.606	0.152	0.746495	1.14377e-98	3.13806e-94	T6	PAXX	0.44	0.008	0.679048	1.81598e-253	4.98233e-249	T7
FGL1	0.44	0.071	0.588796	6.6279e-123	1.81843e-118	T1	TESC	0.988	0.449	1.00475	2.72326e-161	7.47153e-157	T2	CLDN1	0.664	0.109	0.873466	1.56906e-204	4.30488e-200	T3	ARPC4	0.562	0.359	0.952255	1.57781e-35	4.32887e-31	T4	SNCA	0.283	0.03	0.367235	4.81781e-89	1.32181e-84	T5	LRP11	0.689	0.223	0.825427	3.59744e-98	9.86993e-94	T6	SMIM26	0.455	0.01	0.67139	1.48356e-249	4.07029e-245	T7
ETFB	0.934	0.602	0.732224	2.31606e-122	6.35434e-118	T1	RPS161	1	0.995	0.50297	8.20814e-161	2.25198e-156	T2	FAM65B	0.36	0.011	0.501535	4.10914e-203	1.12738e-198	T3	DBI	0.87	0.926	0.563426	3.25761e-35	8.93757e-31	T4	EGLN3	0.561	0.153	0.766046	5.74313e-88	1.57568e-83	T5	SLC7A7	0.348	0.041	0.527118	8.57654e-98	2.35306e-93	T6	SELENOT	0.455	0.01	0.599442	1.91784e-249	5.26178e-245	T7
TP53	0.388	0.059	0.573584	4.05201e-115	1.11171e-110	T1	LSP1	0.284	0.008	0.287023	3.32904e-160	9.13356e-156	T2	TRIM29	0.486	0.042	0.571068	7.26466e-203	1.99313e-198	T3	CLTA	0.701	0.674	0.908026	6.2365e-35	1.71105e-30	T4	TFF31	0.997	0.585	0.709181	1.01284e-87	2.77884e-83	T5	PKIB	0.634	0.153	0.6443	6.64727e-97	1.82374e-92	T6	HIKESHI	0.4	0.007	0.561405	8.94902e-234	2.45525e-229	T7
GAMT	0.604	0.196	0.75601	9.52647e-113	2.61368e-108	T1	Z83851.1	0.45	0.046	0.359904	6.09547e-160	1.67235e-155	T2	PHLDA3	0.44	0.027	0.53021	1.32541e-202	3.6364e-198	T3	PRR15L	0.273	0.087	0.530223	2.51318e-34	6.89515e-30	T4	PLA2G2A1	0.588	0.155	1.65072	1.16078e-87	3.1847e-83	T5	AGTR1	0.289	0.026	0.412011	7.57197e-95	2.07744e-90	T6	DMAC1	0.375	0.005	0.474302	2.87226e-231	7.88034e-227	T7
RPS10	1	0.974	0.376829	1.545e-112	4.23886e-108	T1	MT1M	0.292	0.009	0.385805	6.374e-159	1.74877e-154	T2	RP11-986E7.7	0.336	0.006	0.415504	2.29173e-202	6.2876e-198	T3	NPC2	0.761	0.736	0.737476	4.34834e-33	1.19301e-28	T4	CST3	0.992	0.861	0.761272	9.45214e-87	2.59329e-82	T5	CEBPA	0.375	0.052	0.495116	7.19655e-94	1.97444e-89	T6	AL355338.1	0.364	0.004	0.525153	7.61811e-231	2.0901e-226	T7
SKA2	0.604	0.186	0.716067	2.20667e-112	6.05423e-108	T1	FDX1L	0.546	0.078	0.401142	1.69326e-158	4.64563e-154	T2	CYP4X1	0.33	0.006	0.404023	7.76148e-199	2.12944e-194	T3	SLC39A4	0.564	0.373	0.860095	7.32673e-33	2.01016e-28	T4	CTSF	0.323	0.044	0.419082	2.69795e-86	7.4021e-82	T5	PSCA1	0.692	0.167	0.383021	3.21211e-93	8.81274e-89	T6	NDUFA7	0.396	0.007	0.573127	6.43527e-229	1.76558e-224	T7
ATP5H	0.944	0.647	0.727907	2.71701e-112	7.45439e-108	T1	TIMP1	0.962	0.396	1.01727	1.38145e-157	3.79014e-153	T2	SFN	0.898	0.287	1.07832	8.08266e-197	2.21756e-192	T3	TFF3	0.874	0.595	0.408922	1.77954e-32	4.88235e-28	T4	ZNF703	0.399	0.072	0.525523	3.79442e-86	1.04104e-81	T5	SCD1	0.966	0.58	0.978282	6.37918e-93	1.75019e-88	T6	UCHL1	0.582	0.034	0.752614	3.51261e-227	9.63719e-223	T7
MRPL51	0.964	0.767	0.670588	3.21878e-111	8.83106e-107	T1	RPS271	1	0.995	0.576677	3.98528e-157	1.0934e-152	T2	AHNAK2	0.564	0.074	0.703992	4.96856e-195	1.36317e-190	T3	TSPAN3	0.533	0.318	0.800245	1.89751e-32	5.20602e-28	T4	MRPL211	0.949	0.552	0.764851	1.4198e-85	3.89535e-81	T5	C31	0.628	0.186	0.919244	3.66376e-92	1.00519e-87	T6	AL445524.1	0.378	0.006	0.584713	5.05213e-227	1.3861e-222	T7
LIX1L	0.512	0.136	0.614777	2.3963e-107	6.57448e-103	T1	RPL291	1	0.985	0.525499	4.64823e-157	1.27529e-152	T2	CMTM7	0.756	0.167	0.841174	6.41694e-195	1.76055e-190	T3	KRTCAP31	0.365	0.158	0.759742	4.36941e-32	1.19879e-27	T4	SLCO4A1	0.655	0.232	0.743094	7.11933e-85	1.95326e-80	T5	NDRG11	0.865	0.311	0.654302	8.0921e-92	2.22015e-87	T6	CYTOR	0.389	0.007	0.553898	1.62891e-223	4.46908e-219	T7
HSPA4	0.5	0.127	0.660512	2.91066e-106	7.9857e-102	T1	RPS4Y11	0.978	0.32	0.914227	1.5265e-156	4.1881e-152	T2	NFKBIA	0.846	0.243	1.02465	1.43125e-194	3.92678e-190	T3	MMP281	0.346	0.145	0.669167	7.44852e-32	2.04358e-27	T4	GS1-251I9.4	0.752	0.312	0.658803	2.37303e-84	6.51064e-80	T5	AKR1B10	0.828	0.27	0.671436	1.93408e-91	5.30633e-87	T6	NTS	0.993	0.198	1.66152	6.61017e-215	1.81357e-210	T7
RPL36	1	0.978	0.429512	2.36992e-105	6.50211e-101	T1	RPL7A	1	0.976	0.550516	1.66828e-156	4.5771e-152	T2	PRRG4	0.44	0.031	0.476256	2.39834e-194	6.58009e-190	T3	RARRES1	0.389	0.152	0.649838	7.86363e-32	2.15746e-27	T4	KMT2E	0.582	0.18	0.62077	1.40092e-83	3.84357e-79	T5	APOC2	0.326	0.038	0.452407	3.85353e-91	1.05725e-86	T6	THUMPD3-AS1	0.4	0.01	0.550559	2.93852e-213	8.06212e-209	T7
SNRPB	0.918	0.636	0.699453	4.14535e-105	1.13732e-100	T1	RP6-109B7.3	0.644	0.126	0.544335	3.72306e-156	1.02146e-151	T2	S100A81	0.626	0.094	1.31022	5.00785e-191	1.37395e-186	T3	POMP	0.718	0.712	0.747998	3.06857e-30	8.41892e-26	T4	IGFBP3	0.563	0.156	0.928025	8.05487e-83	2.20993e-78	T5	BPIFB11	0.465	0.083	0.628776	7.99741e-91	2.19417e-86	T6	RTL8C	0.364	0.006	0.544175	4.66416e-212	1.27966e-207	T7
ATP5G3	0.986	0.742	0.640092	9.68703e-105	2.65773e-100	T1	NDUFB10	0.992	0.654	0.848151	9.74461e-155	2.67353e-150	T2	PRSS23	0.538	0.063	0.70762	2.26751e-190	6.22115e-186	T3	CD59	0.656	0.544	0.865233	2.25405e-29	6.18422e-25	T4	H3F3A	0.997	0.919	0.594104	9.50505e-83	2.60781e-78	T5	CPM	0.305	0.033	0.425149	1.91743e-90	5.26067e-86	T6	TMBIM4	0.382	0.008	0.562496	1.97923e-210	5.43021e-206	T7
RPL29	1	0.985	0.392347	8.97445e-104	2.46223e-99	T1	C19orf60	0.906	0.32	0.685112	2.41725e-153	6.63197e-149	T2	MT2A1	1	0.608	1.72506	1.41937e-189	3.89419e-185	T3	RPS3A2	0.981	0.988	0.322972	2.6155e-29	7.17589e-25	T4	SDCBP	0.814	0.36	0.631496	9.60026e-83	2.63393e-78	T5	FTH11	1	1	0.898419	8.80015e-90	2.41441e-85	T6	SELENOS	0.342	0.004	0.511341	4.79382e-210	1.31523e-205	T7
ANP32E	0.558	0.177	0.747217	4.06986e-103	1.11661e-98	T1	IL32	0.574	0.088	0.395359	1.88977e-152	5.18478e-148	T2	SH3YL1	0.53	0.057	0.4858	1.44685e-186	3.96958e-182	T3	ARPC3	0.718	0.705	0.776788	2.97165e-29	8.15303e-25	T4	FADS2	0.588	0.177	0.646596	2.8978e-82	7.95039e-78	T5	ADSSL1	0.345	0.046	0.492755	1.32589e-89	3.6377e-85	T6	SDHAF3	0.342	0.004	0.534052	5.17804e-210	1.42065e-205	T7
RANBP1	0.902	0.596	0.663742	1.65801e-100	4.54892e-96	T1	ATP5D1	0.994	0.655	0.824995	7.73144e-151	2.1212e-146	T2	MFGE8	0.572	0.078	0.638823	4.2642e-185	1.16993e-180	T3	LYZ	0.739	0.489	0.366943	3.09059e-29	8.47933e-25	T4	H1FX	0.679	0.266	0.769785	9.09946e-81	2.49653e-76	T5	ERO1L1	0.692	0.22	0.745243	3.13778e-89	8.60882e-85	T6	RTL8A	0.36	0.006	0.533074	1.96595e-209	5.39377e-205	T7
RPS27A	1	0.996	0.300074	2.60331e-100	7.14243e-96	T1	PTMS	0.994	0.682	0.808686	2.8366e-150	7.7825e-146	T2	PAK1	0.462	0.04	0.506702	5.79571e-185	1.59011e-180	T3	ATP5L1	0.822	0.801	0.476946	7.19691e-29	1.97454e-24	T4	TCEA1	0.822	0.4	0.713151	1.10213e-80	3.02381e-76	T5	ASGR1	0.529	0.113	0.592069	3.69361e-89	1.01338e-84	T6	SMIM10L1	0.335	0.004	0.502587	3.58646e-207	9.8398e-203	T7
HN1	0.896	0.597	0.689937	4.12811e-100	1.13259e-95	T1	AK1	0.794	0.213	0.568517	2.53062e-149	6.94301e-145	T2	ANXA2	0.998	0.742	1.13292	1.13864e-184	3.12398e-180	T3	TMEM176A	0.313	0.12	0.607543	8.87199e-29	2.43412e-24	T4	PCMTD1	0.469	0.112	0.52962	2.73895e-80	7.51457e-76	T5	CYP3A51	0.468	0.092	0.743471	1.27059e-88	3.48599e-84	T6	LSM8	0.396	0.011	0.514449	1.61089e-201	4.41963e-197	T7
CKS2	0.838	0.469	0.661711	2.23526e-98	6.13267e-94	T1	TMSB4X	1	0.852	0.888398	1.46596e-148	4.02201e-144	T2	TSC22D3	0.826	0.241	1.02651	1.40457e-184	3.85357e-180	T3	RAB40B	0.277	0.104	0.598527	2.1344e-28	5.85593e-24	T4	TSPAN81	0.768	0.31	0.775534	1.62306e-79	4.45302e-75	T5	EFNA5	0.406	0.07	0.586872	2.11104e-88	5.79186e-84	T6	CTAG21	0.731	0.082	1.00037	9.24119e-200	2.53541e-195	T7
RPS26	1	0.929	0.54759	1.11281e-97	3.05311e-93	T1	OAZ3	0.306	0.015	0.261815	5.55034e-148	1.52279e-143	T2	C6orf223	0.356	0.015	0.370528	9.99081e-184	2.74108e-179	T3	ATP5E1	0.936	0.833	0.421546	3.51373e-28	9.64028e-24	T4	IGFBP2	0.763	0.295	0.648515	3.61187e-79	9.90951e-75	T5	TFRC	0.572	0.149	0.676402	2.63741e-88	7.23601e-84	T6	AP002884.1	0.345	0.007	0.612185	3.30969e-197	9.08046e-193	T7
RPS16	1	0.995	0.378129	4.14876e-97	1.13826e-92	T1	RPS18	1	0.999	0.413489	1.0441e-146	2.86458e-142	T2	LGALS3	0.94	0.292	0.895427	1.00464e-182	2.75633e-178	T3	MARCKSL1	0.581	0.397	0.771945	3.98726e-28	1.09394e-23	T4	IRF7	0.377	0.071	0.451969	1.0655e-78	2.92331e-74	T5	C12orf751	0.828	0.295	0.631103	3.65033e-88	1.00151e-83	T6	SEC22B	0.313	0.003	0.571054	2.50406e-196	6.87014e-192	T7
RPS27	1	0.995	0.393477	1.13316e-95	3.10894e-91	T1	CLEC2B	0.46	0.057	0.402586	1.25495e-146	3.44308e-142	T2	ANXA1	0.836	0.226	0.977174	1.03545e-182	2.84087e-178	T3	LINC00116	0.59	0.467	0.832937	4.86571e-28	1.33496e-23	T4	PABPC12	0.978	0.812	0.642979	3.96707e-78	1.08841e-73	T5	FXYD32	0.985	0.411	0.804238	8.65789e-87	2.37538e-82	T6	RPS17	0.953	0.267	1.62793	9.50127e-189	2.60677e-184	T7
MKKS	0.736	0.388	0.716614	5.34392e-95	1.46616e-90	T1	RPL10	1	0.995	0.47029	1.04035e-145	2.85431e-141	T2	STK17A	0.504	0.058	0.565163	2.47804e-181	6.79874e-177	T3	LDHB1	0.507	0.26	0.596114	7.33047e-28	2.01119e-23	T4	MIR210HG	0.523	0.143	0.564941	4.6117e-78	1.26527e-73	T5	EPHX1	0.72	0.257	0.757838	8.13263e-86	2.23127e-81	T6	AC245595.1	0.324	0.006	0.550445	2.86629e-188	7.86394e-184	T7
TM4SF1	0.926	0.564	0.534436	3.43151e-93	9.4147e-89	T1	SNCG	0.768	0.223	0.87042	7.88599e-144	2.1636e-139	T2	FABP5	0.994	0.593	1.67167	1.83984e-180	5.04778e-176	T3	AKR1C3	0.725	0.622	0.876143	1.00726e-27	2.76351e-23	T4	UQCRB1	1	0.953	0.543691	9.01803e-78	2.47419e-73	T5	TAPBP1	0.72	0.276	0.752571	9.74303e-86	2.6731e-81	T6	AL118516.1	0.324	0.006	0.529475	4.302e-188	1.1803e-183	T7
CYC1	0.97	0.744	0.582797	5.14046e-93	1.41034e-88	T1	RPL28	1	0.995	0.46177	2.15589e-141	5.91489e-137	T2	KRT15	0.472	0.048	0.789161	9.06377e-179	2.48674e-174	T3	COX16	0.602	0.502	0.805964	1.35859e-27	3.72744e-23	T4	PCSK1N1	0.501	0.112	0.480554	9.53177e-78	2.61514e-73	T5	MIR22HG	0.268	0.026	0.375704	6.47014e-85	1.77515e-80	T6	UFD1	0.309	0.005	0.487461	1.76159e-184	4.8331e-180	T7
UQCR10	0.986	0.892	0.512771	4.86595e-92	1.33502e-87	T1	MCOLN1	0.352	0.028	0.295485	3.55409e-141	9.75099e-137	T2	SPINT1	0.642	0.112	0.691856	2.45603e-177	6.73836e-173	T3	TPM2	0.353	0.149	0.629253	9.66967e-27	2.65297e-22	T4	LUC7L3	0.752	0.337	0.672289	5.02937e-77	1.37986e-72	T5	CREB3L3	0.274	0.028	0.38142	8.79702e-85	2.41355e-80	T6	NBDY	0.273	0.002	0.397229	6.24215e-175	1.7126e-170	T7
RPL35	1	0.988	0.351199	6.33712e-91	1.73865e-86	T1	GPATCH4	0.712	0.179	0.560823	1.32768e-140	3.64261e-136	T2	HIST1H2BD	0.78	0.197	0.809476	2.90375e-177	7.96674e-173	T3	UBE2J2	0.41	0.224	0.671442	1.31992e-26	3.62132e-22	T4	SLC9A3R2	0.518	0.148	0.591603	1.23706e-76	3.39399e-72	T5	F2RL1	0.268	0.026	0.35064	1.55193e-84	4.25788e-80	T6	SMIM30	0.28	0.004	0.407449	3.80109e-168	1.04287e-163	T7
RPS4Y1	0.94	0.326	0.578169	8.45972e-91	2.32101e-86	T1	TIMM44	0.634	0.132	0.437952	2.62046e-139	7.18948e-135	T2	BLVRA	0.538	0.069	0.53954	4.44441e-176	1.21937e-171	T3	ANAPC16	0.659	0.644	0.76979	2.16581e-26	5.94212e-22	T4	HLA-A1	0.946	0.589	0.610773	1.372e-76	3.76423e-72	T5	SLC6A6	0.44	0.088	0.586902	2.30468e-84	6.32313e-80	T6	RAMMET	0.255	0.002	0.353816	6.60115e-162	1.81109e-157	T7
SRSF6	0.54	0.174	0.633896	2.71741e-90	7.45548e-86	T1	C19orf24	0.954	0.454	0.683094	3.62284e-138	9.93962e-134	T2	TLR2	0.268	0.002	0.314319	1.92879e-175	5.29183e-171	T3	MYEOV21	0.668	0.631	0.738753	2.52958e-26	6.94016e-22	T4	B2M1	0.995	0.895	0.678518	3.24257e-76	8.89631e-72	T5	CPD	0.714	0.271	0.737557	1.36407e-82	3.74246e-78	T6	UTP11	0.265	0.004	0.416687	3.99337e-160	1.09562e-155	T7
ATP5L	0.988	0.773	0.549681	6.03329e-90	1.65529e-85	T1	RP11-304L19.5	0.83	0.261	0.636659	7.55274e-138	2.07217e-133	T2	S100A11	1	0.803	1.09443	4.44265e-175	1.21889e-170	T3	C1orf86	0.562	0.444	0.840964	7.19871e-26	1.97504e-21	T4	NGFRAP11	0.752	0.266	0.590002	9.17092e-76	2.51613e-71	T5	CDKN1A	0.443	0.087	0.51865	1.76294e-82	4.83681e-78	T6	AKR1C2	0.982	0.326	1.46467	1.2721e-159	3.49013e-155	T7
WDR72	0.314	0.046	0.436056	1.00801e-89	2.76557e-85	T1	BRI3	0.992	0.597	0.779761	1.06807e-134	2.93036e-130	T2	SPRR1B	0.258	0	0.671022	8.44679e-175	2.31746e-170	T3	C14orf2	0.768	0.789	0.534663	2.33628e-25	6.40982e-21	T4	GPAA1	0.73	0.303	0.598905	1.07935e-75	2.9613e-71	T5	CD461	0.732	0.283	0.739616	1.97208e-82	5.41059e-78	T6	EEF1AKMT4	0.262	0.004	0.376046	1.54324e-157	4.23403e-153	T7
SUMF2	0.652	0.28	0.638326	4.02157e-89	1.10336e-84	T1	CLDN2	0.494	0.076	0.397536	2.43591e-133	6.68317e-129	T2	CTNNBIP1	0.646	0.118	0.665945	1.58426e-174	4.34657e-170	T3	CDH1	0.258	0.097	0.471215	4.20129e-25	1.15267e-20	T4	TMCC1	0.318	0.05	0.378474	1.12734e-75	3.09297e-71	T5	C20orf24	0.895	0.499	0.760001	1.89996e-81	5.21272e-77	T6	MMP24OS	0.258	0.003	0.348821	2.56753e-157	7.04429e-153	T7
RPL23	1	0.97	0.358058	7.19556e-89	1.97417e-84	T1	NME3	0.912	0.362	0.635093	3.12014e-133	8.56042e-129	T2	CWC15	0.87	0.289	0.843321	9.17725e-173	2.51787e-168	T3	ATP5C1	0.538	0.402	0.882121	1.00672e-24	2.76204e-20	T4	JUNB	0.663	0.265	0.834033	2.14445e-75	5.88351e-71	T5	TSPAN31	0.772	0.3	0.618169	1.57744e-80	4.32786e-76	T6	OTUD6B-AS1	0.276	0.005	0.403109	5.90987e-157	1.62143e-152	T7
NDUFA2	0.954	0.794	0.577373	2.61183e-88	7.16582e-84	T1	SNX10	0.36	0.034	0.289266	1.21096e-132	3.3224e-128	T2	PSCA	0.686	0.138	1.53442	9.56101e-173	2.62316e-168	T3	RPL36AL	0.825	0.921	0.483307	2.01874e-24	5.5386e-20	T4	MGAT5	0.342	0.058	0.373335	5.69406e-75	1.56222e-70	T5	C1orf115	0.271	0.029	0.353395	8.65182e-80	2.37371e-75	T6	CFAP298	0.28	0.006	0.387977	1.96854e-155	5.40088e-151	T7
RPL27	1	0.987	0.319798	1.23001e-87	3.37466e-83	T1	RPLP0	1	0.985	0.418875	4.32897e-132	1.1877e-127	T2	KRT16	0.324	0.013	0.747213	1.29136e-170	3.54296e-166	T3	S100A4	0.754	0.62	0.544755	4.55741e-24	1.25037e-19	T4	ZG16B	0.518	0.158	0.872763	6.08588e-75	1.66972e-70	T5	SULT1C2	0.342	0.052	0.439924	1.37168e-77	3.76334e-73	T6	CEBPZOS	0.287	0.007	0.476213	6.48707e-153	1.77979e-148	T7
RPL18	1	0.996	0.278379	1.87636e-87	5.14798e-83	T1	SYNGR2	0.922	0.38	0.66265	5.91138e-132	1.62185e-127	T2	PROM2	0.258	0.002	0.281403	4.00594e-168	1.09907e-163	T3	CYB5A	0.765	0.75	0.479638	9.51164e-24	2.60961e-19	T4	ZNF292	0.434	0.101	0.478164	1.20586e-74	3.30841e-70	T5	CYP2S1	0.348	0.055	0.500357	2.53459e-77	6.9539e-73	T6	PHKG1	0.265	0.006	0.618719	1.59454e-147	4.37478e-143	T7
RP11-1143G9.4	0.362	0.067	0.505097	1.06943e-86	2.93408e-82	T1	DEFB1	0.59	0.12	0.595525	7.73422e-132	2.12196e-127	T2	IL8	0.438	0.043	0.911189	7.36288e-168	2.02008e-163	T3	RER1	0.526	0.386	0.742112	1.01248e-23	2.77784e-19	T4	PON2	0.841	0.501	0.949768	1.68141e-74	4.61311e-70	T5	LPCAT1	0.486	0.115	0.592059	3.83194e-77	1.05133e-72	T6	AK6	0.251	0.004	0.347399	1.80527e-145	4.95294e-141	T7
NUP155	0.306	0.048	0.429772	5.46441e-86	1.49922e-81	T1	PRKCDBP	0.622	0.129	0.428047	9.28799e-132	2.54825e-127	T2	NDUFS8	0.998	0.687	0.878729	3.82319e-167	1.04893e-162	T3	MYL12A	0.716	0.714	0.769494	1.27377e-23	3.49473e-19	T4	MIA1	0.353	0.06	0.435584	2.34922e-74	6.44533e-70	T5	MGLL	0.369	0.062	0.440583	4.76849e-77	1.30828e-72	T6	PLPP5	0.295	0.009	0.444957	2.48171e-145	6.80883e-141	T7
NHP2L1	0.918	0.596	0.623612	1.29122e-85	3.54258e-81	T1	FAM195A	0.946	0.428	0.663141	1.24879e-131	3.42617e-127	T2	ENDOD1	0.392	0.03	0.418535	2.32315e-166	6.37378e-162	T3	RP11-660L16.21	0.417	0.239	0.748322	1.65374e-23	4.5372e-19	T4	GMDS	0.569	0.184	0.630877	6.82321e-74	1.87202e-69	T5	NEAT12	0.988	0.76	0.939301	7.77443e-77	2.13299e-72	T6	TIMP3	0.553	0.067	0.81374	2.736e-145	7.50648e-141	T7
MRPL13	0.768	0.414	0.59671	1.37753e-84	3.77939e-80	T1	APOA1BP	0.918	0.383	0.658689	2.02437e-131	5.55407e-127	T2	IL18	0.67	0.145	0.676862	4.58169e-166	1.25703e-161	T3	TMED3	0.547	0.423	0.759015	6.34409e-23	1.74057e-18	T4	TCEB11	0.914	0.571	0.653881	1.39818e-73	3.83604e-69	T5	COX6B11	0.994	0.953	0.56376	8.17398e-76	2.24261e-71	T6	SNHG19	0.284	0.008	0.46701	3.85667e-145	1.05812e-140	T7
AMFR	0.444	0.118	0.527443	1.51664e-84	4.16107e-80	T1	ORM2	0.39	0.045	0.339321	8.90628e-128	2.44353e-123	T2	MT1E1	0.992	0.425	1.31011	3.27075e-165	8.97364e-161	T3	HIGD1A	0.552	0.421	0.777385	6.44754e-23	1.76895e-18	T4	PTMA1	1	0.964	0.628767	1.92616e-73	5.28462e-69	T5	NDUFA11	0.975	0.836	0.738379	8.43585e-76	2.31446e-71	T6	TPM21	0.735	0.126	0.846236	2.29195e-141	6.2882e-137	T7
TIMM13	0.932	0.657	0.601662	2.15842e-84	5.92183e-80	T1	CEP164	0.416	0.054	0.302246	3.4087e-127	9.35211e-123	T2	FOXJ1	0.452	0.042	0.324324	1.67474e-164	4.59482e-160	T3	MANF	0.559	0.415	0.73767	6.92359e-23	1.89956e-18	T4	ELF3	0.825	0.414	0.706416	4.62183e-73	1.26805e-68	T5	CTGF	0.338	0.052	0.545406	9.93351e-76	2.72536e-71	T6	MT-ND6	0.269	0.007	0.322874	1.63135e-138	4.47578e-134	T7
RPS28	1	0.989	0.340697	6.65567e-84	1.82605e-79	T1	RPL13A1	1	0.997	0.493776	7.10344e-127	1.9489e-122	T2	FXYD3	1	0.375	0.988797	2.04534e-163	5.6116e-159	T3	HMGA11	0.699	0.661	0.722011	8.49439e-23	2.33052e-18	T4	EIF3E1	0.978	0.773	0.734937	4.65116e-73	1.27609e-68	T5	SMPDL3A	0.292	0.038	0.355847	2.27141e-75	6.23185e-71	T6	UGT1A1	0.345	0.02	0.502159	2.07484e-133	5.69253e-129	T7
ATP1B1	0.946	0.587	0.476735	5.74118e-83	1.57515e-78	T1	PTRH1	0.488	0.078	0.339046	7.6233e-127	2.09153e-122	T2	EREG	0.552	0.091	0.791251	1.11794e-162	3.06719e-158	T3	MRP63	0.656	0.631	0.672187	2.09836e-22	5.75706e-18	T4	RP13-582O9.5	0.628	0.225	0.59605	7.26816e-73	1.99409e-68	T5	C5orf56	0.265	0.031	0.341381	1.25084e-74	3.4318e-70	T6	HMGB31	0.865	0.27	1.10149	2.08266e-124	5.71398e-120	T7
COX5A	0.972	0.799	0.510638	1.03019e-82	2.82643e-78	T1	JTB	0.996	0.725	0.666163	8.86427e-127	2.432e-122	T2	BLVRB	0.966	0.482	0.878207	1.19202e-162	3.27041e-158	T3	PERP1	0.628	0.486	0.66899	3.11862e-22	8.55624e-18	T4	GBE1	0.388	0.082	0.535115	3.64021e-72	9.98728e-68	T5	COMMD61	0.985	0.867	0.60378	4.96532e-74	1.36228e-69	T6	DPP10-AS1	0.36	0.027	0.523839	1.24797e-123	3.42393e-119	T7
ATP5J	0.938	0.67	0.594102	2.21148e-82	6.06741e-78	T1	RPS191	1	0.999	0.406204	1.13356e-126	3.11004e-122	T2	SPIRE1	0.344	0.02	0.390378	7.94043e-160	2.17854e-155	T3	EIF1	0.91	0.96	0.420758	5.63093e-22	1.5449e-17	T4	HLA-B1	0.774	0.315	0.363819	3.95112e-72	1.08403e-67	T5	GPI1	0.828	0.428	0.752459	6.74297e-74	1.85e-69	T6	MGST3	0.993	0.751	1.33712	1.78129e-123	4.88714e-119	T7
C19orf10	0.9	0.599	0.590888	6.15e-82	1.68731e-77	T1	C19orf43	0.978	0.512	0.643606	1.34203e-126	3.68199e-122	T2	SPTSSA	0.916	0.368	0.872872	2.67366e-158	7.33546e-154	T3	MAL2	0.517	0.386	0.760643	1.00005e-21	2.74374e-17	T4	TRAM1	0.733	0.32	0.594996	6.18785e-72	1.6977e-67	T5	RNF103	0.314	0.047	0.447812	5.2016e-73	1.42711e-68	T6	ELP5	0.709	0.162	0.847044	4.76087e-121	1.30619e-116	T7
WTAP	0.56	0.2	0.589454	8.01797e-82	2.19981e-77	T1	ANO10	0.41	0.051	0.303375	2.14074e-126	5.87334e-122	T2	CD36	0.314	0.015	0.331636	7.78723e-155	2.1365e-150	T3	NEU1	0.415	0.25	0.753985	1.41391e-21	3.8792e-17	T4	IFI6	0.485	0.133	0.705996	6.97338e-72	1.91322e-67	T5	WFDC22	0.877	0.407	0.917608	1.27427e-72	3.49609e-68	T6	TMEM14A	0.887	0.373	1.04332	3.54085e-113	9.71466e-109	T7
ATP5E	1	0.819	0.413676	1.30146e-81	3.57069e-77	T1	TMEM147	0.99	0.703	0.670417	2.98744e-126	8.19635e-122	T2	PPFIA1	0.578	0.103	0.538598	1.25708e-153	3.44893e-149	T3	RPL132	1	0.993	0.252062	5.15954e-21	1.41557e-16	T4	TMSB4X1	1	0.858	0.634043	1.01327e-71	2.78e-67	T5	COX7A2	0.997	0.943	0.536879	2.09364e-72	5.74411e-68	T6	SPP1	0.4	0.041	0.52518	2.08067e-111	5.70852e-107	T7
EEF1D	1	0.923	0.430149	9.65418e-79	2.64872e-74	T1	ITGA5	0.326	0.027	0.261117	3.58204e-126	9.82768e-122	T2	ENO1	0.998	0.826	0.976547	2.11396e-153	5.79987e-149	T3	TMEM176B	0.282	0.122	0.54958	7.11696e-21	1.95261e-16	T4	IGFBP4	0.547	0.176	0.668272	2.33845e-71	6.41577e-67	T5	TXNDC17	0.932	0.66	0.793272	1.25556e-71	3.44476e-67	T6	MIB2	0.578	0.104	0.694091	2.30634e-110	6.32769e-106	T7
INSR	0.456	0.131	0.540974	2.15732e-78	5.91881e-74	T1	SRM	0.942	0.417	0.612054	2.24082e-125	6.14792e-121	T2	HIST1H2BK	0.908	0.365	0.819701	2.69863e-153	7.40397e-149	T3	GLOD4	0.258	0.111	0.539286	8.63286e-21	2.36851e-16	T4	DUSP4	0.491	0.138	0.577557	5.33735e-71	1.46435e-66	T5	SERPINA12	0.951	0.522	0.952515	1.41616e-71	3.88537e-67	T6	ACOX2	0.305	0.021	0.494225	4.25046e-110	1.16616e-105	T7
POLR2K	0.894	0.625	0.537653	2.81387e-78	7.72015e-74	T1	ST3GAL5	0.456	0.069	0.359395	1.63075e-124	4.47414e-120	T2	EIF4A2	0.956	0.448	0.861454	1.58663e-152	4.35309e-148	T3	C8orf59	0.682	0.715	0.644358	1.96482e-20	5.39067e-16	T4	PRKCA	0.412	0.093	0.390144	5.98309e-71	1.64152e-66	T5	CERS2	0.603	0.203	0.635592	8.59559e-71	2.35828e-66	T6	RPS121	1	0.999	0.591	5.92718e-109	1.62618e-104	T7
TIMM8B	0.866	0.559	0.560974	1.03627e-77	2.8431e-73	T1	CRIP2	0.566	0.11	0.393329	3.65166e-124	1.00187e-119	T2	HTRA1	0.552	0.101	0.769267	3.79993e-152	1.04255e-147	T3	HTATIP2	0.448	0.292	0.650755	5.25288e-20	1.44118e-15	T4	SON	0.782	0.426	0.739201	9.32052e-71	2.55718e-66	T5	TPT11	0.997	0.983	0.454798	1.17966e-70	3.23651e-66	T6	G6PD	0.88	0.371	1.00122	4.77448e-107	1.30993e-102	T7
CAPZA2	0.644	0.291	0.549587	3.7472e-77	1.02808e-72	T1	RPS51	1	0.99	0.452246	1.48303e-122	4.06885e-118	T2	AC006262.5	0.312	0.015	0.503488	4.63146e-152	1.27069e-147	T3	SH3YL11	0.254	0.107	0.43072	5.97369e-20	1.63894e-15	T4	WSB1	0.474	0.127	0.537864	1.25089e-70	3.43195e-66	T5	RARRES31	0.468	0.111	0.472735	1.57256e-70	4.31447e-66	T6	LAGE31	0.971	0.604	0.99655	5.773e-105	1.58388e-100	T7
A2M	0.336	0.066	0.420203	9.30605e-77	2.55321e-72	T1	COX14	0.986	0.646	0.678589	1.92064e-122	5.26946e-118	T2	CDA	0.548	0.097	0.838805	1.29207e-151	3.54491e-147	T3	ATP5G31	0.782	0.776	0.495721	5.51533e-19	1.51319e-14	T4	MYEOV1	0.709	0.244	0.445379	1.34414e-70	3.68778e-66	T5	ATP5G21	0.972	0.778	0.61698	2.65834e-70	7.29342e-66	T6	AP1M2	0.629	0.134	0.760315	1.3693e-102	3.75681e-98	T7
CHD1L	0.332	0.069	0.450921	1.06571e-76	2.92387e-72	T1	FLAD1	0.582	0.12	0.375813	2.09143e-122	5.73804e-118	T2	CRIP21	0.576	0.108	0.625209	3.78201e-150	1.03763e-145	T3	PPA11	0.642	0.596	0.781815	7.70841e-19	2.11488e-14	T4	COLCA1	0.27	0.037	0.35206	1.90043e-70	5.21403e-66	T5	PGC	0.717	0.251	0.788763	2.95233e-70	8.10002e-66	T6	CBR1	0.891	0.387	1.02606	7.85491e-102	2.15507e-97	T7
DMKN	0.622	0.243	0.549483	1.4513e-76	3.98178e-72	T1	RPS11	1	0.967	0.448573	1.45421e-121	3.98978e-117	T2	BCAS4	0.434	0.05	0.460696	1.06771e-149	2.92937e-145	T3	COX4I1	0.882	0.932	0.326196	1.03955e-18	2.85212e-14	T4	CCNY	0.453	0.114	0.448532	2.11802e-70	5.81101e-66	T5	F11R	0.492	0.13	0.599245	3.09731e-70	8.49777e-66	T6	DDC	0.309	0.025	0.434002	3.03186e-100	8.3182e-96	T7
MIF	0.99	0.833	0.474828	4.89421e-76	1.34278e-71	T1	RP11-38M8.1	0.372	0.043	0.304816	1.68541e-121	4.62408e-117	T2	NBEAL1	0.816	0.29	0.721094	2.01974e-149	5.54137e-145	T3	PDIA6	0.621	0.552	0.727692	1.40767e-18	3.86208e-14	T4	REG41	0.375	0.073	0.801063	2.22631e-70	6.1081e-66	T5	GOLM1	0.628	0.227	0.630878	3.83657e-69	1.0526e-64	T6	ODC1	0.847	0.347	1.03857	3.03374e-100	8.32337e-96	T7
NDUFV3	0.776	0.448	0.537647	1.44555e-75	3.96602e-71	T1	RALBP1	0.868	0.311	0.55057	1.96446e-121	5.3897e-117	T2	CCL20	0.71	0.182	1.12959	2.84868e-149	7.81565e-145	T3	HSD17B11	0.41	0.255	0.654081	1.53068e-18	4.19957e-14	T4	CHST15	0.315	0.055	0.437559	2.53085e-70	6.94363e-66	T5	TMEM176A2	0.468	0.11	0.634201	6.90423e-69	1.89424e-64	T6	FTL1	1	0.997	0.97189	1.37071e-99	3.76068e-95	T7
RPL4	1	0.941	0.395698	5.55366e-75	1.5237e-70	T1	TNS4	0.442	0.069	0.364555	3.71833e-120	1.02016e-115	T2	TINAGL1	0.69	0.158	0.673296	6.15125e-149	1.68766e-144	T3	GTF3A	0.545	0.464	0.739752	1.54503e-18	4.23894e-14	T4	LINC009981	0.712	0.3	0.579797	1.02493e-69	2.81198e-65	T5	MTUS1	0.471	0.118	0.496424	8.00124e-69	2.19522e-64	T6	MPC2	0.956	0.698	1.07331	2.18378e-99	5.99142e-95	T7
EIF5AL1	0.402	0.108	0.500216	6.45113e-75	1.76993e-70	T1	CRIP1	0.46	0.074	0.387978	7.62968e-120	2.09328e-115	T2	RPL131	1	0.993	0.51455	6.42819e-149	1.76364e-144	T3	RPL39	0.993	0.987	0.274915	2.06227e-18	5.65804e-14	T4	IFNAR2	0.326	0.059	0.375448	4.38749e-69	1.20375e-64	T5	B2M2	0.985	0.897	0.697268	4.3982e-68	1.20669e-63	T6	SOD11	0.993	0.866	0.905725	5.05135e-99	1.38589e-94	T7
RPL21	1	0.991	0.266849	7.33785e-75	2.01321e-70	T1	OCIAD2	0.968	0.527	0.684339	1.03053e-119	2.82737e-115	T2	BIK	0.58	0.111	0.570275	2.90469e-148	7.96931e-144	T3	CHCHD1	0.581	0.517	0.699784	2.42284e-18	6.64731e-14	T4	SOX4	0.679	0.275	0.850984	5.75087e-69	1.57781e-64	T5	RAB11FIP1	0.391	0.084	0.50303	1.19751e-67	3.2855e-63	T6	UBE2S	0.876	0.411	1.19958	5.01159e-98	1.37498e-93	T7
RPL14	1	0.985	0.289422	1.6077e-74	4.41088e-70	T1	S100A8	0.536	0.109	0.592163	3.1272e-119	8.57978e-115	T2	DNALI1	0.48	0.066	0.603027	4.86324e-148	1.33428e-143	T3	UBB	0.758	0.811	0.634084	3.00807e-18	8.25295e-14	T4	MARCKS	0.722	0.297	0.620556	1.92112e-68	5.27077e-64	T5	EIF4A21	0.889	0.483	0.85302	1.7236e-67	4.72887e-63	T6	CYBA1	0.891	0.316	0.923116	1.64457e-97	4.51203e-93	T7
PFN1	0.994	0.905	0.426674	1.63032e-74	4.47296e-70	T1	SELM	0.928	0.417	0.688426	2.17959e-118	5.97992e-114	T2	MSMO1	0.854	0.313	0.813166	4.95069e-147	1.35827e-142	T3	SERINC21	0.457	0.313	0.63562	4.60163e-18	1.2625e-13	T4	NSD1	0.41	0.099	0.427326	4.30413e-68	1.18088e-63	T5	ATP1B12	0.96	0.605	0.927518	2.95804e-67	8.11568e-63	T6	SLC51B	0.251	0.015	0.429845	1.7513e-97	4.80487e-93	T7
SFXN1	0.508	0.185	0.585059	4.21744e-74	1.1571e-69	T1	C3	0.65	0.157	0.400611	7.76688e-118	2.13092e-113	T2	PRSS21	0.48	0.066	0.473023	3.36597e-146	9.23487e-142	T3	SDHD	0.348	0.195	0.61379	4.75913e-18	1.30571e-13	T4	LINC00511	0.407	0.094	0.429778	5.70135e-68	1.56422e-63	T5	H6PD	0.403	0.091	0.483658	1.02909e-66	2.8234e-62	T6	AKR1B101	0.873	0.274	0.891087	3.75155e-97	1.02928e-92	T7
NAA38	0.73	0.417	0.546803	2.57986e-72	7.07811e-68	T1	HP	0.33	0.033	0.485731	4.27603e-117	1.17317e-112	T2	RPS6KB2	0.696	0.176	0.603827	1.70914e-144	4.6892e-140	T3	CYSTM1	0.704	0.725	0.683168	6.55315e-18	1.79792e-13	T4	ATP5G2	0.989	0.773	0.551916	6.57977e-68	1.80523e-63	T5	ESYT2	0.391	0.085	0.497538	1.40409e-66	3.85226e-62	T6	TUBA1B	0.96	0.631	1.07173	1.23807e-96	3.39676e-92	T7
ATAD2	0.384	0.098	0.456159	2.96784e-72	8.14256e-68	T1	SIGIRR	0.836	0.308	0.543152	3.26942e-116	8.96998e-112	T2	KRTCAP3	0.602	0.113	0.448651	1.95488e-143	5.36342e-139	T3	ATP5J2	0.829	0.795	0.421757	8.23125e-18	2.25833e-13	T4	SELK	0.798	0.407	0.589385	1.20568e-67	3.30791e-63	T5	PCBP21	0.945	0.692	0.626722	2.31488e-66	6.35111e-62	T6	BEST1	0.702	0.223	0.781673	1.98641e-88	5.44991e-84	T7
SNRPD1	0.902	0.671	0.52994	3.32042e-72	9.10991e-68	T1	NDUFA7.1	0.902	0.375	0.580252	8.63033e-116	2.36782e-111	T2	C11orf73	0.702	0.184	0.64837	2.7971e-143	7.67414e-139	T3	LAMP1	0.334	0.186	0.632387	8.56259e-18	2.34923e-13	T4	TMEM123	0.774	0.389	0.626185	2.06552e-67	5.66697e-63	T5	EGLN2	0.458	0.117	0.491731	3.62602e-66	9.94834e-62	T6	YBX1	1	0.879	0.786801	2.4129e-88	6.62002e-84	T7
RPS9	1	0.973	0.320802	4.58463e-72	1.25784e-67	T1	TRMT6	0.446	0.073	0.349628	2.64537e-115	7.25784e-111	T2	MTHFD2	0.492	0.068	0.414435	3.92517e-143	1.07691e-138	T3	HRSP12	0.332	0.185	0.656838	1.39175e-17	3.81841e-13	T4	FAM107B	0.582	0.213	0.577358	4.43509e-67	1.21681e-62	T5	NUPR1	0.6	0.209	0.700658	5.35134e-65	1.46819e-60	T6	CES11	0.891	0.31	0.665181	9.34301e-86	2.56335e-81	T7
PPP1CB	0.72	0.369	0.580014	5.54932e-72	1.52251e-67	T1	EIF3J	0.88	0.353	0.550396	2.93611e-115	8.0555e-111	T2	YBX3	0.89	0.376	0.804862	7.33604e-143	2.01272e-138	T3	C6orf48	0.73	0.759	0.612262	3.25425e-17	8.92835e-13	T4	COX20	0.83	0.472	0.613045	1.9502e-66	5.35058e-62	T5	CTA-941F9.9	0.262	0.036	0.383341	6.44896e-65	1.76934e-60	T6	HMOX11	0.433	0.068	0.556257	9.34644e-86	2.56429e-81	T7
NDUFB8.1	0.848	0.561	0.596468	1.2211e-71	3.35021e-67	T1	C9orf89	0.668	0.178	0.466473	3.24072e-115	8.89125e-111	T2	NDUFC2	0.988	0.731	0.841581	7.96245e-143	2.18458e-138	T3	CCNL2	0.275	0.135	0.53782	4.76422e-17	1.30711e-12	T4	ADM	0.38	0.084	0.50374	3.80647e-66	1.04434e-61	T5	FUNDC2	0.698	0.322	0.733515	9.40683e-65	2.58086e-60	T6	HMGN1	0.956	0.781	0.862351	7.01158e-82	1.9237e-77	T7
SUB1	0.97	0.801	0.500313	3.95252e-71	1.08441e-66	T1	GPX3	0.762	0.24	0.58619	5.32592e-115	1.46122e-110	T2	COL7A1	0.27	0.01	0.312901	5.92019e-142	1.62426e-137	T3	C14orf1661	0.547	0.461	0.72397	5.24003e-17	1.43766e-12	T4	TRPM4	0.345	0.069	0.349786	5.05462e-66	1.38678e-61	T5	SDHA	0.578	0.193	0.579596	1.36347e-64	3.74081e-60	T6	NQO11	0.927	0.467	0.835132	1.28675e-80	3.53034e-76	T7
RPL19	1	0.988	0.278012	4.26631e-71	1.17051e-66	T1	COL6A1	0.408	0.058	0.322602	7.85423e-115	2.15489e-110	T2	SERINC2	0.8	0.252	0.76959	1.27228e-141	3.49062e-137	T3	DYNLT1	0.602	0.573	0.692769	5.30685e-17	1.45599e-12	T4	PDLIM7	0.458	0.125	0.511989	6.00584e-66	1.64776e-61	T5	SLC39A14	0.406	0.094	0.502365	1.41931e-64	3.89402e-60	T6	HGD	0.651	0.179	0.749322	3.88508e-80	1.06591e-75	T7
RPS5	1	0.99	0.323781	4.47582e-71	1.22799e-66	T1	AC005256.1	0.404	0.058	0.314252	5.29547e-114	1.45286e-109	T2	MKNK2	0.736	0.223	0.715228	1.89822e-141	5.20795e-137	T3	S100P1	0.908	0.823	0.400799	6.82587e-17	1.87274e-12	T4	COX6C	0.997	0.966	0.537017	1.46827e-65	4.02835e-61	T5	C1orf106	0.363	0.074	0.465624	2.94531e-64	8.08075e-60	T6	TRIM16L	0.418	0.075	0.493411	7.98086e-74	2.18963e-69	T7
USMG5	0.974	0.754	0.487195	8.19799e-71	2.2492e-66	T1	RPS231	1	0.987	0.422233	1.00593e-113	2.75987e-109	T2	HK1	0.36	0.031	0.334039	2.42614e-141	6.65635e-137	T3	CREB3	0.306	0.169	0.562018	8.06315e-17	2.21221e-12	T4	CYHR1	0.658	0.273	0.534871	3.36536e-65	9.23319e-61	T5	LGALS42	0.88	0.365	0.62219	7.59886e-64	2.08482e-59	T6	CCDC34	0.593	0.171	0.673253	6.62623e-73	1.81797e-68	T7
MRPS26	0.756	0.493	0.598788	3.0518e-70	8.37291e-66	T1	CISD3	0.95	0.544	0.671862	2.38288e-113	6.53766e-109	T2	KRT18	0.996	0.8	1.0171	8.53019e-141	2.34034e-136	T3	NDUFA1	0.784	0.857	0.454171	8.86093e-17	2.43108e-12	T4	43530	0.544	0.183	0.513868	5.25041e-65	1.4405e-60	T5	GOLT1A	0.542	0.176	0.590518	1.31352e-63	3.60378e-59	T6	CPS11	0.622	0.165	0.666818	1.08883e-72	2.98731e-68	T7
RPL34	1	0.982	0.300756	7.43719e-70	2.04047e-65	T1	SNHG8	0.988	0.725	0.610468	8.00393e-113	2.19596e-108	T2	RPS3A1	1	0.985	0.556727	1.22739e-140	3.36748e-136	T3	TMEM59	0.581	0.513	0.733092	1.69032e-16	4.63755e-12	T4	MALAT1	0.987	0.925	0.810052	8.11567e-65	2.22661e-60	T5	GFPT1	0.465	0.123	0.454637	2.96395e-63	8.13189e-59	T6	PTGR11	0.895	0.4	0.637869	2.39087e-72	6.55959e-68	T7
FCGRT	0.558	0.227	0.534151	3.06649e-69	8.41322e-65	T1	TCEB2	0.998	0.791	0.572286	2.30729e-112	6.33029e-108	T2	PERP	0.93	0.432	0.811676	1.10804e-139	3.04002e-135	T3	TMEM54	0.367	0.228	0.610539	2.27285e-16	6.2358e-12	T4	EEF1A1	1	0.994	0.458818	1.2455e-64	3.41715e-60	T5	HNMT	0.523	0.165	0.558502	1.08393e-62	2.97388e-58	T6	RPL281	1	0.995	0.454108	3.58914e-72	9.84717e-68	T7
CENPF	0.334	0.075	0.442301	3.92544e-69	1.07698e-64	T1	G0S2	0.814	0.26	0.396797	2.30996e-112	6.33759e-108	T2	HIST1H2BC	0.376	0.038	0.417815	3.77287e-137	1.03512e-132	T3	CD55	0.291	0.158	0.684088	2.90682e-16	7.97515e-12	T4	EIF11	0.997	0.949	0.526292	4.14268e-64	1.13659e-59	T5	RPS272	1	0.996	0.435838	1.65802e-62	4.54894e-58	T6	RPS52	1	0.991	0.488535	6.36942e-72	1.74751e-67	T7
EIF3L	0.8	0.525	0.555807	7.3167e-67	2.00741e-62	T1	SURF2	0.71	0.201	0.419883	1.0935e-111	3.00013e-107	T2	NPW	0.598	0.117	0.453492	5.96339e-137	1.63612e-132	T3	COX8A	0.832	0.94	0.336255	3.32207e-16	9.11444e-12	T4	PHLDA11	0.571	0.2	0.643672	7.08691e-64	1.94436e-59	T5	PDE4DIP	0.369	0.079	0.424696	1.73032e-62	4.74731e-58	T6	MUC5B1	0.705	0.235	0.735709	1.46027e-70	4.0064e-66	T7
BCAM	0.308	0.067	0.450271	2.32214e-66	6.37103e-62	T1	PLP2	0.95	0.439	0.595914	2.92872e-111	8.03523e-107	T2	RPL42	1	0.941	0.624165	6.92352e-137	1.89954e-132	T3	PKM1	0.763	0.746	0.508617	3.70398e-16	1.01622e-11	T4	CD70	0.275	0.043	0.430653	1.34832e-63	3.69924e-59	T5	GLUL1	0.745	0.319	0.587184	7.34674e-62	2.01565e-57	T6	CYCS1	0.945	0.719	0.790882	8.19835e-69	2.2493e-64	T7
RRBP1	0.738	0.464	0.583716	3.61666e-66	9.92268e-62	T1	WFDC2	0.962	0.366	0.531808	8.61783e-111	2.36439e-106	T2	CD9	0.886	0.29	0.472574	3.18981e-136	8.75156e-132	T3	B2M	0.834	0.915	0.429915	4.83459e-16	1.32642e-11	T4	LGALS3BP1	0.69	0.295	0.551334	1.86656e-62	5.12111e-58	T5	JUN	0.554	0.195	0.704732	2.46343e-60	6.75867e-56	T6	NDUFS61	0.949	0.803	0.743484	1.73921e-68	4.77169e-64	T7
CENPW	0.44	0.138	0.46575	1.0887e-65	2.98697e-61	T1	POLR2L	0.998	0.907	0.592502	2.02594e-110	5.55837e-106	T2	CEBPD	0.956	0.484	0.717924	3.27856e-136	8.99507e-132	T3	ROMO1	0.754	0.865	0.509561	5.45722e-16	1.49724e-11	T4	TMEM45A	0.42	0.105	0.456999	8.25448e-62	2.2647e-57	T5	BRI31	0.926	0.626	0.697781	8.56313e-60	2.34938e-55	T6	NPTX2	0.313	0.042	0.399998	1.81043e-68	4.96709e-64	T7
HELLS	0.308	0.07	0.406089	4.80871e-65	1.31932e-60	T1	RNF145	0.872	0.35	0.572992	1.13791e-108	3.12197e-104	T2	CCDC90B	0.546	0.103	0.485253	5.42481e-136	1.48835e-131	T3	TMED101	0.569	0.491	0.67913	7.79656e-16	2.13906e-11	T4	VPS28	0.865	0.506	0.554667	8.27875e-62	2.27136e-57	T5	RPS6KA3	0.403	0.098	0.393614	2.051e-59	5.62712e-55	T6	RBX1	0.96	0.752	0.682777	1.94976e-66	5.34935e-62	T7
RQCD1	0.316	0.075	0.416432	1.06644e-63	2.92589e-59	T1	CCDC19	0.288	0.026	0.259516	2.19548e-108	6.02352e-104	T2	GPR110	0.302	0.02	0.429221	8.5941e-136	2.35788e-131	T3	ATP5A1	0.54	0.446	0.731863	1.50393e-15	4.12619e-11	T4	FLNB	0.59	0.23	0.540917	1.60885e-61	4.41405e-57	T5	PPP1R15B	0.369	0.084	0.438787	7.66984e-59	2.1043e-54	T6	POLR2F	0.92	0.719	0.776937	7.56257e-66	2.07487e-61	T7
SRSF3	0.77	0.482	0.48695	1.23392e-63	3.38539e-59	T1	S100A1	0.294	0.028	0.293242	1.80609e-107	4.95519e-103	T2	HMGA1	0.974	0.614	0.732876	9.39833e-133	2.57853e-128	T3	HEXA	0.291	0.155	0.518258	1.5382e-15	4.2202e-11	T4	C8orf82	0.52	0.177	0.455765	4.17137e-61	1.14446e-56	T5	UAP1	0.44	0.121	0.480926	1.26014e-58	3.45733e-54	T6	PKIB1	0.585	0.165	0.562674	3.57114e-64	9.79778e-60	T7
CKB	0.522	0.212	0.531746	5.13092e-63	1.40772e-58	T1	S100A9	0.876	0.3	0.270755	3.77478e-107	1.03565e-102	T2	SERPINB5	0.354	0.032	0.348747	2.12791e-131	5.83812e-127	T3	ERH	0.645	0.63	0.647946	1.68105e-15	4.61213e-11	T4	FKBP8	0.749	0.377	0.522389	1.768e-60	4.85069e-56	T5	INSR1	0.495	0.145	0.565128	1.66409e-58	4.56559e-54	T6	GADD45GIP1	0.938	0.715	0.700245	9.08476e-63	2.49249e-58	T7
PEG10	0.672	0.351	0.525548	8.72719e-63	2.39439e-58	T1	SQSTM1	0.986	0.664	0.658744	9.82887e-107	2.69665e-102	T2	RP11-532F12.5	0.566	0.117	0.505496	2.88848e-131	7.92484e-127	T3	PDIA4	0.441	0.315	0.669153	2.34522e-15	6.43436e-11	T4	TPD521	0.668	0.277	0.486774	6.44399e-60	1.76797e-55	T5	APOA11	0.772	0.278	0.74424	8.70208e-58	2.3875e-53	T6	CYP4F3	0.36	0.066	0.506719	1.29354e-61	3.54896e-57	T7
TMEM97	0.61	0.307	0.49595	7.82287e-62	2.14628e-57	T1	CAST	0.92	0.413	0.586532	2.12209e-106	5.82215e-102	T2	SPCS2	0.912	0.393	0.6858	1.51675e-129	4.16134e-125	T3	AKR1B11	0.4	0.27	0.761566	4.1185e-15	1.12995e-10	T4	YWHAZ	0.919	0.737	0.615978	6.83227e-60	1.8745e-55	T5	AK4	0.557	0.197	0.527847	1.9884e-57	5.45538e-53	T6	AKR1C31	0.949	0.607	0.746035	1.31464e-61	3.60685e-57	T7
HNRNPA1	0.956	0.768	0.46827	1.50271e-61	4.12285e-57	T1	PPP1R16A	0.894	0.4	0.606434	1.46497e-104	4.01929e-100	T2	ALDOA	0.994	0.707	0.815037	1.8484e-129	5.07127e-125	T3	INO80C	0.351	0.229	0.753759	5.69445e-15	1.56233e-10	T4	UIMC1	0.332	0.072	0.417093	8.67678e-60	2.38056e-55	T5	ZFAND5	0.578	0.222	0.585808	6.13028e-57	1.6819e-52	T6	CDKN3	0.516	0.139	0.552618	2.83426e-61	7.77609e-57	T7
ST13	0.812	0.59	0.513102	2.57103e-60	7.05389e-56	T1	DPM3	0.96	0.595	0.636181	1.88778e-104	5.1793e-100	T2	C11orf54	0.424	0.057	0.382641	3.39281e-129	9.30851e-125	T3	SNRPC	0.578	0.519	0.662956	8.14892e-15	2.23574e-10	T4	PAIP2	0.736	0.357	0.518735	1.90324e-59	5.22173e-55	T5	INSIG11	0.723	0.353	0.904972	6.33171e-57	1.73717e-52	T6	CHPT11	0.76	0.349	0.75273	3.51157e-61	9.63435e-57	T7
TMED4	0.612	0.318	0.562427	3.05649e-60	8.3858e-56	T1	TMEM261	0.838	0.318	0.51657	3.33142e-104	9.14009e-100	T2	TECR	0.928	0.496	0.784856	1.26996e-126	3.48425e-122	T3	WBSCR22	0.386	0.259	0.68605	8.69553e-15	2.38571e-10	T4	SNX3	0.889	0.528	0.497416	2.67637e-59	7.34288e-55	T5	MUC5B	0.674	0.231	0.333499	1.07424e-56	2.94729e-52	T6	RPL101	1	0.995	0.413263	4.52835e-61	1.2424e-56	T7
STMN1	0.712	0.361	0.404695	3.8692e-60	1.06155e-55	T1	CCDC88B	0.314	0.036	0.259736	2.8999e-103	7.95616e-99	T2	APRT	0.978	0.708	0.715048	1.23227e-125	3.38085e-121	T3	ANXA7	0.336	0.202	0.582941	1.07177e-14	2.9405e-10	T4	MGEA5	0.429	0.12	0.440155	2.77431e-59	7.6116e-55	T5	EGR11	0.477	0.148	0.724425	2.36825e-56	6.49752e-52	T6	PF4	0.375	0.073	0.463668	6.50892e-61	1.78579e-56	T7
NCL	0.842	0.614	0.553439	3.87188e-60	1.06229e-55	T1	C19orf70	0.974	0.515	0.579432	7.7216e-103	2.1185e-98	T2	CTSC	0.692	0.2	0.652315	6.15836e-125	1.68961e-120	T3	AGTRAP	0.382	0.262	0.644758	1.36733e-14	3.7514e-10	T4	CCNI1	0.879	0.556	0.629442	2.91518e-59	7.99808e-55	T5	FNDC4	0.311	0.062	0.371734	5.97997e-56	1.64066e-51	T6	DDX39A	0.498	0.135	0.590512	2.97671e-60	8.16691e-56	T7
THAP5	0.322	0.084	0.419315	1.72183e-59	4.72401e-55	T1	SERF2	1	0.973	0.455675	2.52338e-102	6.92315e-98	T2	FSCN1	0.532	0.114	0.504692	7.89885e-125	2.16713e-120	T3	UCHL3	0.294	0.164	0.530771	1.58403e-14	4.34594e-10	T4	IER2	0.685	0.346	0.767184	9.33418e-59	2.56093e-54	T5	ORM11	0.431	0.118	0.701708	7.46439e-56	2.04793e-51	T6	LSM4	0.916	0.705	0.691706	3.20184e-60	8.78457e-56	T7
SEPW1	0.934	0.686	0.438844	4.18291e-59	1.14762e-54	T1	RPSA	1	0.975	0.461745	8.51471e-102	2.3361e-97	T2	FKBP5	0.778	0.274	0.640337	3.30468e-123	9.06671e-119	T3	S100A10	0.853	0.85	0.580326	1.68786e-14	4.63081e-10	T4	CD164	0.784	0.412	0.550063	4.04995e-58	1.11114e-53	T5	ONECUT2	0.372	0.088	0.395356	9.33735e-56	2.56179e-51	T6	RPS19BP11	0.891	0.624	0.718951	7.88899e-60	2.16442e-55	T7
RPS3A	1	0.985	0.27046	5.24397e-59	1.43874e-54	T1	SMIM41	0.824	0.305	0.510003	1.61899e-101	4.44187e-97	T2	WFDC21	0.93	0.371	1.11093	4.4357e-123	1.21698e-118	T3	PI3	0.263	0.136	1.05482	1.69032e-14	4.63755e-10	T4	RB1CC1	0.472	0.147	0.437309	4.36641e-58	1.19797e-53	T5	GABARAPL1	0.329	0.067	0.355337	1.58014e-55	4.33528e-51	T6	POPDC3	0.269	0.037	0.304173	3.34154e-58	9.16786e-54	T7
SNRPG	0.982	0.89	0.339445	7.58634e-59	2.08139e-54	T1	CMSS1	0.74	0.235	0.429095	3.04654e-101	8.35849e-97	T2	DHCR7	0.742	0.238	0.559488	2.75503e-122	7.5587e-118	T3	CLDN7	0.443	0.315	0.601127	2.01863e-14	5.53832e-10	T4	PEBP1	0.914	0.692	0.560625	5.37017e-58	1.47336e-53	T5	RPL312	0.997	0.997	0.323393	1.91122e-55	5.24363e-51	T6	RAD23A	0.818	0.5	0.748513	9.12879e-58	2.50457e-53	T7
TBCA	0.946	0.754	0.437809	2.36065e-58	6.47667e-54	T1	NFIC	0.738	0.232	0.420508	7.83293e-100	2.14904e-95	T2	CCND1	0.922	0.432	0.834916	3.88834e-122	1.0668e-117	T3	EZR	0.422	0.301	0.675588	2.8562e-14	7.83627e-10	T4	CEACAM1	0.307	0.061	0.443577	2.7947e-57	7.66754e-53	T5	DAZAP21	0.76	0.409	0.557396	2.78454e-55	7.63966e-51	T6	ALB2	0.778	0.274	0.512041	1.52833e-57	4.19311e-53	T7
U2AF1	0.644	0.371	0.607304	4.00261e-58	1.09816e-53	T1	THEM4	0.486	0.099	0.36415	1.88629e-99	5.17524e-95	T2	LSR	0.782	0.254	0.585174	9.48963e-122	2.60358e-117	T3	HINT2	0.555	0.523	0.715263	3.12811e-14	8.58228e-10	T4	ENY22	0.968	0.805	0.556947	3.09067e-57	8.47957e-53	T5	RP11-465N4.4	0.305	0.06	0.414075	7.87835e-55	2.1615e-50	T6	GCLM1	0.658	0.235	0.5867	6.93041e-57	1.90143e-52	T7
RRM2	0.264	0.053	0.315726	2.70329e-57	7.41675e-53	T1	LAGE3	0.966	0.577	0.51168	1.19272e-98	3.27234e-94	T2	RPL9	1	0.975	0.456809	1.67092e-121	4.58434e-117	T3	CALM2	0.77	0.857	0.500598	3.21807e-14	8.82909e-10	T4	BPIFB1	0.372	0.089	0.460845	3.87056e-57	1.06193e-52	T5	LBR	0.535	0.182	0.466063	1.8398e-54	5.04767e-50	T6	NDUFA61	0.92	0.695	0.652909	1.96065e-56	5.37924e-52	T7
C1QBP	0.784	0.532	0.470546	2.84227e-57	7.79806e-53	T1	EFCAB4A	0.516	0.116	0.339016	2.96309e-98	8.12953e-94	T2	NHP2L11	0.954	0.59	0.724067	1.62093e-120	4.44719e-116	T3	STOML2	0.618	0.617	0.72421	4.52501e-14	1.24148e-09	T4	ASPH1	0.846	0.47	0.598208	5.74776e-57	1.57695e-52	T5	APOB1	0.348	0.072	0.399333	3.19935e-54	8.77773e-50	T6	GTF3C6	0.585	0.203	0.625273	2.64011e-56	7.24341e-52	T7
NME4	0.672	0.358	0.501294	5.0557e-57	1.38708e-52	T1	LGALS1	0.986	0.501	0.642501	3.64928e-98	1.00122e-93	T2	LITAF	0.71	0.223	0.651935	5.29334e-120	1.45228e-115	T3	H1F0	0.424	0.293	0.622501	5.5625e-14	1.52613e-09	T4	EFNA1	0.501	0.176	0.565908	1.5712e-56	4.31074e-52	T5	DHRS3	0.597	0.237	0.569151	4.83899e-54	1.32762e-49	T6	RPS263	1	0.934	0.524906	4.76671e-56	1.30779e-51	T7
NOP10	0.942	0.798	0.41552	6.83499e-57	1.87525e-52	T1	AKR1B1	0.706	0.216	0.390236	6.39496e-98	1.75452e-93	T2	ACTG1	0.996	0.762	0.78993	1.02202e-119	2.80401e-115	T3	CHCHD2	0.863	0.957	0.311947	8.08753e-14	2.2189e-09	T4	EID11	0.846	0.514	0.602199	5.13693e-56	1.40937e-51	T5	CALU	0.612	0.254	0.573348	6.23355e-54	1.71024e-49	T6	CDC20	0.331	0.061	0.492889	5.89705e-56	1.61792e-51	T7
NDUFA6	0.896	0.682	0.404378	3.20233e-56	8.78591e-52	T1	PDCD11	0.414	0.072	0.280214	7.57915e-98	2.07942e-93	T2	TMOD3	0.512	0.104	0.485042	3.60084e-119	9.87928e-115	T3	KRT81	0.827	0.858	0.512859	1.03766e-13	2.84693e-09	T4	PNRC1	0.687	0.322	0.592887	2.10413e-55	5.77289e-51	T5	ACSL4	0.508	0.175	0.507139	1.85042e-53	5.07681e-49	T6	NDUFB7	0.956	0.823	0.601733	2.10494e-55	5.7751e-51	T7
CBX6	0.42	0.141	0.390523	1.72174e-55	4.72375e-51	T1	HOOK2	0.546	0.133	0.364241	1.88097e-97	5.16063e-93	T2	VDAC2	0.942	0.508	0.688948	4.64643e-119	1.27479e-114	T3	KIAA2013	0.28	0.158	0.533745	1.14042e-13	3.12887e-09	T4	C9orf161	0.938	0.673	0.850596	3.20796e-55	8.80135e-51	T5	SESTD1	0.258	0.044	0.35336	2.27127e-53	6.23145e-49	T6	EBNA1BP2	0.647	0.249	0.650048	9.56001e-55	2.62288e-50	T7
B4GALT1	0.542	0.249	0.481722	8.36578e-55	2.29523e-50	T1	DDA1	0.67	0.191	0.340041	1.89782e-97	5.20687e-93	T2	EHF	0.522	0.11	0.550982	7.91973e-119	2.17286e-114	T3	UBAC2	0.256	0.133	0.501268	1.45015e-13	3.97864e-09	T4	PSAP1	0.938	0.68	0.554593	3.87586e-55	1.06338e-50	T5	SAT2	0.585	0.24	0.575612	2.94289e-53	8.07411e-49	T6	ALDH3A1	0.433	0.105	0.519245	1.23341e-54	3.38399e-50	T7
AHCY	0.576	0.296	0.500746	1.52141e-54	4.17413e-50	T1	RPS91	1	0.973	0.388207	3.01404e-97	8.26933e-93	T2	TFAP2A	0.36	0.043	0.343845	1.92925e-118	5.29308e-114	T3	MTCH1	0.445	0.34	0.688913	2.60837e-13	7.15633e-09	T4	EIF3H1	0.989	0.787	0.485478	5.5061e-55	1.51065e-50	T5	C1orf21	0.363	0.087	0.443525	2.97051e-53	8.14988e-49	T6	NQO2	0.633	0.25	0.656636	7.42053e-54	2.0359e-49	T7
FKBP11	0.468	0.19	0.461258	2.00871e-54	5.51109e-50	T1	NINJ1	0.742	0.254	0.452066	3.08115e-96	8.45345e-92	T2	CD991	0.85	0.372	0.671805	1.98974e-118	5.45904e-114	T3	MLF11	0.263	0.133	0.395742	3.09853e-13	8.50114e-09	T4	TGFBR2	0.399	0.112	0.409699	5.58075e-55	1.53113e-50	T5	MIF1	0.975	0.843	0.576959	7.7681e-53	2.13125e-48	T6	NDUFS5	0.978	0.863	0.576713	1.11098e-53	3.04808e-49	T7
ATP5O	0.852	0.616	0.485832	4.89955e-54	1.34424e-49	T1	ALKBH7	0.89	0.419	0.515312	1.90623e-95	5.22993e-91	T2	SRCAP	0.492	0.096	0.51241	2.02885e-118	5.56636e-114	T3	DGUOK	0.595	0.611	0.598427	3.48489e-13	9.56116e-09	T4	NNT-AS1	0.28	0.055	0.350009	6.58937e-55	1.80786e-50	T5	ALB1	0.714	0.273	0.503057	2.35531e-52	6.46203e-48	T6	AKR1C11	0.935	0.508	0.587738	1.22438e-53	3.35922e-49	T7
VMP1	0.748	0.477	0.432	5.02495e-54	1.37864e-49	T1	POLR2J3	0.382	0.064	0.299216	5.32759e-95	1.46168e-90	T2	PHLDA1	0.648	0.172	0.567938	4.34543e-117	1.19221e-112	T3	SEPW11	0.697	0.724	0.549411	4.16718e-13	1.14331e-08	T4	ZNF7061	0.938	0.733	0.505024	1.20118e-54	3.29555e-50	T5	TFF12	0.988	0.577	0.534832	3.15756e-52	8.66307e-48	T6	TDP2	0.335	0.064	0.321996	1.3667e-53	3.74969e-49	T7
SRSF2	0.66	0.392	0.504314	9.37955e-54	2.57337e-49	T1	RPL41	1	0.999	0.307436	1.26428e-94	3.46868e-90	T2	DMKN1	0.762	0.219	0.493783	4.27867e-116	1.1739e-111	T3	IDH2	0.318	0.194	0.518077	4.40088e-13	1.20742e-08	T4	CD63	0.954	0.792	0.621734	3.92148e-54	1.0759e-49	T5	SUN2	0.369	0.094	0.435092	3.56968e-52	9.79376e-48	T6	FTH12	1	1	0.52163	6.03708e-53	1.65633e-48	T7
NDUFS4	0.752	0.497	0.518749	1.09145e-53	2.9945e-49	T1	PRKAG2-AS1	0.376	0.061	0.256931	1.77739e-94	4.87645e-90	T2	ADORA2B	0.256	0.015	0.267012	5.54327e-116	1.52085e-111	T3	VAMP3	0.318	0.198	0.527628	7.13361e-13	1.95718e-08	T4	ALDOC1	0.528	0.201	0.593327	1.16955e-53	3.20877e-49	T5	FAM115A	0.366	0.093	0.397815	1.39093e-51	3.81615e-47	T6	ACOT131	0.676	0.29	0.623326	9.76887e-52	2.68019e-47	T7
PSMB5	0.832	0.639	0.492963	1.18313e-53	3.24604e-49	T1	TYMP	0.618	0.176	0.398769	4.6229e-94	1.26834e-89	T2	BAIAP2L1	0.542	0.119	0.488171	9.32021e-116	2.55709e-111	T3	43723	0.46	0.36	0.612144	7.87909e-13	2.16171e-08	T4	TCEB21	0.995	0.8	0.488313	2.33353e-53	6.40228e-49	T5	MUC5AC	0.363	0.086	0.443217	3.22842e-51	8.8575e-47	T6	STMN11	0.782	0.38	0.626603	1.81732e-49	4.98599e-45	T7
HMGB3	0.616	0.267	0.304412	2.68656e-53	7.37085e-49	T1	C6orf1	0.678	0.207	0.360037	4.69342e-94	1.28769e-89	T2	RPL35A	1	0.988	0.400216	7.60055e-115	2.08529e-110	T3	TMBIM1	0.296	0.179	0.538047	9.48976e-13	2.60361e-08	T4	RNF130	0.423	0.126	0.389955	4.48939e-53	1.23171e-48	T5	ADIPOR2	0.492	0.171	0.473734	7.84239e-51	2.15164e-46	T6	PFN11	0.967	0.913	0.543023	1.88807e-49	5.18012e-45	T7
PSMB4	0.684	0.439	0.540751	6.78802e-53	1.86236e-48	T1	ZFAS1	1	0.864	0.488568	4.97934e-94	1.36613e-89	T2	RP11-660L16.2	0.676	0.191	0.520719	8.4286e-115	2.31247e-110	T3	BCAP31	0.564	0.523	0.56381	1.35693e-12	3.72286e-08	T4	SLC12A21	0.48	0.164	0.536461	3.09973e-52	8.50441e-48	T5	TGOLN2	0.612	0.26	0.50416	1.56577e-50	4.29584e-46	T6	PRDX51	0.953	0.811	0.557961	2.03266e-49	5.5768e-45	T7
TMEM256	0.864	0.659	0.457814	1.17425e-52	3.22166e-48	T1	NFIB	0.63	0.181	0.359772	3.56291e-93	9.77521e-89	T2	GLTP	0.49	0.097	0.442964	1.41621e-114	3.88551e-110	T3	PPDPF	0.737	0.821	0.499049	2.0457e-12	5.61257e-08	T4	SMIM14	0.606	0.26	0.560879	3.64423e-52	9.99831e-48	T5	SOX41	0.64	0.285	0.724508	3.04293e-50	8.34857e-46	T6	PDCD51	0.916	0.722	0.668651	1.12972e-48	3.0995e-44	T7
NOP56	0.624	0.354	0.458007	2.92122e-52	8.01467e-48	T1	C16orf13	0.898	0.437	0.535203	3.97526e-93	1.09065e-88	T2	GLUL	0.78	0.288	0.795674	3.31398e-114	9.09222e-110	T3	ITM2C	0.344	0.219	0.533782	2.25223e-12	6.17921e-08	T4	SERF21	1	0.974	0.452235	5.69e-52	1.56111e-47	T5	TMEM66	0.689	0.329	0.558212	5.13498e-50	1.40883e-45	T6	ALDH1A11	0.698	0.284	0.523761	2.9578e-48	8.11501e-44	T7
NME1	0.81	0.561	0.468216	3.36652e-52	9.23638e-48	T1	SURF1	0.798	0.306	0.418499	3.5753e-92	9.80918e-88	T2	HIST1H1C	0.75	0.263	0.712906	3.74311e-114	1.02696e-109	T3	ISG151	0.382	0.273	0.586128	3.55256e-12	9.7468e-08	T4	TFF11	0.943	0.577	0.764563	6.39147e-52	1.75357e-47	T5	CD1641	0.794	0.417	0.51168	5.20034e-50	1.42676e-45	T6	PHF5A	0.531	0.177	0.517911	3.08307e-48	8.45872e-44	T7
ZNF706	0.904	0.729	0.417582	2.46613e-51	6.76608e-47	T1	UBE2M	0.818	0.325	0.444387	5.40592e-92	1.48317e-87	T2	COMTD1	0.64	0.184	0.510198	1.34589e-113	3.69258e-109	T3	COX7B	0.825	0.918	0.324987	4.91933e-12	1.34967e-07	T4	HIST1H4C1	0.892	0.595	0.90878	1.64812e-51	4.52179e-47	T5	GATM	0.348	0.085	0.31583	1.7213e-49	4.72256e-45	T6	NME42	0.727	0.375	0.669383	8.04272e-48	2.2066e-43	T7
EIF3E	0.974	0.765	0.368945	2.6573e-51	7.29056e-47	T1	SH3BGRL3	0.992	0.696	0.572375	2.10962e-91	5.78796e-87	T2	POLR2H	0.924	0.49	0.645816	2.58858e-113	7.10203e-109	T3	SIGMAR1	0.419	0.326	0.628785	5.55167e-12	1.52316e-07	T4	FADS1	0.59	0.251	0.546584	1.65753e-51	4.5476e-47	T5	S100A141	0.769	0.3	0.394925	3.84597e-49	1.05518e-44	T6	CRELD2	0.509	0.166	0.502111	3.88766e-46	1.06662e-41	T7
HSPD1	0.832	0.586	0.419796	2.90646e-51	7.97417e-47	T1	AAK1	0.434	0.087	0.261003	8.77771e-91	2.40825e-86	T2	ARRDC1	0.558	0.132	0.447387	4.17184e-113	1.14459e-108	T3	RP11-140K17.3	0.258	0.144	0.413943	5.70273e-12	1.5646e-07	T4	TMEM176B1	0.396	0.111	0.581518	1.84945e-51	5.07415e-47	T5	RP11-295G20.2	0.572	0.238	0.54986	4.15176e-49	1.13908e-44	T6	UQCRH1	0.993	0.95	0.412345	1.08728e-45	2.98307e-41	T7
WDR43	0.422	0.167	0.494125	4.62241e-51	1.26821e-46	T1	FBXO2	0.542	0.133	0.31037	2.2428e-90	6.15334e-86	T2	UBC	0.988	0.687	0.643562	1.62734e-112	4.46478e-108	T3	VCP	0.372	0.264	0.594362	5.8735e-12	1.61145e-07	T4	IFITM21	0.588	0.25	0.647419	1.95478e-51	5.36314e-47	T5	PLAUR	0.271	0.053	0.46554	8.42892e-49	2.31256e-44	T6	NR2F61	0.618	0.27	0.612918	2.31713e-45	6.35728e-41	T7
GSTT1	0.254	0.059	0.381206	5.63326e-51	1.54554e-46	T1	PDCD5	0.998	0.694	0.478949	4.46677e-90	1.2255e-85	T2	MAOA	0.618	0.174	0.524841	4.9385e-112	1.35493e-107	T3	SEC11C1	0.509	0.424	0.551634	9.33169e-12	2.56024e-07	T4	KLF5	0.55	0.211	0.438812	2.1143e-51	5.80078e-47	T5	KLF4	0.265	0.05	0.411449	1.33097e-48	3.65166e-44	T6	TRMT112	0.978	0.859	0.505793	3.01471e-45	8.27116e-41	T7
BIRC5	0.402	0.137	0.382652	9.90727e-51	2.71816e-46	T1	GUK1	1	0.79	0.496256	1.70305e-89	4.6725e-85	T2	PGLS	0.87	0.406	0.637344	3.06331e-111	8.40449e-107	T3	ENO11	0.794	0.859	0.445059	9.66868e-12	2.6527e-07	T4	CAV2	0.526	0.195	0.530948	4.37256e-51	1.19966e-46	T5	CTSD2	0.902	0.589	0.599681	1.18086e-47	3.2398e-43	T6	HSPE11	0.989	0.908	0.522299	4.47373e-45	1.22741e-40	T7
MDM4	0.378	0.135	0.474915	1.17269e-50	3.21739e-46	T1	NEAT1	0.994	0.746	0.533341	3.93083e-89	1.07846e-84	T2	TP53I3	0.43	0.075	0.413182	1.18342e-110	3.24683e-106	T3	SPR	0.299	0.187	0.530973	1.56992e-11	4.30723e-07	T4	DAZAP2	0.763	0.404	0.45762	7.16088e-51	1.96466e-46	T5	IGFBP21	0.695	0.308	0.580171	1.70222e-47	4.6702e-43	T6	CSAG11	0.538	0.193	0.51375	2.90916e-44	7.98157e-40	T7
NPM1	0.994	0.85	0.357168	2.92242e-49	8.01796e-45	T1	TMEM205	0.892	0.412	0.45797	5.95118e-89	1.63277e-84	T2	RAD50	0.464	0.09	0.448073	2.12214e-110	5.82231e-106	T3	SLC25A39	0.557	0.535	0.641496	1.6043e-11	4.40155e-07	T4	NEAT11	0.951	0.761	0.661448	1.0228e-50	2.80616e-46	T5	SLC44A1	0.557	0.231	0.527713	3.59096e-47	9.85216e-43	T6	LGALS12	0.935	0.539	0.588424	3.10672e-44	8.5236e-40	T7
ENY2	0.954	0.801	0.343619	2.32076e-48	6.36724e-44	T1	UBL5	0.998	0.839	0.472336	8.85048e-89	2.42822e-84	T2	DEGS2	0.346	0.041	0.378646	7.77456e-110	2.13303e-105	T3	HSD17B12	0.325	0.22	0.665208	1.6844e-11	4.62132e-07	T4	LDHA1	0.925	0.694	0.585551	4.33611e-50	1.18966e-45	T5	CAPN2	0.572	0.237	0.487199	3.94004e-47	1.08099e-42	T6	NAA101	0.785	0.471	0.589996	3.15627e-44	8.65953e-40	T7
PIH1D1	0.494	0.245	0.480558	2.57764e-48	7.07202e-44	T1	PYCARD	0.586	0.163	0.37614	1.41937e-88	3.89418e-84	T2	LTA4H	0.68	0.206	0.479781	2.36011e-109	6.47519e-105	T3	RCN1	0.261	0.15	0.542105	2.0477e-11	5.61807e-07	T4	ATP6V1H	0.323	0.078	0.346201	8.05905e-50	2.21108e-45	T5	ITPR3	0.375	0.108	0.421229	9.97181e-47	2.73587e-42	T6	TOMM221	0.811	0.533	0.618983	7.57015e-44	2.07695e-39	T7
NT5C	0.584	0.335	0.487473	5.42493e-48	1.48838e-43	T1	STUB1	0.886	0.427	0.470467	2.02752e-88	5.56271e-84	T2	PKP3	0.256	0.018	0.250852	1.35024e-108	3.70451e-104	T3	ARL1	0.31	0.203	0.538788	5.19183e-11	1.42443e-06	T4	PPDPF1	0.976	0.791	0.478224	8.14391e-50	2.23436e-45	T5	LINC00969	0.425	0.134	0.408405	2.31419e-46	6.34921e-42	T6	UGDH1	0.669	0.277	0.454374	3.70928e-43	1.01768e-38	T7
COX6B1	1	0.949	0.269038	6.65111e-48	1.8248e-43	T1	RPS141	1	0.996	0.326676	2.05812e-88	5.64666e-84	T2	H2AFJ	0.97	0.604	0.686208	1.35338e-108	3.71313e-104	T3	SRP9	0.557	0.51	0.555378	7.21128e-11	1.97849e-06	T4	RGS14	0.31	0.074	0.342949	8.65709e-50	2.37516e-45	T5	TMEM176B2	0.409	0.113	0.371816	2.44679e-46	6.71301e-42	T6	C3orf14	0.327	0.077	0.338797	7.43481e-43	2.03981e-38	T7
PHB	0.832	0.618	0.389595	1.13098e-47	3.10295e-43	T1	C1orf122	0.87	0.381	0.48338	5.07548e-88	1.39251e-83	T2	TSKU	0.548	0.131	0.507309	1.84428e-108	5.05996e-104	T3	MAD2L2	0.351	0.249	0.581595	7.26503e-11	1.99323e-06	T4	MDK1	0.714	0.391	0.981948	2.87803e-48	7.89617e-44	T5	SSBP3	0.277	0.059	0.409238	3.96563e-46	1.08801e-41	T6	PTTG11	0.716	0.359	0.629966	4.5635e-42	1.25204e-37	T7
PABPC1	0.978	0.805	0.351372	1.52463e-47	4.18296e-43	T1	RP11-345J4.5	0.582	0.161	0.335777	6.11932e-88	1.6789e-83	T2	RPSAP581	0.92	0.52	0.653454	2.97306e-108	8.1569e-104	T3	CD44	0.294	0.185	0.602471	8.17891e-11	2.24397e-06	T4	OXR1	0.367	0.105	0.395807	4.75823e-48	1.30547e-43	T5	SGK1	0.28	0.061	0.419672	5.24304e-46	1.43848e-41	T6	TYMS	0.342	0.084	0.403616	5.03855e-42	1.38238e-37	T7
RPL10A	1	0.954	0.278608	1.72351e-47	4.72861e-43	T1	CD3201	0.75	0.265	0.377907	1.18501e-87	3.25118e-83	T2	KRT8	0.994	0.831	0.771728	3.33885e-108	9.16048e-104	T3	LCN2	0.476	0.37	0.559303	1.54526e-10	4.23957e-06	T4	CYB5B1	0.652	0.31	0.481217	5.43469e-48	1.49106e-43	T5	TM4SF51	0.443	0.137	0.509388	9.08156e-46	2.49162e-41	T6	EI24	0.651	0.329	0.561542	6.00071e-42	1.64636e-37	T7
TUBB	0.858	0.62	0.363382	1.89484e-47	5.19869e-43	T1	RPS61	1	0.985	0.364334	1.33153e-87	3.65318e-83	T2	CDK2AP2	0.904	0.467	0.630643	8.35317e-106	2.29178e-101	T3	SUMO1	0.573	0.55	0.522323	1.7538e-10	4.81173e-06	T4	FUT11	0.272	0.059	0.311102	8.49164e-48	2.32977e-43	T5	CST31	0.972	0.865	0.516914	3.45018e-45	9.46591e-41	T6	NDUFV31	0.793	0.47	0.570314	9.0613e-42	2.48606e-37	T7
TOMM22	0.756	0.521	0.426644	2.23033e-47	6.11913e-43	T1	MFSD2A	0.334	0.051	0.250041	1.67831e-87	4.60461e-83	T2	FDFT1	0.906	0.45	0.623082	9.27742e-106	2.54535e-101	T3	CMTM6	0.398	0.292	0.496246	1.85443e-10	5.08781e-06	T4	KDELR1	0.841	0.573	0.482653	1.5849e-47	4.34832e-43	T5	GBA2	0.295	0.067	0.315607	3.9159e-45	1.07437e-40	T6	BIN1	0.542	0.208	0.49892	1.60051e-41	4.39117e-37	T7
SRP14	0.974	0.858	0.348297	2.47957e-47	6.80296e-43	T1	RINL	0.456	0.099	0.276619	2.72136e-87	7.46633e-83	T2	PSMA2.1	0.836	0.355	0.586943	9.822e-106	2.69476e-101	T3	CSNK2B	0.555	0.54	0.590586	1.85508e-10	5.0896e-06	T4	WDR54	0.445	0.15	0.38496	2.58176e-47	7.08332e-43	T5	H3F3A1	1	0.92	0.486681	4.29353e-45	1.17797e-40	T6	TXN3	0.985	0.955	0.40734	2.43154e-41	6.67116e-37	T7
PCBD1	0.846	0.625	0.334577	3.21798e-47	8.82885e-43	T1	SSNA1	0.906	0.444	0.472714	3.76191e-87	1.03212e-82	T2	COTL1	0.448	0.078	0.310689	8.72691e-105	2.39432e-100	T3	ISCA2	0.263	0.156	0.371329	2.13367e-10	5.85393e-06	T4	VOPP1	0.412	0.134	0.359462	7.70767e-47	2.11468e-42	T5	KIAA1244	0.28	0.06	0.322575	4.53217e-45	1.24345e-40	T6	MAGEA6	0.251	0.047	0.313012	2.55008e-41	6.99639e-37	T7
RPL5	1	0.967	0.258844	4.54113e-47	1.24591e-42	T1	NAA10	0.896	0.429	0.445989	2.31545e-86	6.35268e-82	T2	IGFBP7	0.326	0.037	0.266544	1.02702e-104	2.81774e-100	T3	COX6A1	0.827	0.963	0.303447	2.40647e-10	6.60239e-06	T4	TCF7L2	0.353	0.1	0.372844	9.49769e-47	2.60579e-42	T5	FOS1	0.806	0.503	0.642739	7.80216e-45	2.1406e-40	T6	UBA521	0.996	0.968	0.365123	1.00958e-40	2.76988e-36	T7
PSMD4	0.712	0.47	0.440569	4.85189e-47	1.33117e-42	T1	FAM89B	0.684	0.224	0.338291	6.30846e-86	1.73079e-81	T2	PLAT	0.314	0.037	0.40833	2.33575e-104	6.40835e-100	T3	DYNLRB1	0.664	0.738	0.51013	2.696e-10	7.39673e-06	T4	TMC5	0.431	0.15	0.459703	1.02415e-46	2.80986e-42	T5	ACTN4	0.714	0.391	0.53783	2.0232e-44	5.55085e-40	T6	TRNP1	0.382	0.106	0.363864	7.1469e-40	1.96082e-35	T7
HNRNPDL	0.656	0.406	0.428627	1.57316e-45	4.31612e-41	T1	CCDC85B	0.92	0.478	0.491979	8.54083e-86	2.34326e-81	T2	TM2D3	0.544	0.128	0.400487	3.02637e-104	8.30315e-100	T3	HSBP1	0.697	0.782	0.43554	5.14164e-10	1.41066e-05	T4	EIF4H	0.547	0.231	0.412856	1.64027e-46	4.50024e-42	T5	ELF31	0.785	0.424	0.604312	2.99668e-44	8.22169e-40	T6	IMPDH1	0.382	0.109	0.401219	7.49157e-40	2.05539e-35	T7
DUT	0.59	0.346	0.430273	3.82358e-45	1.04904e-40	T1	MESP1	0.488	0.117	0.291669	4.43466e-85	1.21669e-80	T2	RSL1D1	0.806	0.346	0.601515	5.47005e-104	1.50076e-99	T3	C9orf3	0.282	0.18	0.508743	5.43517e-10	1.49119e-05	T4	TMBIM61	0.93	0.694	0.510259	2.65573e-46	7.28625e-42	T5	MKRN1	0.394	0.122	0.408461	5.72635e-44	1.57108e-39	T6	BAX	0.72	0.4	0.572958	9.29128e-40	2.54915e-35	T7
HMGB1	0.864	0.647	0.323246	4.07391e-45	1.11772e-40	T1	BAG1	0.816	0.327	0.421261	3.21931e-84	8.8325e-80	T2	PRDX1	0.986	0.86	0.792835	9.61595e-104	2.63823e-99	T3	TADA3	0.32	0.218	0.510813	6.92725e-10	1.90056e-05	T4	ARRDC3	0.267	0.058	0.312322	4.32519e-46	1.18666e-41	T5	ERBB3	0.431	0.144	0.42827	6.90667e-44	1.89491e-39	T6	ATF4	0.855	0.609	0.580529	1.43877e-39	3.9474e-35	T7
ATPIF1	0.922	0.686	0.342494	4.27739e-45	1.17355e-40	T1	ATP6V1F	0.964	0.603	0.493905	1.06418e-83	2.91969e-79	T2	NPM11	1	0.849	0.688686	7.05065e-103	1.93442e-98	T3	MFSD10	0.315	0.21	0.445706	1.07305e-09	2.94402e-05	T4	CCND11	0.819	0.464	0.610756	5.99712e-46	1.64537e-41	T5	UBR41	0.44	0.152	0.420472	8.95893e-44	2.45797e-39	T6	GCLC	0.396	0.117	0.395781	2.72828e-39	7.4853e-35	T7
BTF3	0.982	0.869	0.328998	6.22642e-45	1.70828e-40	T1	MZT2B	0.992	0.762	0.506639	2.34472e-83	6.43297e-79	T2	UNC93B1	0.646	0.179	0.501576	1.19367e-102	3.27495e-98	T3	MRPL521	0.623	0.669	0.543571	1.10868e-09	3.04176e-05	T4	BNIP3L1	0.62	0.273	0.439178	6.42188e-46	1.76191e-41	T5	RAB3B	0.271	0.057	0.331667	1.70184e-43	4.66916e-39	T6	SRM1	0.767	0.468	0.550421	4.16487e-39	1.14267e-34	T7
HIGD2A	0.898	0.746	0.421431	8.25377e-45	2.26451e-40	T1	RHOD	0.578	0.16	0.271391	2.3864e-81	6.54734e-77	T2	PIM3	0.668	0.219	0.524831	6.03119e-102	1.65472e-97	T3	ANXA5	0.408	0.332	0.66434	1.39312e-09	3.82215e-05	T4	C19orf331	0.825	0.449	0.473809	6.53367e-46	1.79258e-41	T5	LDLR	0.455	0.166	0.557571	1.86304e-43	5.11143e-39	T6	IMPA21	0.571	0.249	0.51267	5.97738e-39	1.63996e-34	T7
C19orf48	0.58	0.34	0.462884	2.08551e-44	5.72181e-40	T1	AQP3	0.386	0.076	0.259568	3.53344e-81	9.69434e-77	T2	CALM1	0.964	0.6	0.652712	1.16444e-101	3.19475e-97	T3	VAMP8	0.545	0.557	0.619126	1.44865e-09	3.97451e-05	T4	DDIT41	0.873	0.528	0.567006	7.45549e-46	2.04549e-41	T5	WDR26	0.375	0.112	0.427572	2.42086e-43	6.64188e-39	T6	PALLD	0.255	0.051	0.326454	9.12884e-39	2.50459e-34	T7
HMGB2	0.558	0.276	0.349322	3.08148e-44	8.45435e-40	T1	LRP1	0.656	0.201	0.29503	1.675e-80	4.59554e-76	T2	CETN2	0.754	0.29	0.545536	2.01407e-101	5.5258e-97	T3	RAB1A	0.481	0.424	0.579018	2.17585e-09	5.96966e-05	T4	SEZ6L2	0.482	0.185	0.433733	7.78218e-46	2.13512e-41	T5	CTSB	0.671	0.335	0.588629	2.4766e-43	6.7948e-39	T6	TRABD	0.495	0.184	0.51342	2.14753e-38	5.89195e-34	T7
PFDN4	0.65	0.435	0.467356	4.13303e-44	1.13394e-39	T1	PGP	0.75	0.282	0.352901	1.68908e-80	4.63417e-76	T2	MMP28	0.506	0.113	0.423938	2.58437e-101	7.09047e-97	T3	DHRS7	0.251	0.153	0.486309	2.51789e-09	6.90808e-05	T4	RHOA	0.852	0.568	0.443122	9.19211e-46	2.52195e-41	T5	LINC00152	0.517	0.216	0.555876	5.50239e-43	1.50963e-38	T6	COX201	0.782	0.487	0.542401	2.69475e-38	7.39331e-34	T7
BCL2L12	0.498	0.245	0.413347	1.03674e-43	2.8444e-39	T1	LINC00936	0.328	0.055	0.252339	3.33437e-80	9.14817e-76	T2	ACSL1	0.478	0.101	0.414755	5.32516e-101	1.46101e-96	T3	SCP2	0.405	0.319	0.559798	3.11318e-09	8.54131e-05	T4	43717	0.606	0.283	0.483165	1.43244e-45	3.93004e-41	T5	TTR1	0.437	0.135	0.820598	2.02444e-42	5.55425e-38	T6	PGD1	0.72	0.376	0.472077	5.04325e-37	1.38366e-32	T7
PHPT1	0.936	0.773	0.366113	1.25474e-43	3.44251e-39	T1	RPS12	1	0.999	0.311784	1.51475e-79	4.15586e-75	T2	SLC25A5	0.974	0.723	0.61333	2.02972e-100	5.56874e-96	T3	PGRMC1	0.374	0.284	0.567658	3.89443e-09	0.000106848	T4	HMGN2	0.906	0.639	0.551151	2.09443e-45	5.74628e-41	T5	EDEM3	0.295	0.073	0.371397	4.9665e-42	1.36261e-37	T6	PSMC4	0.556	0.23	0.461275	5.49529e-37	1.50769e-32	T7
CDC42	0.74	0.481	0.373186	5.28162e-43	1.44906e-38	T1	BCL7C	0.656	0.219	0.350823	1.74207e-79	4.77954e-75	T2	SRI	0.93	0.589	0.685539	2.64086e-100	7.24547e-96	T3	DAD1	0.626	0.662	0.49815	3.91469e-09	0.000107403	T4	IFITM31	0.846	0.491	0.570193	3.15815e-45	8.66469e-41	T5	AIDA	0.342	0.098	0.389462	1.23852e-41	3.39801e-37	T6	NDUFA4	0.982	0.926	0.412101	5.71338e-37	1.56752e-32	T7
SREK1IP1	0.458	0.228	0.45844	1.38757e-42	3.80693e-38	T1	MRPS34	0.934	0.528	0.457911	3.0647e-79	8.4083e-75	T2	TMEM126A	0.666	0.213	0.489819	3.43102e-100	9.41335e-96	T3	CLDN4	0.382	0.296	0.508475	6.37776e-09	0.00017498	T4	MTL5	0.251	0.052	0.302149	4.02291e-45	1.10373e-40	T5	UBL3	0.302	0.075	0.355545	2.1102e-41	5.78954e-37	T6	RAB10	0.658	0.335	0.526299	1.52071e-36	4.17222e-32	T7
EIF4A1	0.818	0.617	0.397701	1.40481e-42	3.85424e-38	T1	EIF5B	0.94	0.544	0.425207	1.27206e-77	3.49002e-73	T2	FAM110A	0.268	0.024	0.252392	3.68157e-100	1.01008e-95	T3	MDK	0.505	0.415	0.51949	6.99233e-09	0.000191842	T4	GGH1	0.536	0.212	0.51181	4.11277e-45	1.12838e-40	T5	TAX1BP3	0.468	0.177	0.444726	2.75388e-41	7.55554e-37	T6	POLR2L1	0.993	0.913	0.396662	5.1449e-36	1.41155e-31	T7
TMA7	0.992	0.93	0.301198	1.40624e-42	3.85816e-38	T1	MYL6B	0.748	0.284	0.36964	1.95956e-77	5.37626e-73	T2	PRKRIR	0.36	0.055	0.366203	7.33715e-100	2.01302e-95	T3	EEF1B2	0.879	0.941	0.318804	7.71843e-09	0.000211763	T4	ARGLU1	0.582	0.258	0.443373	4.53122e-45	1.24319e-40	T5	SCNN1A	0.452	0.168	0.459974	3.34493e-41	9.17714e-37	T6	POLR3H	0.425	0.148	0.469636	9.06375e-36	2.48673e-31	T7
NDUFB1	0.904	0.76	0.350139	1.90577e-41	5.22868e-37	T1	C19orf53	0.994	0.822	0.450073	2.61321e-77	7.16961e-73	T2	DSTN	0.988	0.773	0.581958	8.86333e-100	2.43174e-95	T3	C14orf11	0.45	0.396	0.620276	9.27837e-09	0.000254561	T4	APP	0.695	0.365	0.43241	6.68044e-45	1.83285e-40	T5	ZC3H11A	0.443	0.159	0.421234	3.55312e-41	9.74835e-37	T6	NDUFV2	0.84	0.619	0.514014	6.77122e-35	1.85775e-30	T7
MRPL23	0.806	0.597	0.389682	3.32775e-41	9.13002e-37	T1	TAF10	0.746	0.297	0.375335	3.8118e-77	1.04581e-72	T2	SEC14L1	0.46	0.098	0.422544	2.97953e-99	8.17464e-95	T3	PFN2	0.341	0.249	0.445066	1.57456e-08	0.000431996	T4	PGAM11	0.757	0.444	0.471729	1.6975e-44	4.65727e-40	T5	MAPKAPK2	0.4	0.132	0.427394	3.6491e-41	1.00117e-36	T6	TOMM401	0.629	0.308	0.494486	1.35962e-34	3.73026e-30	T7
GOLIM4	0.512	0.253	0.373745	4.64891e-41	1.27547e-36	T1	PSMB41	0.866	0.408	0.420745	3.85195e-77	1.05682e-72	T2	HIST1H2AE	0.4	0.07	0.364185	3.36491e-99	9.23197e-95	T3	LRPAP1	0.427	0.356	0.561043	1.63859e-08	0.000449565	T4	WAC	0.415	0.138	0.342171	1.82901e-44	5.01808e-40	T5	PNRC11	0.665	0.329	0.505215	5.04136e-41	1.38315e-36	T6	CMBL1	0.56	0.243	0.492052	4.52101e-34	1.24038e-29	T7
SNRPE	0.958	0.828	0.341681	4.10375e-40	1.12591e-35	T1	MRPL4	0.71	0.252	0.331609	6.24949e-77	1.71461e-72	T2	EFHD2	0.588	0.18	0.530044	8.71638e-99	2.39143e-94	T3	TPD52	0.4	0.308	0.481946	2.46411e-08	0.000676053	T4	SPTSSA1	0.747	0.411	0.556933	1.96777e-44	5.39878e-40	T5	KLF9	0.308	0.078	0.311668	6.30121e-41	1.7288e-36	T6	SRSF10	0.378	0.121	0.431966	5.34521e-34	1.46651e-29	T7
RP11-14N7.2	0.352	0.137	0.403694	7.93822e-40	2.17793e-35	T1	NMT1	0.614	0.194	0.318774	8.00238e-77	2.19553e-72	T2	BTF31	0.994	0.867	0.518462	2.19961e-98	6.03486e-94	T3	SF3B141	0.623	0.631	0.460816	3.16344e-08	0.000867923	T4	FOS	0.801	0.499	0.539353	2.76137e-44	7.57609e-40	T5	ITM2B1	0.843	0.512	0.453375	7.97642e-41	2.18841e-36	T6	VBP1	0.476	0.18	0.418873	5.516e-34	1.51337e-29	T7
LSMD1	0.786	0.562	0.41765	1.52698e-39	4.18942e-35	T1	CTAG2	0.402	0.088	0.481961	1.12574e-76	3.08857e-72	T2	TRIM47	0.456	0.098	0.374069	3.39074e-98	9.30285e-94	T3	SELT	0.384	0.3	0.453548	3.3491e-08	0.000918858	T4	ANXA11	0.609	0.282	0.429921	3.34915e-44	9.18874e-40	T5	ATP1A12	0.825	0.529	0.550204	8.00043e-41	2.195e-36	T6	TIMM8B1	0.851	0.582	0.519336	6.11519e-34	1.67776e-29	T7
NDUFS6	0.948	0.792	0.29483	2.45487e-39	6.73518e-35	T1	MCL1	0.812	0.333	0.365588	4.97009e-76	1.36359e-71	T2	OBFC1	0.452	0.091	0.372845	1.17647e-97	3.22775e-93	T3	ATP6V0D1	0.263	0.17	0.385283	3.47318e-08	0.000952902	T4	GNAS1	0.765	0.428	0.433132	3.58841e-44	9.84515e-40	T5	LENG8	0.425	0.145	0.413899	1.04863e-40	2.87703e-36	T6	CKS21	0.815	0.497	0.544125	6.91192e-34	1.89636e-29	T7
MYEOV2	0.82	0.605	0.341071	7.79549e-39	2.13877e-34	T1	BID	0.578	0.172	0.303122	5.73861e-76	1.57444e-71	T2	HSP90AB1	0.986	0.773	0.675774	1.55855e-97	4.27604e-93	T3	CMC2	0.303	0.214	0.506554	4.57977e-08	0.00125651	T4	CERS6	0.348	0.1	0.314891	4.29279e-44	1.17777e-39	T5	RRAGD	0.348	0.102	0.395116	1.23846e-40	3.39783e-36	T6	BCL2L121	0.571	0.256	0.436901	4.48299e-33	1.22995e-28	T7
TOP2A	0.268	0.08	0.303372	9.33804e-39	2.56199e-34	T1	RPS4X	1	0.974	0.343684	2.80762e-75	7.70297e-71	T2	KIAA1430	0.486	0.116	0.43032	2.35829e-97	6.47021e-93	T3	PSAP	0.642	0.716	0.426169	5.52013e-08	0.0015145	T4	IL10RB	0.302	0.078	0.338937	5.32039e-44	1.4597e-39	T5	POR	0.557	0.25	0.488525	4.20192e-40	1.15284e-35	T6	FAM133A	0.255	0.059	0.280359	1.33445e-32	3.66119e-28	T7
MLF2	0.734	0.547	0.382662	1.01008e-38	2.77126e-34	T1	CLPP	0.706	0.263	0.326898	1.03203e-74	2.83149e-70	T2	TAF7	0.692	0.229	0.450202	1.65391e-96	4.53765e-92	T3	FKBP1A1	0.592	0.6	0.569652	6.08283e-08	0.00166888	T4	PRDX21	0.865	0.625	0.529823	2.07658e-43	5.69731e-39	T5	CXCL16	0.36	0.103	0.323494	6.08501e-40	1.66948e-35	T6	GULP1	0.255	0.057	0.278306	1.37823e-32	3.7813e-28	T7
RAD21	0.522	0.292	0.448829	1.30851e-38	3.59004e-34	T1	LAMTOR2	0.958	0.586	0.44477	1.34786e-74	3.69799e-70	T2	NETO2	0.258	0.023	0.253953	2.01361e-96	5.52455e-92	T3	RPL171	0.735	0.823	0.333392	6.65054e-08	0.00182464	T4	CITED2	0.437	0.166	0.456544	3.55559e-43	9.75512e-39	T5	SLC12A7	0.422	0.147	0.386427	2.35202e-39	6.45299e-35	T6	SFN1	0.695	0.347	0.431865	1.63974e-32	4.49879e-28	T7
ICT1	0.42	0.2	0.423919	1.70519e-38	4.67835e-34	T1	MRPL55	0.922	0.522	0.442908	6.41806e-74	1.76086e-69	T2	PLLP	0.296	0.035	0.311821	1.08587e-95	2.97919e-91	T3	MOB1A	0.303	0.214	0.448185	9.31892e-08	0.00255674	T4	SUB11	0.954	0.81	0.450769	3.76524e-43	1.03303e-38	T5	ADCK3	0.354	0.106	0.360135	3.09488e-39	8.49112e-35	T6	ASRGL1	0.345	0.101	0.319407	2.21237e-32	6.06986e-28	T7
TSHZ2	0.29	0.093	0.328604	2.01731e-38	5.5347e-34	T1	CAPNS1	0.746	0.31	0.384555	8.99322e-74	2.46738e-69	T2	MAGEA3	0.406	0.077	0.336404	2.75682e-95	7.56362e-91	T3	SRI1	0.616	0.641	0.574685	1.05614e-07	0.00289762	T4	BLOC1S11	0.879	0.579	0.467971	4.65197e-43	1.27631e-38	T5	SLC20A1	0.412	0.144	0.489517	3.13576e-39	8.60327e-35	T6	RPL18A1	1	0.991	0.272252	3.62577e-32	9.94767e-28	T7
FKBP1A	0.752	0.573	0.358128	2.05426e-38	5.63608e-34	T1	FIBP	0.716	0.262	0.316264	6.06827e-73	1.66489e-68	T2	SLC25A62	0.998	0.773	0.597615	6.23527e-95	1.71071e-90	T3	RAB11A	0.436	0.387	0.566825	1.15397e-07	0.00316603	T4	ITM2C1	0.526	0.2	0.315859	5.02077e-43	1.3775e-38	T5	C4BPB	0.305	0.082	0.319386	3.18011e-39	8.72495e-35	T6	SLC25A33	0.393	0.131	0.376926	3.6568e-32	1.00328e-27	T7
NEDD8	0.92	0.823	0.310665	4.24619e-38	1.16499e-33	T1	TSR3	0.596	0.191	0.309243	1.72085e-72	4.72133e-68	T2	EIF3I	0.826	0.381	0.527248	9.09866e-95	2.49631e-90	T3	ERP29	0.628	0.689	0.639367	1.17803e-07	0.00323205	T4	NPEPPS	0.418	0.142	0.349515	5.04951e-43	1.38538e-38	T5	EGLN31	0.477	0.168	0.390958	3.52469e-39	9.67033e-35	T6	VMA211	0.687	0.41	0.527271	3.93366e-32	1.07924e-27	T7
EMC6	0.712	0.533	0.385061	6.20677e-38	1.70289e-33	T1	SNRNP25	0.698	0.263	0.343969	4.06835e-72	1.11619e-67	T2	TPD52L1	0.706	0.27	0.555213	1.0711e-94	2.93868e-90	T3	SPCS1	0.664	0.752	0.484823	1.30419e-07	0.00357819	T4	CDH17	0.278	0.063	0.259848	5.18914e-43	1.42369e-38	T5	KLHL24	0.274	0.066	0.312375	4.52774e-39	1.24223e-34	T6	C19orf531	0.945	0.838	0.413615	7.47682e-32	2.05134e-27	T7
RREB1	0.258	0.079	0.344549	1.09299e-37	2.99873e-33	T1	ZNF580	0.674	0.248	0.363459	1.17196e-71	3.21538e-67	T2	RPL11	1	0.989	0.359153	3.94693e-94	1.08288e-89	T3	ERGIC3	0.614	0.669	0.53809	1.34846e-07	0.00369963	T4	HOXB7	0.334	0.093	0.302583	8.70939e-43	2.38951e-38	T5	MAN2A1	0.382	0.124	0.384752	4.55981e-39	1.25103e-34	T6	NUDT1	0.527	0.227	0.439257	8.89004e-32	2.43907e-27	T7
MRPL22	0.58	0.358	0.390783	9.0633e-37	2.48661e-32	T1	FAU	1	0.975	0.288687	1.70317e-71	4.67283e-67	T2	EEF1D1	1	0.923	0.540705	5.55954e-94	1.52532e-89	T3	ITM2B	0.566	0.539	0.518033	1.58333e-07	0.00434403	T4	MARCKSL11	0.747	0.38	0.411724	1.35481e-42	3.71707e-38	T5	RPS291	0.997	0.988	0.266571	7.34773e-39	2.01592e-34	T6	HNRNPH11	0.742	0.431	0.719626	1.20621e-31	3.30935e-27	T7
SLC25A6	0.984	0.775	0.333529	6.17077e-36	1.69301e-31	T1	MRPS121	0.954	0.578	0.428461	3.59022e-71	9.85014e-67	T2	EEF2	0.996	0.774	0.551391	6.27649e-94	1.72202e-89	T3	GOLGA7	0.265	0.18	0.391814	1.58574e-07	0.00435064	T4	HPCAL11	0.563	0.243	0.408595	1.36112e-42	3.73437e-38	T5	IDH11	0.711	0.388	0.489006	7.41649e-39	2.03479e-34	T6	PHLDA22	0.876	0.582	0.433653	2.70079e-31	7.40989e-27	T7
TMEM230	0.662	0.437	0.40479	1.11921e-35	3.07065e-31	T1	IARS2	0.596	0.195	0.298604	7.21454e-71	1.97938e-66	T2	EIF1AY1	0.446	0.094	0.370559	8.28291e-94	2.2725e-89	T3	VTI1B	0.353	0.277	0.46832	1.77994e-07	0.00488346	T4	DBP	0.253	0.058	0.321833	1.68628e-42	4.62649e-38	T5	BCL3	0.36	0.119	0.511355	7.52868e-39	2.06557e-34	T6	SLIRP	0.935	0.79	0.424723	4.07721e-31	1.11862e-26	T7
MRPL36	0.76	0.568	0.338423	1.3986e-35	3.8372e-31	T1	NHP21	0.978	0.714	0.444845	7.9015e-71	2.16786e-66	T2	SH3GLB1	0.588	0.174	0.413261	1.95001e-93	5.35004e-89	T3	DSTN1	0.73	0.814	0.415934	2.36924e-07	0.00650025	T4	RAMP11	0.784	0.456	0.460894	2.50216e-42	6.86492e-38	T5	NCSTN	0.369	0.119	0.40804	7.67841e-39	2.10665e-34	T6	H2AFZ1	0.953	0.865	0.416353	7.86363e-31	2.15747e-26	T7
MRPS17.1	0.434	0.224	0.389398	2.89911e-35	7.954e-31	T1	EIF2AK4	0.568	0.18	0.305445	1.59034e-70	4.36326e-66	T2	CEP57	0.442	0.093	0.36727	4.07382e-93	1.11769e-88	T3	FKBP2	0.649	0.724	0.490765	2.39573e-07	0.00657293	T4	APIP	0.345	0.101	0.322556	2.58364e-42	7.08849e-38	T5	RHOC1	0.778	0.481	0.523994	8.33643e-39	2.28718e-34	T6	NPW1	0.44	0.164	0.38066	2.54244e-30	6.97544e-26	T7
RPL39L	0.438	0.213	0.332668	3.37425e-34	9.25758e-30	T1	MSRB2	0.666	0.241	0.340797	3.84856e-70	1.05589e-65	T2	PSMC5	0.788	0.331	0.505501	1.49165e-92	4.0925e-88	T3	PSMA3	0.353	0.278	0.570233	2.45491e-07	0.0067353	T4	CYP3A5	0.345	0.101	0.314339	2.77997e-42	7.62711e-38	T5	GOLPH3	0.449	0.163	0.368504	1.91401e-38	5.25128e-34	T6	FAM177A11	0.705	0.439	0.470404	4.47913e-30	1.22889e-25	T7
SAR1A	0.524	0.3	0.333956	3.95195e-34	1.08426e-29	T1	ELOF1	0.708	0.273	0.321223	4.80948e-70	1.31953e-65	T2	PSME2	0.794	0.334	0.500794	2.09154e-92	5.73834e-88	T3	GLO1	0.382	0.311	0.564244	2.68855e-07	0.00737631	T4	RBPJ	0.509	0.218	0.448167	3.45919e-42	9.49063e-38	T5	DEGS1	0.305	0.081	0.293539	2.07166e-38	5.68381e-34	T6	AGR22	0.993	0.725	0.328047	5.33732e-30	1.46435e-25	T7
PRKDC	0.552	0.357	0.428659	4.25499e-34	1.1674e-29	T1	TOMM51	0.794	0.339	0.364252	8.32326e-70	2.28357e-65	T2	MT1X1	0.984	0.452	0.365952	2.45122e-92	6.72516e-88	T3	TMED2	0.592	0.603	0.436563	2.87849e-07	0.00789741	T4	PDLIM1	0.52	0.221	0.437277	3.53547e-42	9.69991e-38	T5	SDC4	0.622	0.311	0.644732	2.18249e-38	5.98789e-34	T6	TMEM14B	0.767	0.575	0.468107	6.74104e-30	1.84947e-25	T7
NDUFA13	0.868	0.74	0.305227	5.30763e-34	1.4562e-29	T1	ENSA1	0.934	0.544	0.421152	1.20933e-69	3.31793e-65	T2	MRPS18B	0.738	0.289	0.497059	2.47372e-92	6.78691e-88	T3	PSMA41	0.486	0.458	0.612566	3.02229e-07	0.00829195	T4	IER3	0.704	0.423	0.708802	8.3769e-42	2.29829e-37	T5	SEC23A	0.338	0.1	0.348358	5.02347e-38	1.37824e-33	T6	MYL6	0.978	0.91	0.355987	6.94153e-30	1.90448e-25	T7
SEC11C	0.63	0.401	0.332812	1.46625e-33	4.02281e-29	T1	C17orf89	0.938	0.543	0.45174	1.47514e-69	4.04718e-65	T2	ADK	0.452	0.102	0.374818	6.15189e-92	1.68783e-87	T3	TM9SF2	0.261	0.175	0.385202	3.30256e-07	0.00906091	T4	MZT2B1	0.965	0.775	0.451901	8.45347e-42	2.31929e-37	T5	MARCKS1	0.64	0.312	0.472941	5.1475e-38	1.41227e-33	T6	MRPL511	0.927	0.784	0.418527	8.91416e-30	2.44569e-25	T7
MRPL41	0.932	0.776	0.297433	2.19645e-33	6.02617e-29	T1	RPS19BP1	0.954	0.594	0.377569	1.64802e-69	4.52152e-65	T2	AIMP1	0.68	0.249	0.450958	1.35242e-91	3.71049e-87	T3	TCEB1	0.588	0.61	0.537899	3.82178e-07	0.0104854	T4	PCBP2	0.922	0.691	0.413779	9.30394e-42	2.55263e-37	T5	DDX3X	0.569	0.258	0.416394	5.33955e-38	1.46496e-33	T6	BOLA3	0.804	0.598	0.48713	1.43024e-29	3.92401e-25	T7
AP2S1	0.882	0.751	0.295562	7.02374e-33	1.92703e-28	T1	RPL36A	1	0.936	0.35271	1.65557e-69	4.54223e-65	T2	UQCRC2	0.68	0.238	0.470347	2.66747e-91	7.31846e-87	T3	HERPUD1	0.263	0.185	0.474705	5.46881e-07	0.0150042	T4	NAPRT11	0.499	0.201	0.444136	9.57845e-42	2.62794e-37	T5	HDHD3	0.44	0.165	0.383724	5.5847e-38	1.53222e-33	T6	IFT27	0.342	0.111	0.405952	3.93881e-29	1.08065e-24	T7
APH1A	0.458	0.255	0.381017	7.2509e-33	1.98936e-28	T1	PIN1	0.778	0.316	0.310705	1.78369e-69	4.89372e-65	T2	STEAP1	0.358	0.06	0.3148	2.70329e-91	7.41676e-87	T3	GDI2	0.339	0.265	0.500287	6.05687e-07	0.0166176	T4	WBP5	0.493	0.198	0.389986	1.04917e-41	2.87849e-37	T5	RP11-220I1.1	0.428	0.158	0.409117	6.05524e-38	1.66132e-33	T6	MGST11	0.985	0.86	0.438764	4.74651e-29	1.30225e-24	T7
LINC00493	0.794	0.607	0.34463	8.53544e-33	2.34178e-28	T1	TMSB10	1	0.996	0.291489	3.1955e-69	8.76716e-65	T2	LAMTOR1	0.852	0.449	0.565165	1.63465e-90	4.48483e-86	T3	YWHAQ	0.415	0.354	0.574927	6.34981e-07	0.0174213	T4	RBPMS	0.315	0.084	0.28801	1.34002e-41	3.67647e-37	T5	PVRL2	0.391	0.129	0.358318	7.48261e-38	2.05293e-33	T6	CACYBP	0.542	0.239	0.431947	4.85775e-29	1.33277e-24	T7
TPM1	0.472	0.258	0.358006	1.60707e-32	4.40917e-28	T1	PSMA7	0.98	0.754	0.512508	3.89259e-69	1.06797e-64	T2	GNB2	0.848	0.427	0.544438	4.21168e-90	1.15552e-85	T3	NDUFB3	0.637	0.707	0.444784	7.67421e-07	0.021055	T4	NBL1	0.515	0.22	0.410405	1.61157e-41	4.42151e-37	T5	ERRFI1	0.422	0.155	0.610523	8.75889e-38	2.40309e-33	T6	MRPL18	0.655	0.379	0.476097	8.27199e-29	2.2695e-24	T7
MRPS12	0.814	0.601	0.326046	2.42418e-32	6.65097e-28	T1	PSMG4	0.684	0.26	0.343734	6.12317e-69	1.67995e-64	T2	PYGB	0.558	0.161	0.425918	5.09689e-90	1.39838e-85	T3	PYGB1	0.289	0.208	0.329683	9.77159e-07	0.0268093	T4	GRN	0.693	0.369	0.38385	3.24658e-41	8.90732e-37	T5	UQCRQ1	0.997	0.929	0.420794	1.16147e-37	3.1866e-33	T6	MTHFD21	0.349	0.11	0.282186	1.22088e-28	3.34962e-24	T7
CENPM	0.252	0.083	0.277381	2.68373e-32	7.36307e-28	T1	CKLF	0.858	0.407	0.315215	7.44953e-69	2.04385e-64	T2	CETN3	0.364	0.062	0.300022	5.13422e-90	1.40862e-85	T3	GTF2H5	0.533	0.551	0.436894	1.55585e-06	0.0426863	T4	RAD211	0.612	0.291	0.439862	4.23948e-41	1.16314e-36	T5	PTBP3	0.378	0.125	0.357694	2.8297e-37	7.76355e-33	T6	ME11	0.385	0.131	0.297352	1.47727e-28	4.05305e-24	T7
LSM7	0.886	0.727	0.345114	3.7473e-32	1.02811e-27	T1	NNMT	0.82	0.342	0.336845	2.26816e-68	6.22293e-64	T2	EMP1	0.262	0.029	0.322814	8.38549e-90	2.30064e-85	T3	NEDD81	0.711	0.854	0.343435	2.15836e-06	0.0592169	T4	POLR2J1	0.93	0.719	0.435277	2.06544e-40	5.66674e-36	T5	ARPC1A	0.815	0.538	0.489316	4.48516e-37	1.23055e-32	T6	MPST	0.782	0.589	0.441747	2.00214e-28	5.49308e-24	T7
HMGN3	0.714	0.527	0.322225	3.86926e-32	1.06157e-27	T1	ARL6IP4	0.98	0.739	0.417062	4.10728e-68	1.12687e-63	T2	DST	0.362	0.064	0.398549	1.89078e-89	5.18755e-85	T3	UBE2A	0.258	0.186	0.453038	2.22742e-06	0.0611116	T4	NONO	0.663	0.367	0.446674	3.39319e-40	9.30955e-36	T5	BZW1	0.655	0.334	0.430964	5.96844e-37	1.6375e-32	T6	NDUFB31	0.862	0.685	0.432721	2.99235e-28	8.20982e-24	T7
B4GALT3	0.302	0.118	0.321067	5.9228e-32	1.62498e-27	T1	SCO2	0.548	0.173	0.29507	7.64957e-67	2.09874e-62	T2	LETM2	0.256	0.028	0.291304	8.09058e-89	2.21973e-84	T3	TFDP1	0.303	0.229	0.398474	3.08596e-06	0.0846665	T4	CDC25B	0.38	0.128	0.397165	4.58786e-40	1.25873e-35	T5	ADIPOR1	0.56	0.252	0.385679	6.10012e-37	1.67363e-32	T6	HSPB11	0.545	0.275	0.46723	6.8221e-28	1.87171e-23	T7
TMEM160	0.726	0.57	0.364538	7.03849e-32	1.93108e-27	T1	GNAI2	0.534	0.168	0.267757	4.77255e-66	1.3094e-61	T2	MGST1	0.998	0.849	0.543306	1.62565e-87	4.46014e-83	T3	PRKCDBP2	0.265	0.19	0.388271	3.20175e-06	0.0878431	T4	BHLHE40	0.38	0.127	0.434632	5.70419e-40	1.565e-35	T5	MKLN1	0.298	0.082	0.324236	1.40222e-36	3.84713e-32	T6	PRELID11	0.945	0.837	0.339555	6.88907e-28	1.89009e-23	T7
TAF9	0.63	0.441	0.381801	1.897e-31	5.2046e-27	T1	ATP5J1	0.982	0.663	0.463336	9.99149e-66	2.74127e-61	T2	EGFR	0.406	0.086	0.38508	1.93803e-87	5.31717e-83	T3	IDI1	0.398	0.346	0.543971	3.34217e-06	0.0916958	T4	TPI1	0.97	0.881	0.492761	5.79588e-40	1.59016e-35	T5	TMBIM62	0.938	0.696	0.384495	1.53971e-36	4.22436e-32	T6	SSBP1	0.782	0.534	0.447311	6.9313e-28	1.90167e-23	T7
C22orf39	0.428	0.236	0.418127	2.04938e-31	5.62268e-27	T1	RPS211	1	0.988	0.260551	1.0509e-64	2.88325e-60	T2	CTD-2015H6.3	0.472	0.12	0.368491	1.51996e-86	4.17017e-82	T3	ALG5	0.277	0.203	0.372362	3.40777e-06	0.0934955	T4	PAG1	0.326	0.094	0.315638	6.38168e-40	1.75088e-35	T5	TSKU1	0.446	0.164	0.364033	1.63766e-36	4.4931e-32	T6	WRB	0.415	0.157	0.381517	1.3569e-27	3.72278e-23	T7
SEC11A	0.774	0.593	0.31051	3.4438e-31	9.4484e-27	T1	RPL24	1	0.981	0.259555	2.97357e-64	8.15829e-60	T2	TUFM	0.878	0.457	0.496144	2.34684e-86	6.43879e-82	T3	TRAPPC6A1	0.386	0.339	0.505759	3.961e-06	0.108674	T4	MMP24-AS1	0.73	0.427	0.466698	6.78062e-40	1.86033e-35	T5	LAPTM4A1	0.745	0.417	0.401825	1.93137e-36	5.29889e-32	T6	ACAT2	0.611	0.305	0.41143	1.65064e-27	4.52871e-23	T7
TOMM40	0.516	0.303	0.358485	3.79952e-31	1.04244e-26	T1	ARPC5L	0.738	0.304	0.299335	4.25265e-64	1.16676e-59	T2	SNCG1	0.706	0.234	0.349594	3.03596e-86	8.32946e-82	T3	ARF4	0.486	0.465	0.52374	4.22328e-06	0.11587	T4	MLPH	0.321	0.093	0.291008	1.76334e-39	4.83789e-35	T5	S100P2	0.991	0.817	0.396954	2.08502e-36	5.72045e-32	T6	NDUFA31	0.913	0.753	0.395675	4.04513e-27	1.10982e-22	T7
CALR	0.752	0.598	0.324629	4.63772e-31	1.2724e-26	T1	MIDN	0.614	0.212	0.266547	6.59325e-64	1.80892e-59	T2	GSTO2	0.326	0.052	0.296698	9.19746e-86	2.52341e-81	T3	C11orf31	0.635	0.702	0.444608	4.59175e-06	0.125979	T4	NNMT1	0.706	0.376	0.527042	2.58031e-39	7.07933e-35	T5	PQLC1	0.363	0.118	0.3289	2.40105e-36	6.58753e-32	T6	PSMG1	0.356	0.128	0.367164	4.846e-27	1.32955e-22	T7
GPBP1	0.386	0.194	0.384635	5.85838e-31	1.60731e-26	T1	SLC25A61	0.994	0.773	0.45226	1.62436e-63	4.4566e-59	T2	TUBB6	0.268	0.032	0.260615	3.33404e-85	9.14729e-81	T3	IFI27L2	0.427	0.404	0.525177	5.62641e-06	0.154366	T4	LYPLA1	0.609	0.296	0.400335	2.58104e-39	7.08135e-35	T5	ZYX	0.354	0.116	0.333441	3.15627e-36	8.65953e-32	T6	NDUFAB1	0.858	0.691	0.430748	6.84144e-27	1.87702e-22	T7
NPM3	0.64	0.438	0.348594	7.14818e-31	1.96117e-26	T1	RPS15A	1	0.99	0.255775	1.68652e-63	4.62714e-59	T2	BZW2	0.492	0.129	0.367724	5.74808e-85	1.57704e-80	T3	ACTB	0.803	0.93	0.417935	6.09206e-06	0.167142	T4	CTD-2314B22.3	0.332	0.102	0.329572	3.38287e-39	9.28124e-35	T5	COX7B1	0.988	0.899	0.42017	5.11776e-36	1.40411e-31	T6	RAN1	0.935	0.788	0.401009	8.72427e-27	2.39359e-22	T7
POLR3K	0.458	0.261	0.361708	7.22776e-31	1.98301e-26	T1	C1orf35	0.54	0.17	0.250338	1.70846e-63	4.68732e-59	T2	ABCE1	0.414	0.089	0.31702	7.54302e-85	2.0695e-80	T3	CETN21	0.405	0.35	0.518487	7.10877e-06	0.195036	T4	FAM162A	0.811	0.595	0.533871	5.96869e-39	1.63757e-34	T5	HMGCS1	0.502	0.221	0.636028	5.23145e-36	1.4353e-31	T6	DCUN1D5	0.476	0.207	0.373111	1.54718e-26	4.24485e-22	T7
ATP5D	0.918	0.668	0.316537	1.42592e-30	3.91215e-26	T1	POP7	0.868	0.439	0.320743	1.74733e-63	4.79398e-59	T2	RPS241	1	0.981	0.445441	7.57134e-85	2.07727e-80	T3	TXNL1	0.284	0.216	0.370123	7.24955e-06	0.198899	T4	SERINC1	0.367	0.12	0.351213	7.59526e-39	2.08384e-34	T5	ESRRA	0.415	0.158	0.426093	6.02279e-36	1.65241e-31	T6	EEF1A12	1	0.994	0.286183	4.97598e-26	1.36521e-21	T7
YWHAE	0.758	0.599	0.305261	3.51448e-30	9.64232e-26	T1	CNPY2	0.936	0.582	0.39868	5.40141e-63	1.48193e-58	T2	CLINT1	0.552	0.167	0.433431	1.28196e-84	3.51719e-80	T3	EBPL	0.502	0.508	0.501095	7.39457e-06	0.202877	T4	C7orf50	0.66	0.362	0.432856	8.33559e-39	2.28695e-34	T5	ATP5I1	0.982	0.791	0.387461	6.07162e-36	1.66581e-31	T6	YWHAH	0.436	0.179	0.366217	7.23276e-26	1.98438e-21	T7
RPL17	0.94	0.791	0.285487	5.52604e-30	1.51613e-25	T1	MTPN	0.678	0.261	0.296368	2.64794e-62	7.26489e-58	T2	YY1	0.65	0.237	0.469006	2.14157e-84	5.87561e-80	T3	COA3	0.502	0.528	0.505996	8.14001e-06	0.223329	T4	VMP11	0.76	0.487	0.499611	9.20636e-39	2.52586e-34	T5	FADD1	0.391	0.137	0.370863	7.66274e-36	2.10235e-31	T6	GLRX1	0.764	0.518	0.480659	7.7221e-26	2.11863e-21	T7
SRSF7	0.564	0.356	0.328984	8.75185e-30	2.40116e-25	T1	PRDX6	0.982	0.695	0.408017	4.74229e-62	1.30109e-57	T2	IK	0.598	0.19	0.436221	3.88799e-84	1.06671e-79	T3	TMEM179B	0.474	0.459	0.510883	8.20088e-06	0.224999	T4	PPIA	0.997	0.963	0.371798	1.00305e-38	2.75196e-34	T5	LINC01133	0.265	0.069	0.452355	7.79152e-36	2.13768e-31	T6	TPM41	0.553	0.277	0.433673	8.56604e-26	2.35018e-21	T7
UBE2V2	0.574	0.353	0.305792	1.41857e-29	3.89199e-25	T1	CITED4	0.48	0.146	0.286853	8.00505e-62	2.19627e-57	T2	NUDT21	0.614	0.204	0.410238	7.8386e-84	2.1506e-79	T3	MAP1LC3B	0.448	0.425	0.583499	8.54697e-06	0.234495	T4	PRR24	0.323	0.098	0.325067	1.30202e-38	3.57223e-34	T5	HLA-C1	0.822	0.454	0.269837	1.37318e-35	3.76746e-31	T6	ISOC21	0.64	0.381	0.439887	1.44872e-25	3.97471e-21	T7
STRA13	0.672	0.497	0.342781	1.94541e-29	5.33743e-25	T1	MRPL24	0.726	0.298	0.314948	1.10224e-61	3.02412e-57	T2	DNAJB1	0.646	0.229	0.448908	1.56936e-83	4.3057e-79	T3	OSTC	0.479	0.452	0.492656	8.65496e-06	0.237457	T4	AGR21	0.957	0.721	0.381694	1.88316e-38	5.16665e-34	T5	IGFBP31	0.471	0.172	0.436772	1.38446e-35	3.79839e-31	T6	LSM1	0.582	0.318	0.414166	1.86113e-25	5.1062e-21	T7
C11orf83	0.712	0.535	0.334117	2.09151e-29	5.73827e-25	T1	TUSC2	0.818	0.384	0.316199	1.50257e-61	4.12244e-57	T2	FASN	0.866	0.46	0.615144	2.33438e-83	6.40461e-79	T3	CHMP51	0.386	0.344	0.456445	9.72643e-06	0.266854	T4	ZFAND1	0.571	0.265	0.385848	2.02436e-38	5.55403e-34	T5	RPL411	1	0.999	0.259377	1.41746e-35	3.88894e-31	T6	COPE	0.767	0.557	0.438358	2.16038e-25	5.92722e-21	T7
NHP2	0.88	0.73	0.297091	2.72568e-29	7.47817e-25	T1	ATOX1	0.976	0.704	0.398469	2.986e-61	8.19239e-57	T2	ITGB4	0.494	0.136	0.49184	2.43354e-83	6.67665e-79	T3	PSMB3	0.583	0.613	0.491235	1.04915e-05	0.287845	T4	PEX2	0.388	0.134	0.317031	2.16657e-38	5.9442e-34	T5	FMO5	0.308	0.086	0.316179	1.93722e-35	5.31495e-31	T6	EIF3D	0.618	0.34	0.388332	3.27753e-25	8.99223e-21	T7
PRDX2	0.806	0.624	0.301411	3.80994e-29	1.04529e-24	T1	MZT2A	0.978	0.691	0.386971	5.63101e-61	1.54492e-56	T2	ERCC1	0.712	0.283	0.457375	3.26058e-83	8.94574e-79	T3	SLMO2	0.374	0.326	0.439023	1.15794e-05	0.317694	T4	CANT1	0.299	0.086	0.30653	4.69114e-38	1.28706e-33	T5	PRKAB2	0.255	0.063	0.345797	2.14052e-35	5.87273e-31	T6	MAGOHB	0.342	0.124	0.367693	4.83103e-25	1.32544e-20	T7
EXOSC4	0.568	0.388	0.393578	6.04262e-29	1.65785e-24	T1	MRPL54	0.706	0.283	0.290566	6.49212e-61	1.78118e-56	T2	ID3	0.252	0.029	0.284135	9.13917e-83	2.50742e-78	T3	ATRAID	0.524	0.546	0.497877	1.33902e-05	0.367373	T4	RAB2A	0.747	0.48	0.492538	6.52584e-38	1.79043e-33	T5	ALKBH5	0.372	0.124	0.298892	3.06687e-35	8.41425e-31	T6	SNRPE1	0.938	0.838	0.387998	7.61661e-25	2.08969e-20	T7
UBE2L3	0.618	0.448	0.348942	6.53915e-29	1.79408e-24	T1	PMVK	0.706	0.283	0.267212	7.45549e-61	2.04549e-56	T2	COA4	0.906	0.534	0.54686	1.4587e-82	4.00208e-78	T3	CTSD1	0.583	0.623	0.460172	1.70265e-05	0.467138	T4	C1orf63	0.288	0.081	0.288916	2.08921e-37	5.73195e-33	T5	MISP	0.252	0.06	0.264348	3.21232e-35	8.81332e-31	T6	PTGES31	0.782	0.562	0.45673	1.20255e-24	3.29931e-20	T7
GCSH	0.602	0.431	0.345169	7.40206e-29	2.03083e-24	T1	RTF1	0.79	0.359	0.335705	1.83341e-60	5.03014e-56	T2	TAX1BP1	0.68	0.263	0.476821	1.47562e-82	4.04852e-78	T3	PABPC11	0.777	0.837	0.322551	1.83217e-05	0.502673	T4	RP11-792A8.4	0.499	0.221	0.380369	2.89289e-37	7.93694e-33	T5	C11orf49	0.283	0.078	0.323389	1.24226e-34	3.40825e-30	T6	HTATIP21	0.575	0.288	0.31275	1.2965e-24	3.55708e-20	T7
STRAP	0.51	0.305	0.296873	8.47838e-29	2.32613e-24	T1	FIS1	0.94	0.589	0.374608	7.02398e-60	1.9271e-55	T2	GRPEL1	0.606	0.201	0.421766	2.43399e-82	6.6779e-78	T3	SCOC	0.291	0.223	0.463567	1.94418e-05	0.533406	T4	CIB11	0.887	0.673	0.439531	4.7031e-37	1.29034e-32	T5	ELL2	0.369	0.126	0.312369	1.45652e-34	3.99611e-30	T6	PSMB61	0.713	0.465	0.454729	1.86565e-24	5.11859e-20	T7
ADAM17	0.272	0.106	0.309662	3.01957e-28	8.28448e-24	T1	CLTB	0.682	0.272	0.269017	7.35454e-60	2.01779e-55	T2	TLCD1	0.442	0.107	0.404003	3.0882e-82	8.47278e-78	T3	RPP25L	0.334	0.286	0.414563	2.30131e-05	0.631388	T4	OSBPL8	0.466	0.197	0.36402	6.97694e-37	1.91419e-32	T5	ALDH1A1	0.609	0.287	0.389577	1.62914e-34	4.4697e-30	T6	CBX61	0.4	0.162	0.451885	3.01377e-24	8.26859e-20	T7
ADNP	0.31	0.135	0.33344	3.14725e-28	8.6348e-24	T1	RRAS	0.61	0.217	0.280766	9.06063e-60	2.48587e-55	T2	CCT8	0.67	0.239	0.39005	3.51406e-82	9.64118e-78	T3	BANF1	0.609	0.675	0.399454	2.71302e-05	0.744345	T4	MUC13	0.318	0.096	0.358076	7.2081e-37	1.97761e-32	T5	RPS27L	0.92	0.755	0.414161	2.09583e-34	5.75012e-30	T6	HNRNPA2B1	0.829	0.618	0.402548	3.35313e-24	9.19965e-20	T7
NDUFC1	0.846	0.729	0.292162	5.72863e-28	1.57171e-23	T1	ARPC1B	0.984	0.651	0.412487	9.31285e-60	2.55507e-55	T2	FBXO21	0.5	0.14	0.403596	4.07896e-82	1.1191e-77	T3	RTN3	0.379	0.333	0.451447	3.266e-05	0.89606	T4	NACA	0.995	0.94	0.323482	1.17532e-36	3.22461e-32	T5	QKI	0.314	0.092	0.324629	2.79718e-34	7.67435e-30	T6	SRSF71	0.625	0.366	0.44003	3.55885e-24	9.76407e-20	T7
PCNA	0.312	0.136	0.296473	7.5061e-28	2.05937e-23	T1	C11orf48	0.856	0.451	0.37663	2.00227e-59	5.49344e-55	T2	NIPSNAP1	0.478	0.122	0.369446	6.38468e-82	1.7517e-77	T3	CYCS	0.654	0.748	0.359735	3.52618e-05	0.967443	T4	BLOC1S4	0.491	0.205	0.31405	1.18994e-36	3.26472e-32	T5	SSH2	0.434	0.175	0.368785	5.53251e-34	1.5179e-29	T6	DYNLL1	0.931	0.865	0.392359	8.19234e-24	2.24765e-19	T7
LARS	0.386	0.207	0.346927	9.47221e-28	2.5988e-23	T1	HRAS	0.6	0.215	0.262978	3.65401e-59	1.00251e-54	T2	RCC1	0.394	0.083	0.308861	1.22242e-81	3.35383e-77	T3	TMEM258	0.754	0.891	0.310832	4.67384e-05	1	T4	C8orf591	0.906	0.688	0.369203	1.54266e-36	4.23245e-32	T5	C9orf31	0.437	0.168	0.384026	6.45679e-34	1.77148e-29	T6	LSM3	0.796	0.64	0.443569	1.63245e-23	4.47878e-19	T7
C20orf27	0.55	0.373	0.315796	1.51649e-27	4.16064e-23	T1	RAB13	0.782	0.437	0.474193	8.84743e-59	2.42738e-54	T2	NSMCE1	0.552	0.171	0.390077	4.92747e-81	1.3519e-76	T3	HMGB11	0.633	0.685	0.457839	4.83745e-05	1	T4	MED13	0.286	0.08	0.268713	1.62911e-36	4.46963e-32	T5	LPIN2	0.403	0.153	0.451799	6.69083e-34	1.8357e-29	T6	ASPH2	0.775	0.487	0.41281	1.86507e-23	5.11701e-19	T7
SORD	0.288	0.121	0.286493	2.6455e-27	7.2582e-23	T1	SLC25A1	0.774	0.359	0.342817	1.41793e-58	3.89023e-54	T2	HSD17B8	0.344	0.062	0.274075	5.53438e-81	1.51841e-76	T3	CHMP3	0.287	0.226	0.358072	4.94625e-05	1	T4	JUND	0.679	0.353	0.32474	3.53125e-36	9.68833e-32	T5	RBM47	0.486	0.214	0.396345	8.12061e-34	2.22797e-29	T6	CFL11	0.971	0.902	0.263028	2.32946e-23	6.39111e-19	T7
TM4SF5	0.324	0.139	0.254783	3.78159e-27	1.03752e-22	T1	TMA71	1	0.929	0.351448	2.80591e-58	7.69829e-54	T2	SF3B14	0.94	0.578	0.5195	9.13727e-81	2.5069e-76	T3	C19orf33	0.531	0.483	0.418191	5.65591e-05	1	T4	LY6E2	0.922	0.744	0.456119	4.22975e-36	1.16047e-31	T5	MCL11	0.658	0.375	0.614834	8.60512e-34	2.3609e-29	T6	HMGN21	0.833	0.653	0.38957	2.76866e-23	7.59611e-19	T7
DTYMK	0.466	0.278	0.349725	5.59224e-27	1.53429e-22	T1	SOD2	0.632	0.243	0.307331	7.37598e-58	2.02367e-53	T2	DHRS4L2	0.464	0.12	0.332268	1.11522e-80	3.05973e-76	T3	METTL5	0.417	0.381	0.4169	6.02571e-05	1	T4	C16orf131	0.776	0.47	0.405274	5.09171e-36	1.39696e-31	T5	NPC21	0.932	0.719	0.428275	1.53636e-33	4.21516e-29	T6	NUDC	0.673	0.4	0.388313	3.33267e-23	9.1435e-19	T7
TOMM5	0.56	0.378	0.34875	9.61579e-27	2.63819e-22	T1	POLR2J	0.974	0.703	0.356066	3.24492e-57	8.90275e-53	T2	DCXR	0.952	0.657	0.520011	2.13493e-80	5.8574e-76	T3	FAM103A1	0.261	0.201	0.402852	6.27035e-05	1	T4	LETMD1	0.423	0.167	0.345725	8.52283e-36	2.33832e-31	T5	CYSTM11	0.889	0.706	0.415647	2.11734e-33	5.80913e-29	T6	DESI1	0.527	0.276	0.431637	3.69371e-23	1.01341e-18	T7
PRMT1	0.514	0.336	0.321735	1.50506e-26	4.12928e-22	T1	CCDC124	0.826	0.396	0.290674	3.28026e-57	8.99973e-53	T2	CAST1	0.846	0.425	0.562191	2.71559e-80	7.45049e-76	T3	MRPL33	0.592	0.691	0.402793	6.73237e-05	1	T4	CENPV	0.566	0.269	0.339582	1.50671e-35	4.13381e-31	T5	RPL261	0.997	0.988	0.298897	3.53868e-33	9.70871e-29	T6	UBE2C1	0.469	0.207	0.375963	3.76415e-23	1.03273e-18	T7
POLR3GL	0.38	0.203	0.334974	1.67416e-26	4.59323e-22	T1	METAP2	0.848	0.421	0.338932	5.84323e-57	1.60315e-52	T2	TMEM159	0.316	0.053	0.272861	3.89798e-80	1.06945e-75	T3	RBCK1	0.455	0.471	0.526191	9.16803e-05	1	T4	EBAG9	0.447	0.18	0.307189	2.00844e-35	5.51036e-31	T5	ADAM9	0.329	0.106	0.329632	3.54318e-33	9.72108e-29	T6	ECI2	0.404	0.17	0.374987	4.04441e-23	1.10962e-18	T7
ADI1	0.552	0.38	0.335778	2.13474e-26	5.85687e-22	T1	SOD1	0.996	0.856	0.374176	6.85703e-56	1.8813e-51	T2	ALCAM	0.476	0.123	0.411772	4.42986e-80	1.21538e-75	T3	CDC26	0.391	0.369	0.466805	0.000104763	1	T4	ZMYND8	0.383	0.141	0.337309	3.45369e-35	9.47553e-31	T5	HMOX1	0.283	0.077	0.316609	4.27809e-33	1.17374e-28	T6	TMEM126A1	0.516	0.258	0.386129	4.10811e-23	1.1271e-18	T7
CCT3	0.65	0.489	0.275824	2.40874e-26	6.60861e-22	T1	GCHFR	0.898	0.505	0.357875	1.7607e-55	4.83065e-51	T2	HPCAL1	0.624	0.219	0.46391	8.30922e-80	2.27972e-75	T3	USMG52	0.742	0.791	0.261019	0.000107034	1	T4	RDH10	0.286	0.083	0.481975	4.1396e-35	1.13574e-30	T5	NR2F6	0.563	0.27	0.355672	6.62233e-33	1.8169e-28	T6	COA6	0.604	0.361	0.431636	6.94777e-23	1.90619e-18	T7
MRPL52	0.788	0.643	0.258061	3.29883e-26	9.05066e-22	T1	FTH1	1	1	0.400863	9.60897e-55	2.63632e-50	T2	MRPS6	0.782	0.359	0.57482	9.00227e-80	2.46986e-75	T3	C14orf119	0.315	0.261	0.347446	0.000139868	1	T4	GLTSCR21	0.879	0.624	0.402528	4.983e-35	1.36714e-30	T5	PPP2R5A	0.32	0.103	0.310403	8.64053e-33	2.37062e-28	T6	HMGB12	0.847	0.664	0.306163	7.46276e-23	2.04748e-18	T7
SSR3	0.816	0.711	0.262276	3.53849e-26	9.70821e-22	T1	UQCRH	0.998	0.946	0.288012	9.82725e-55	2.69621e-50	T2	RAN	0.988	0.768	0.489422	1.61635e-79	4.43461e-75	T3	LINC00998	0.382	0.338	0.389918	0.000142795	1	T4	RAC1	0.957	0.752	0.393565	5.4464e-35	1.49427e-30	T5	UQCR11.11	0.978	0.778	0.368427	9.2412e-33	2.53542e-28	T6	SEC61G1	0.975	0.913	0.304496	7.84018e-23	2.15103e-18	T7
RGS10	0.368	0.187	0.35359	4.8875e-26	1.34094e-21	T1	C12orf57	0.952	0.605	0.372945	2.37066e-54	6.50414e-50	T2	MTURN	0.282	0.043	0.26406	1.98557e-79	5.44761e-75	T3	DPY30	0.526	0.542	0.406922	0.000153402	1	T4	H2AFV	0.854	0.642	0.53723	7.7137e-35	2.11633e-30	T5	FOSB	0.382	0.148	0.593568	1.2054e-32	3.30714e-28	T6	FAM136A1	0.556	0.299	0.402234	9.45054e-23	2.59285e-18	T7
NDUFAF6	0.278	0.119	0.303465	1.37924e-25	3.78409e-21	T1	JOSD2	0.69	0.296	0.295339	4.5431e-54	1.24645e-49	T2	GNB2L11	1	0.806	0.4907	2.15751e-79	5.91935e-75	T3	TMBIM6	0.652	0.728	0.422924	0.00015788	1	T4	SEC61G	0.984	0.91	0.348042	1.34883e-34	3.70065e-30	T5	P4HB	0.831	0.603	0.448519	1.42583e-32	3.91191e-28	T6	F12	0.28	0.09	0.260897	2.0792e-22	5.70449e-18	T7
MRPL27	0.642	0.494	0.339089	3.76912e-25	1.0341e-20	T1	MRPL411	0.986	0.767	0.373855	5.15505e-54	1.41434e-49	T2	RPL51	1	0.967	0.390207	2.44923e-79	6.71971e-75	T3	S100A131	0.559	0.615	0.548727	0.000164077	1	T4	SUMO21	0.968	0.831	0.345897	2.0609e-34	5.65428e-30	T5	TSHZ21	0.326	0.1	0.331772	2.29443e-32	6.29499e-28	T6	SRSF31	0.745	0.504	0.387091	2.74282e-22	7.52519e-18	T7
AC010642.1	0.284	0.126	0.314865	5.10926e-25	1.40178e-20	T1	PPP1R35	0.616	0.24	0.250145	6.188e-54	1.69774e-49	T2	C14orf1	0.78	0.34	0.438274	4.83635e-79	1.3269e-74	T3	ATP5F11	0.443	0.434	0.465464	0.000166806	1	T4	WBP2	0.482	0.213	0.361212	2.13559e-34	5.8592e-30	T5	PAG11	0.317	0.098	0.342102	2.50288e-32	6.86689e-28	T6	SNRPF1	0.88	0.783	0.361156	4.47442e-22	1.2276e-17	T7
EIF1AY	0.276	0.122	0.330678	9.73167e-25	2.66998e-20	T1	TAGLN2	0.942	0.549	0.307787	1.62897e-53	4.46924e-49	T2	TAF1D	0.788	0.373	0.538868	5.16677e-79	1.41756e-74	T3	MRPS33	0.524	0.548	0.457921	0.000168297	1	T4	P4HA11	0.52	0.236	0.380742	2.44057e-34	6.69594e-30	T5	MGAT4B	0.52	0.25	0.415171	4.36978e-32	1.19889e-27	T6	PDCD2	0.545	0.291	0.377188	4.52416e-22	1.24125e-17	T7
HNRNPAB	0.588	0.417	0.31548	1.12472e-24	3.08578e-20	T1	LMO4	0.652	0.262	0.277435	5.61855e-53	1.5415e-48	T2	PSMD7	0.71	0.29	0.425957	1.48062e-78	4.06224e-74	T3	VDAC3	0.31	0.256	0.473984	0.00016908	1	T4	CDK2AP1	0.307	0.098	0.295206	4.72267e-34	1.29571e-29	T5	PGD	0.665	0.376	0.436933	4.94301e-32	1.35616e-27	T6	AP1S1	0.658	0.443	0.43534	4.63716e-22	1.27225e-17	T7
SLC12A2	0.348	0.172	0.316498	1.73374e-24	4.7567e-20	T1	UQCRQ	0.998	0.925	0.314119	1.36458e-52	3.74387e-48	T2	HMG20B	0.504	0.14	0.332116	2.55613e-78	7.01299e-74	T3	VIMP	0.389	0.373	0.47617	0.000184528	1	T4	TXNIP	0.585	0.275	0.323537	5.10536e-34	1.40071e-29	T5	TMEM30A	0.363	0.128	0.313056	7.63059e-32	2.09353e-27	T6	EIF3K	0.887	0.79	0.358472	6.49068e-22	1.78078e-17	T7
NDUFAF2	0.502	0.336	0.324029	2.20439e-24	6.04796e-20	T1	RPL13	1	0.993	0.252591	2.20711e-52	6.05544e-48	T2	CCNI	0.93	0.534	0.500701	3.59324e-78	9.85842e-74	T3	FCGRT1	0.325	0.268	0.358619	0.000192641	1	T4	MAF1	0.698	0.415	0.398204	5.81807e-34	1.59625e-29	T5	TSC22D31	0.597	0.296	0.513507	7.80494e-32	2.14136e-27	T6	SRSF91	0.767	0.602	0.415769	9.41481e-22	2.58305e-17	T7
UTP23	0.288	0.13	0.264425	1.09515e-23	3.00465e-19	T1	RBM39	0.888	0.48	0.339982	2.4914e-52	6.83542e-48	T2	NCL1	0.94	0.598	0.573014	4.6336e-78	1.27128e-73	T3	TMEM9	0.261	0.203	0.310157	0.000195126	1	T4	RSBN1L	0.45	0.2	0.363503	6.22006e-34	1.70654e-29	T5	NUDT4	0.403	0.154	0.318838	9.99844e-32	2.74317e-27	T6	EEF1E1	0.545	0.287	0.356653	1.12401e-21	3.08383e-17	T7
GNL3	0.452	0.288	0.286553	2.87077e-23	7.87624e-19	T1	LSM71	0.982	0.711	0.365208	4.36287e-52	1.197e-47	T2	OAT1	0.67	0.25	0.478189	8.28181e-78	2.2722e-73	T3	H3F3B1	0.761	0.875	0.286213	0.000202692	1	T4	H3F3B2	0.992	0.846	0.362407	1.13762e-33	3.12118e-29	T5	ZNF281	0.314	0.101	0.31601	1.16766e-31	3.20358e-27	T6	SPRYD7	0.276	0.093	0.258422	1.23449e-21	3.38694e-17	T7
FOXP1	0.326	0.163	0.289121	2.96008e-23	8.12128e-19	T1	POLR2I	0.99	0.721	0.33172	1.45999e-51	4.00562e-47	T2	PIFO	0.264	0.034	0.280139	1.15769e-77	3.17625e-73	T3	RAB5C	0.358	0.325	0.440418	0.000254784	1	T4	TOMM201	0.922	0.678	0.391048	1.7482e-33	4.79637e-29	T5	ACSL11	0.366	0.134	0.384166	1.21801e-31	3.34174e-27	T6	MYL12A1	0.88	0.7	0.290784	1.56652e-21	4.29791e-17	T7
ECH1	0.536	0.36	0.306026	6.3609e-23	1.74518e-18	T1	LSM10	0.734	0.334	0.277076	2.66364e-51	7.30797e-47	T2	NAPRT1	0.562	0.178	0.387725	1.70254e-77	4.6711e-73	T3	ALDOA1	0.732	0.75	0.266426	0.000257193	1	T4	ZFP36L2	0.65	0.392	0.571289	1.81518e-33	4.98012e-29	T5	SLC38A2	0.622	0.357	0.52015	1.3856e-31	3.80152e-27	T6	RAB30-AS1	0.371	0.152	0.27625	1.71295e-21	4.69964e-17	T7
CTNNAL1	0.3	0.144	0.309773	7.06656e-23	1.93878e-18	T1	TXN	1	0.95	0.254207	4.33714e-51	1.18994e-46	T2	PTMA	0.996	0.963	0.577346	2.65301e-77	7.27879e-73	T3	GGH	0.296	0.239	0.421677	0.000270842	1	T4	NFIA	0.361	0.134	0.337389	3.22076e-33	8.83647e-29	T5	TXN1	0.994	0.953	0.352415	1.76228e-31	4.83499e-27	T6	CALM21	0.96	0.837	0.367869	1.71824e-21	4.71418e-17	T7
UQCRFS1	0.748	0.607	0.254638	7.61276e-23	2.08864e-18	T1	TIMM131	0.968	0.651	0.34984	6.54433e-51	1.7955e-46	T2	CEBPB	0.746	0.328	0.46462	2.96453e-77	8.13348e-73	T3	HSP90B1	0.543	0.613	0.472313	0.000311674	1	T4	RPL22L11	0.908	0.669	0.441755	4.91089e-33	1.34735e-28	T5	TOR1AIP2	0.52	0.252	0.447737	1.91176e-31	5.24509e-27	T6	TMEM1471	0.88	0.732	0.355009	1.99377e-21	5.4701e-17	T7
TFPI	0.508	0.321	0.255474	2.62647e-22	7.20598e-18	T1	ZNF593	0.834	0.421	0.263679	1.91073e-49	5.24227e-45	T2	ALG8	0.358	0.071	0.256325	4.71586e-77	1.29384e-72	T3	BCL2L1	0.306	0.266	0.437577	0.000323209	1	T4	VAMP2	0.456	0.201	0.382755	6.15486e-33	1.68865e-28	T5	FDFT11	0.757	0.49	0.497325	2.19442e-31	6.02061e-27	T6	MRPL361	0.756	0.581	0.444087	2.87592e-21	7.89037e-17	T7
ENSA	0.726	0.578	0.305584	3.71038e-22	1.01798e-17	T1	BLOC1S1	0.942	0.556	0.302772	3.95547e-49	1.08522e-44	T2	EXOSC7	0.512	0.15	0.345733	9.33294e-77	2.56058e-72	T3	MRPS16	0.531	0.575	0.450959	0.000353802	1	T4	POLR2K1	0.876	0.638	0.414778	6.60384e-33	1.81183e-28	T5	STOM	0.357	0.125	0.352081	2.89091e-31	7.93149e-27	T6	SNRPC1	0.731	0.509	0.328882	2.96771e-21	8.1422e-17	T7
TSPYL1	0.314	0.154	0.291707	6.16547e-22	1.69156e-17	T1	UFC11	0.84	0.444	0.272076	2.07563e-48	5.6947e-44	T2	SRP72	0.584	0.203	0.431874	1.90243e-76	5.2195e-72	T3	CHPF	0.301	0.26	0.415153	0.000397783	1	T4	VAT1	0.461	0.199	0.304904	1.02955e-32	2.82467e-28	T5	PTP4A1	0.714	0.44	0.428532	3.94624e-31	1.08269e-26	T6	TXNRD11	0.633	0.361	0.308475	3.22721e-21	8.85417e-17	T7
FAM60A	0.3	0.15	0.30028	1.17529e-21	3.22451e-17	T1	PHLDA2	0.934	0.55	0.306673	2.4249e-47	6.65296e-43	T2	JUP	0.45	0.116	0.326866	3.04881e-76	8.36471e-72	T3	PDZD11	0.294	0.249	0.380319	0.000478948	1	T4	STARD4	0.299	0.094	0.279768	1.25362e-32	3.43944e-28	T5	BNIP3L2	0.575	0.283	0.459136	5.00219e-31	1.3724e-26	T6	CHCHD101	0.898	0.788	0.356083	3.46348e-21	9.50239e-17	T7
SMIM4	0.526	0.355	0.326457	1.27033e-21	3.48529e-17	T1	MIEN1	0.894	0.512	0.276168	1.02529e-46	2.81298e-42	T2	43715	0.658	0.241	0.423058	3.06102e-76	8.39821e-72	T3	GNB1	0.332	0.294	0.454352	0.00053205	1	T4	PTEN	0.367	0.136	0.292463	1.7167e-32	4.70993e-28	T5	DUSP11	0.68	0.397	0.573429	5.02932e-31	1.37984e-26	T6	TIPRL	0.364	0.146	0.252148	5.02684e-21	1.37916e-16	T7
PPP3CA	0.286	0.135	0.282936	2.17836e-21	5.97655e-17	T1	S100A13	0.924	0.555	0.253032	2.16451e-45	5.93856e-41	T2	DSP	0.612	0.219	0.432508	3.70114e-76	1.01544e-71	T3	43710	0.294	0.247	0.398667	0.000542322	1	T4	FAM134A	0.385	0.154	0.323854	1.99279e-32	5.46743e-28	T5	MYADM	0.258	0.071	0.318596	6.48834e-31	1.78014e-26	T6	ARPC1A1	0.753	0.548	0.427548	7.38556e-21	2.0263e-16	T7
KPNB1	0.48	0.337	0.348867	5.03039e-21	1.38014e-16	T1	RPS261	1	0.929	0.345116	2.00674e-44	5.5057e-40	T2	AKR1A1	0.716	0.303	0.483977	5.8515e-76	1.60542e-71	T3	ACP1	0.585	0.664	0.422632	0.000578668	1	T4	EHF1	0.375	0.144	0.328598	2.84917e-32	7.81698e-28	T5	IL6ST	0.289	0.088	0.289613	6.54963e-31	1.79696e-26	T6	RPSA1	0.996	0.977	0.259249	8.3222e-21	2.28328e-16	T7
PHB2	0.664	0.542	0.307828	6.69371e-21	1.83649e-16	T1	NDUFAF3	0.88	0.516	0.28896	2.01724e-44	5.5345e-40	T2	CHORDC1	0.378	0.082	0.278435	6.32696e-76	1.73587e-71	T3	HSPA5	0.391	0.373	0.437634	0.000585303	1	T4	CRTAP	0.585	0.314	0.366172	3.30195e-32	9.05924e-28	T5	NCOA4	0.397	0.151	0.311167	9.5454e-31	2.61887e-26	T6	C1QBP1	0.756	0.552	0.380975	1.71439e-20	4.70361e-16	T7
GLTSCR2	0.784	0.629	0.279591	7.86098e-21	2.15674e-16	T1	NDUFS7	0.908	0.542	0.306018	2.74257e-44	7.52453e-40	T2	ZCCHC11	0.366	0.075	0.291568	7.09325e-76	1.9461e-71	T3	FAM96B	0.595	0.713	0.371693	0.000658467	1	T4	TMEM176A1	0.345	0.119	0.443167	3.32565e-32	9.12426e-28	T5	EFCAB14	0.32	0.107	0.311217	1.01157e-30	2.77534e-26	T6	FOPNL	0.331	0.127	0.261002	1.73692e-20	4.76542e-16	T7
PSMB6	0.626	0.461	0.256335	7.94642e-21	2.18018e-16	T1	RPL10A1	0.998	0.954	0.268434	6.19929e-44	1.70084e-39	T2	PDXK	0.724	0.318	0.453813	3.34244e-75	9.17032e-71	T3	PSMG2	0.296	0.249	0.375862	0.000717873	1	T4	NPDC1	0.286	0.087	0.286496	3.63824e-32	9.98188e-28	T5	CEACAM11	0.258	0.07	0.30874	1.2507e-30	3.43141e-26	T6	RWDD1	0.698	0.51	0.409695	1.99844e-20	5.48291e-16	T7
CD320	0.474	0.311	0.261442	1.36353e-20	3.74097e-16	T1	RPL31	1	0.958	0.289388	6.71723e-43	1.84294e-38	T2	CTTN	0.752	0.316	0.411301	4.91986e-75	1.34981e-70	T3	PITPNA-AS1	0.282	0.241	0.423397	0.000728939	1	T4	SOX9	0.439	0.198	0.492517	3.67491e-32	1.00825e-27	T5	IER3IP1.11	0.646	0.351	0.319157	1.9846e-30	5.44496e-26	T6	IFRD2	0.444	0.212	0.357288	2.46445e-20	6.76147e-16	T7
CCDC167	0.52	0.377	0.298929	1.55208e-20	4.2583e-16	T1	USMG51	0.996	0.75	0.324171	7.40341e-43	2.0312e-38	T2	DUSP1	0.786	0.363	0.431907	1.34094e-74	3.679e-70	T3	IDH1	0.431	0.416	0.401958	0.00079565	1	T4	CHPT1	0.655	0.349	0.335409	4.80946e-32	1.31952e-27	T5	PGK11	0.871	0.582	0.359661	2.65445e-30	7.28276e-26	T6	AP3S11	0.698	0.459	0.348598	4.3372e-20	1.18995e-15	T7
TSPAN4	0.306	0.159	0.300792	2.60357e-20	7.14316e-16	T1	RPSAP58	0.918	0.521	0.283996	1.4128e-42	3.87615e-38	T2	JRKL	0.274	0.043	0.280692	1.35998e-74	3.73125e-70	T3	CISD2	0.382	0.362	0.425332	0.000941594	1	T4	CLDN21	0.323	0.113	0.483915	5.77695e-32	1.58496e-27	T5	KPNA4	0.345	0.122	0.331194	2.86464e-30	7.85943e-26	T6	CALM3	0.68	0.473	0.390254	4.5256e-20	1.24164e-15	T7
SNRPD3	0.61	0.473	0.255183	1.0672e-19	2.92798e-15	T1	ISG15	0.57	0.239	0.347436	1.55068e-41	4.25444e-37	T2	S100P	1	0.805	0.747791	2.33889e-74	6.41698e-70	T3	STRA131	0.493	0.526	0.415803	0.00105886	1	T4	GBAS	0.369	0.136	0.294188	7.54248e-32	2.06935e-27	T5	EPAS1	0.292	0.09	0.270143	2.87989e-30	7.90126e-26	T6	EIF5A1	0.775	0.565	0.628471	5.00462e-20	1.37307e-15	T7
FAM210B	0.35	0.208	0.340993	2.19365e-19	6.0185e-15	T1	SNRPF	0.99	0.758	0.262474	4.8753e-41	1.33759e-36	T2	PYCARD1	0.532	0.172	0.407581	5.30437e-74	1.45531e-69	T3	LAPTM4A	0.448	0.447	0.48188	0.00107505	1	T4	TINAGL11	0.477	0.205	0.399702	1.4956e-31	4.10333e-27	T5	HIGD1A1	0.708	0.409	0.337273	4.4037e-30	1.2082e-25	T6	LSM5	0.836	0.709	0.374134	1.18743e-19	3.25783e-15	T7
FBL	0.72	0.591	0.258158	2.54277e-19	6.97633e-15	T1	PHPT11	0.982	0.765	0.334313	7.57012e-41	2.07694e-36	T2	TMEM42	0.536	0.177	0.382841	1.05769e-73	2.90188e-69	T3	GNAS	0.455	0.465	0.423936	0.0011236	1	T4	EPB41L4A-AS1	0.782	0.553	0.440213	1.71492e-31	4.70504e-27	T5	MAN1A1	0.262	0.073	0.251852	4.88782e-30	1.34102e-25	T6	KXD1	0.524	0.291	0.365141	1.22049e-19	3.34855e-15	T7
TBCB	0.602	0.461	0.259894	1.05643e-18	2.89843e-14	T1	TOMM20	0.954	0.662	0.301048	1.027e-40	2.81769e-36	T2	IGF2BP2	0.45	0.119	0.298609	1.47537e-73	4.04782e-69	T3	CHMP2B	0.277	0.241	0.399041	0.00112905	1	T4	IFNAR1	0.31	0.105	0.284059	1.83836e-31	5.04373e-27	T5	SPINT11	0.418	0.164	0.327038	5.1699e-30	1.41841e-25	T6	TMEM106C	0.542	0.292	0.323826	1.35867e-19	3.72765e-15	T7
MRPL12	0.712	0.578	0.251164	1.17528e-18	3.2245e-14	T1	SEC61B	0.982	0.788	0.288982	1.07564e-39	2.95112e-35	T2	PSMD2	0.598	0.212	0.374402	2.56511e-73	7.03763e-69	T3	GUK11	0.739	0.831	0.279051	0.00126237	1	T4	VEGFB	0.253	0.074	0.261569	3.28165e-31	9.00354e-27	T5	EEF1A11	1	0.994	0.304261	7.39101e-30	2.0278e-25	T6	STRAP1	0.556	0.315	0.342667	3.24804e-19	8.91133e-15	T7
CD99	0.58	0.417	0.259095	2.37925e-18	6.52772e-14	T1	NUCKS1	0.896	0.579	0.316642	2.45786e-39	6.74339e-35	T2	ALDOC	0.568	0.18	0.357635	2.60795e-73	7.15516e-69	T3	MAGOH	0.332	0.294	0.332932	0.0013758	1	T4	TMEM14C	0.752	0.495	0.358632	4.70802e-31	1.29169e-26	T5	LAMB31	0.289	0.091	0.387632	7.62668e-30	2.09246e-25	T6	FIBP1	0.549	0.308	0.362662	4.09271e-19	1.12287e-14	T7
NOP16	0.43	0.289	0.297272	2.51105e-18	6.88932e-14	T1	PFDN21	0.982	0.709	0.261736	2.22031e-38	6.09165e-34	T2	PKM	0.974	0.711	0.499954	3.43773e-73	9.43175e-69	T3	ARL6IP1	0.398	0.378	0.410326	0.00142329	1	T4	RSRC2	0.499	0.243	0.366595	5.08879e-31	1.39616e-26	T5	ACSL3	0.563	0.286	0.408806	8.57121e-30	2.3516e-25	T6	HMGN31	0.745	0.538	0.351837	4.53944e-19	1.24544e-14	T7
OAT	0.442	0.288	0.257165	3.83304e-18	1.05163e-13	T1	WDR83OS	0.96	0.658	0.264334	3.35779e-38	9.21243e-34	T2	AAMDC	0.682	0.281	0.485555	5.249e-73	1.44011e-68	T3	UBC1	0.673	0.738	0.428755	0.00152209	1	T4	C19orf431	0.817	0.55	0.390388	6.14111e-31	1.68488e-26	T5	LAMP2	0.465	0.204	0.359265	1.2823e-29	3.51813e-25	T6	AK41	0.447	0.212	0.281106	4.93729e-19	1.35459e-14	T7
ISOC2	0.518	0.382	0.259964	3.8668e-18	1.06089e-13	T1	FBL1	0.9	0.561	0.261525	3.64342e-38	9.9961e-34	T2	GMPR2	0.382	0.085	0.261724	6.62223e-73	1.81688e-68	T3	CMPK1	0.344	0.309	0.372207	0.00160651	1	T4	SRRM2	0.76	0.495	0.362933	6.18331e-31	1.69645e-26	T5	SPG21	0.585	0.319	0.392989	2.09362e-29	5.74406e-25	T6	NDUFC21	0.938	0.753	0.258697	5.05357e-19	1.3865e-14	T7
NDUFS2	0.412	0.27	0.275219	5.78047e-18	1.58593e-13	T1	EIF2S2	0.984	0.738	0.255831	4.66255e-36	1.27922e-31	T2	SMC3	0.496	0.144	0.350364	6.7471e-73	1.85113e-68	T3	CAPG	0.256	0.216	0.407616	0.00165797	1	T4	HSF1	0.493	0.225	0.297298	6.76393e-31	1.85575e-26	T5	ADAM15	0.48	0.228	0.379793	2.23114e-29	6.12136e-25	T6	PTS	0.444	0.227	0.34166	8.3674e-19	2.29568e-14	T7
ETV5	0.254	0.129	0.292611	2.58624e-17	7.09561e-13	T1	S100A16	0.924	0.559	0.250653	2.05863e-35	5.64805e-31	T2	HNRNPH3	0.618	0.223	0.390539	8.01866e-73	2.2e-68	T3	VPS29	0.419	0.409	0.433504	0.00175922	1	T4	PTP4A2	0.768	0.513	0.381487	6.88828e-31	1.88987e-26	T5	DIAPH1	0.351	0.13	0.342483	2.63224e-29	7.22181e-25	T6	POMP1	0.851	0.701	0.261872	8.92126e-19	2.44764e-14	T7
GTPBP4	0.298	0.164	0.254376	3.98157e-17	1.09238e-12	T1	EDF1	0.99	0.788	0.252389	1.18172e-30	3.24217e-26	T2	ARHGDIB	0.284	0.049	0.336505	9.09632e-73	2.49567e-68	T3	LGALS3BP	0.36	0.333	0.510816	0.00176201	1	T4	DEK	0.712	0.475	0.527661	8.27758e-31	2.27104e-26	T5	IL13RA1	0.265	0.077	0.271637	3.35705e-29	9.21041e-25	T6	NAA381	0.647	0.446	0.374214	1.64252e-18	4.50642e-14	T7
HEBP1	0.302	0.172	0.266861	1.51799e-16	4.16474e-12	T1								GTPBP6	0.402	0.099	0.310818	1.11314e-72	3.054e-68	T3	MDH1	0.339	0.306	0.375919	0.00186882	1	T4	SLC39A41	0.685	0.361	0.250454	9.18174e-31	2.5191e-26	T5	GNG5	0.935	0.768	0.36838	4.13719e-29	1.13508e-24	T6	GLRX5	0.585	0.367	0.385515	1.69709e-18	4.65614e-14	T7
NOSIP	0.458	0.326	0.261991	1.67724e-16	4.60167e-12	T1								GLRX3	0.532	0.169	0.353041	1.66291e-72	4.56237e-68	T3	ETFA	0.301	0.26	0.325424	0.00203116	1	T4	BBX1	0.42	0.184	0.346367	1.02476e-30	2.81153e-26	T5	MUC131	0.311	0.1	0.256149	4.177e-29	1.146e-24	T6	PSMA5	0.596	0.372	0.357719	1.77582e-18	4.87214e-14	T7
UFC1	0.59	0.486	0.274425	1.86131e-16	5.10668e-12	T1								CLIP1	0.358	0.078	0.290181	2.77478e-72	7.6129e-68	T3	CDK2AP21	0.491	0.534	0.403485	0.00210752	1	T4	CPT1A	0.283	0.091	0.269741	1.76254e-30	4.8357e-26	T5	EFNA11	0.431	0.188	0.460984	1.32718e-28	3.64124e-24	T6	PRDX11	0.956	0.871	0.283105	1.86222e-18	5.10918e-14	T7
FAM136A	0.434	0.3	0.258346	2.47589e-16	6.79285e-12	T1								MRPL40	0.742	0.339	0.457421	5.22883e-72	1.43458e-67	T3	SRSF5	0.415	0.412	0.435485	0.00216156	1	T4	SRP141	0.978	0.863	0.362149	2.6004e-30	7.13445e-26	T5	RNF7	0.88	0.668	0.372188	1.42501e-28	3.90965e-24	T6	SNX31	0.742	0.551	0.392991	4.63583e-18	1.27188e-13	T7
C2orf68	0.284	0.159	0.256594	2.61074e-16	7.16282e-12	T1								FXR1	0.6	0.218	0.390027	5.87015e-72	1.61053e-67	T3	HNRNPF	0.403	0.388	0.477124	0.00222185	1	T4	MPHOSPH8	0.42	0.184	0.324529	3.13834e-30	8.61034e-26	T5	CDH11	0.302	0.097	0.291343	1.95079e-28	5.35218e-24	T6	TCP1	0.516	0.278	0.275624	5.34936e-18	1.46765e-13	T7
UBE2I	0.506	0.389	0.257839	3.7619e-16	1.03211e-11	T1								ACOT13	0.68	0.26	0.30044	1.12652e-71	3.09071e-67	T3	KRT10	0.597	0.754	0.357693	0.00240692	1	T4	C6orf481	0.911	0.737	0.387055	3.34737e-30	9.18386e-26	T5	UGCG	0.277	0.087	0.301033	4.33078e-28	1.18819e-23	T6	SVIP	0.622	0.395	0.361923	7.65894e-18	2.10131e-13	T7
SRA1	0.442	0.319	0.267432	4.81044e-16	1.31979e-11	T1								ATPIF11	0.976	0.677	0.552128	1.37855e-71	3.78218e-67	T3	CYB5B	0.367	0.343	0.376243	0.00263216	1	T4	RNF5	0.612	0.343	0.337065	5.54961e-30	1.52259e-25	T5	VEGFA1	0.431	0.186	0.475567	5.59426e-28	1.53484e-23	T6	TPRKB	0.505	0.273	0.273785	7.70068e-18	2.11276e-13	T7
TFAM	0.334	0.212	0.257608	2.76957e-14	7.59861e-10	T1								TNFRSF12A	0.732	0.316	0.402873	2.68792e-71	7.37459e-67	T3	AUP1	0.431	0.422	0.394647	0.00271769	1	T4	LINC00657	0.539	0.28	0.357662	6.74894e-30	1.85164e-25	T5	MTIF3	0.542	0.284	0.32479	5.81227e-28	1.59466e-23	T6	EIF4EBP11	0.775	0.619	0.395771	7.90359e-18	2.16843e-13	T7
SPAG7	0.364	0.269	0.255335	6.51432e-11	1.78727e-06	T1								RPS151	1	0.986	0.321649	3.20583e-71	8.79552e-67	T3	C7orf55	0.282	0.242	0.353962	0.00285574	1	T4	EIF4B1	0.782	0.536	0.365667	7.02423e-30	1.92717e-25	T5	BHLHE401	0.351	0.134	0.403755	8.09519e-28	2.221e-23	T6	MAFG	0.316	0.131	0.303933	7.92384e-18	2.17399e-13	T7
														MNAT1	0.394	0.093	0.297293	5.57635e-71	1.52993e-66	T3	TRAF4	0.287	0.247	0.35156	0.00310182	1	T4	CMTM8	0.491	0.244	0.327141	8.79055e-30	2.41178e-25	T5	MAPK6	0.357	0.138	0.372376	8.84277e-28	2.4261e-23	T6	PGP1	0.56	0.331	0.397161	1.05996e-17	2.90811e-13	T7
														ETS2	0.526	0.168	0.400778	6.41858e-71	1.761e-66	T3	YWHAE1	0.562	0.63	0.413538	0.00328769	1	T4	CASC7	0.291	0.096	0.269533	2.10478e-29	5.77467e-25	T5	CLDN71	0.588	0.304	0.381861	1.04113e-27	2.85644e-23	T6	NCBP2	0.549	0.325	0.393269	1.40794e-17	3.86283e-13	T7
														GIPC1	0.538	0.177	0.345641	7.96858e-71	2.18626e-66	T3	PSME11	0.445	0.465	0.454929	0.00338595	1	T4	UBE2V22	0.633	0.355	0.324247	2.12271e-29	5.82386e-25	T5	ME1	0.354	0.13	0.261448	1.80531e-27	4.95304e-23	T6	TIMM17A	0.484	0.268	0.324838	1.53159e-17	4.20207e-13	T7
														TCTEX1D2	0.59	0.217	0.405698	1.47816e-70	4.05548e-66	T3	AAMP	0.256	0.219	0.3384	0.00388286	1	T4	IRF2BP2	0.566	0.302	0.379715	3.31873e-29	9.10527e-25	T5	COX141	0.889	0.675	0.39358	2.52729e-27	6.93388e-23	T6	NSMCE4A	0.295	0.117	0.258866	3.12181e-17	8.56499e-13	T7
														LDHA	0.968	0.676	0.557312	1.60915e-70	4.41486e-66	T3	ENY21	0.711	0.838	0.303101	0.00424228	1	T4	EGLN1	0.334	0.124	0.279546	3.61951e-29	9.93049e-25	T5	FAM102A	0.258	0.081	0.307249	2.93364e-27	8.04875e-23	T6	CLPTM1L	0.393	0.198	0.331599	3.97625e-17	1.09092e-12	T7
														EIF2A	0.568	0.188	0.350185	2.10607e-70	5.77821e-66	T3	UBE2V21	0.398	0.382	0.427897	0.00462788	1	T4	HES6	0.361	0.142	0.516318	6.42493e-29	1.76274e-24	T5	DNAJB9	0.283	0.091	0.333388	4.31394e-27	1.18357e-22	T6	UBE2M1	0.585	0.379	0.368943	4.23932e-17	1.1631e-12	T7
														ZNF22	0.522	0.167	0.344949	4.39938e-70	1.20701e-65	T3	MRPS101	0.322	0.3	0.403155	0.00491225	1	T4	DYNLT11	0.811	0.549	0.301112	8.47636e-29	2.32557e-24	T5	TMEM591	0.778	0.494	0.315852	5.92374e-27	1.62524e-22	T6	PFDN6	0.593	0.37	0.279188	5.51807e-17	1.51394e-12	T7
														COPS6	0.766	0.361	0.417559	1.47206e-69	4.03874e-65	T3	ATP5H2	0.64	0.696	0.314996	0.00536959	1	T4	CDKN2A1	0.658	0.327	0.306927	1.02837e-28	2.82144e-24	T5	SERTAD1	0.372	0.156	0.374249	9.78621e-27	2.68494e-22	T6	GSTM3	0.469	0.251	0.295777	7.07315e-17	1.94059e-12	T7
														HCFC1R1	0.674	0.289	0.479203	1.6325e-69	4.47893e-65	T3	RALA	0.258	0.219	0.305343	0.00650955	1	T4	INSIG2	0.318	0.113	0.28662	1.113e-28	3.05362e-24	T5	CLDN41	0.548	0.282	0.425517	1.09408e-26	3.00173e-22	T6	CCT31	0.705	0.495	0.305169	7.15442e-17	1.96289e-12	T7
														BCKDK	0.406	0.105	0.32609	5.59325e-69	1.53456e-64	T3	HSD17B10	0.379	0.384	0.445217	0.00703659	1	T4	TSPAN13	0.571	0.301	0.340142	1.15182e-28	3.16013e-24	T5	CMPK11	0.551	0.289	0.365955	1.55423e-26	4.26417e-22	T6	USE1	0.425	0.22	0.302909	1.19106e-16	3.2678e-12	T7
														KCNN4	0.352	0.082	0.312849	5.7514e-69	1.57795e-64	T3	ITGA61	0.251	0.214	0.335832	0.00741964	1	T4	IP6K2	0.526	0.271	0.316336	1.29844e-28	3.56241e-24	T5	SREBF2	0.354	0.141	0.328045	1.80991e-26	4.96568e-22	T6	TALDO11	0.687	0.477	0.324489	1.45043e-16	3.97939e-12	T7
														SERBP1	0.894	0.562	0.491913	8.40803e-69	2.30683e-64	T3	RAMP1	0.46	0.495	0.448339	0.00757502	1	T4	CPNE1	0.534	0.269	0.29608	1.34234e-28	3.68284e-24	T5	SERINC11	0.335	0.126	0.344661	1.84621e-26	5.06527e-22	T6	PRPF31	0.393	0.192	0.315685	1.78127e-16	4.88708e-12	T7
														BAG3	0.298	0.056	0.259298	9.74687e-69	2.67415e-64	T3	C6orf11	0.294	0.272	0.396122	0.00814069	1	T4	CHCHD21	0.987	0.941	0.263704	1.59294e-28	4.37039e-24	T5	FAM114A1	0.351	0.14	0.338662	2.07605e-26	5.69584e-22	T6	NDUFA12	0.789	0.623	0.274337	1.97942e-16	5.43074e-12	T7
														ATP5B	0.888	0.519	0.442585	1.81139e-68	4.96973e-64	T3	LSR1	0.348	0.327	0.35188	0.00838498	1	T4	YBX31	0.709	0.419	0.352947	1.67105e-28	4.5847e-24	T5	ADAR	0.446	0.21	0.341695	2.7026e-26	7.41486e-22	T6	TIMM10	0.516	0.3	0.347226	2.00708e-16	5.50663e-12	T7
														CAPN1	0.428	0.114	0.274512	4.28464e-68	1.17553e-63	T3	WDR45B	0.287	0.258	0.361	0.00871011	1	T4	TNFRSF1A	0.534	0.283	0.313857	2.43053e-28	6.66839e-24	T5	NXPH41	0.268	0.081	0.251601	3.16404e-26	8.68086e-22	T6	PSMD8	0.691	0.509	0.358502	2.42657e-16	6.65754e-12	T7
														IRF2	0.29	0.053	0.250374	5.41259e-68	1.485e-63	T3	DMKN2	0.327	0.293	0.333439	0.00898361	1	T4	ARL6IP41	0.951	0.752	0.33894	3.12115e-28	8.56318e-24	T5	NDUFA3	0.905	0.751	0.347521	3.32818e-26	9.1312e-22	T6	TFDP11	0.425	0.222	0.30377	2.5093e-16	6.88452e-12	T7
														VAPA	0.828	0.443	0.425146	6.39795e-68	1.75534e-63	T3	DDOST	0.332	0.311	0.39479	0.0090082	1	T4	ANG	0.361	0.14	0.276915	3.41039e-28	9.35674e-24	T5	RFK	0.335	0.126	0.313953	4.80055e-26	1.31708e-21	T6	PAFAH1B3	0.553	0.34	0.326096	2.68447e-16	7.36511e-12	T7
														NDUFB5	0.85	0.461	0.44159	1.30617e-67	3.58362e-63	T3	MRPL131	0.472	0.464	0.388296	0.00931901	1	T4	NDUFS41	0.749	0.508	0.381125	5.61657e-28	1.54096e-23	T5	RHEB	0.683	0.42	0.360794	6.08823e-26	1.67037e-21	T6	RANBP11	0.796	0.626	0.314056	2.76348e-16	7.58187e-12	T7
														ATP5F1	0.778	0.378	0.409127	1.68843e-67	4.63238e-63	T3	COA5	0.325	0.309	0.307648	0.00950958	1	T4	ANAPC11	0.976	0.864	0.353528	9.67795e-28	2.65524e-23	T5	ANO6	0.292	0.101	0.30331	7.87954e-26	2.16183e-21	T6	MRPS15	0.709	0.528	0.369627	3.41948e-16	9.3817e-12	T7
														PPME1	0.304	0.059	0.250718	2.90713e-67	7.97601e-63	T3	C20orf85	0.598	0.004	1.77336	0	0	T11	IMPAD1	0.375	0.155	0.261434	5.1622e-27	1.4163e-22	T5	FAM177A1	0.683	0.437	0.353872	1.37426e-25	3.77043e-21	T6	RPL39L1	0.436	0.229	0.332502	4.22125e-16	1.15814e-11	T7
														C19orf701	0.896	0.528	0.448121	4.49761e-67	1.23396e-62	T3	C1orf194	0.793	0.025	2.03844	1.8123e-263	4.97222e-259	T11	INSIG1	0.612	0.36	0.347535	7.66604e-27	2.10325e-22	T5	ATP2A2	0.48	0.23	0.285	1.50756e-25	4.13614e-21	T6	CCDC1241	0.633	0.443	0.315979	5.9955e-16	1.64492e-11	T7
														TMEM2611	0.748	0.333	0.445593	5.27151e-67	1.44629e-62	T3	C9orf24	0.78	0.028	2.31044	1.18341e-237	3.2468e-233	T11	DERL1	0.456	0.219	0.317551	9.14451e-27	2.50889e-22	T5	YPEL5	0.357	0.143	0.339661	1.54177e-25	4.23e-21	T6	DPH3	0.476	0.266	0.330668	6.00621e-16	1.64786e-11	T7
														DSG2	0.602	0.232	0.411994	1.69487e-66	4.65005e-62	T3	TPPP3	0.829	0.034	2.86298	8.93439e-235	2.45124e-230	T11	CTDSPL	0.296	0.11	0.305969	1.07214e-26	2.94152e-22	T5	RMND5A	0.268	0.088	0.266852	1.60599e-25	4.4062e-21	T6	NDUFB6	0.647	0.456	0.337368	6.61976e-16	1.8162e-11	T7
														REEP5	0.75	0.349	0.378611	3.04458e-66	8.35312e-62	T3	FAM183A	0.659	0.018	1.66579	1.90291e-232	5.22083e-228	T11	ERGIC31	0.827	0.643	0.280151	1.6373e-26	4.49209e-22	T5	DHCR24	0.72	0.513	0.464821	1.60872e-25	4.41367e-21	T6	SF3B5	0.789	0.664	0.332434	6.95378e-16	1.90784e-11	T7
														BNIP3L	0.65	0.253	0.390558	4.13783e-66	1.13526e-61	T3	DYNLRB2	0.512	0.009	1.26736	1.23867e-223	3.39841e-219	T11	EGR1	0.372	0.155	0.370595	1.65142e-26	4.53085e-22	T5	SERP1	0.892	0.732	0.376083	2.15669e-25	5.91708e-21	T6	TGIF1	0.36	0.175	0.31429	8.21325e-16	2.25339e-11	T7
														NRD1	0.476	0.152	0.393544	4.29902e-66	1.17948e-61	T3	C5orf49	0.549	0.015	1.3751	4.48168e-191	1.22959e-186	T11	ARID5B	0.294	0.105	0.258412	1.73002e-26	4.7465e-22	T5	C19orf332	0.791	0.458	0.306437	2.20806e-25	6.05804e-21	T6	CCT81	0.502	0.283	0.371347	9.61424e-16	2.63776e-11	T7
														PPA2	0.55	0.188	0.28734	9.17882e-66	2.5183e-61	T3	MORN5	0.585	0.022	1.17507	3.76831e-169	1.03387e-164	T11	PEG101	0.625	0.37	0.479139	5.71642e-26	1.56836e-21	T5	SORD1	0.335	0.125	0.281857	2.87814e-25	7.89647e-21	T6	MTCH2	0.549	0.331	0.319248	1.85049e-15	5.07701e-11	T7
														HLA-E	0.622	0.234	0.309069	9.59391e-66	2.63218e-61	T3	CCDC74A	0.524	0.018	1.3094	4.47614e-157	1.22807e-152	T11	NR1H2	0.35	0.148	0.289107	7.6762e-26	2.10604e-21	T5	UBE2R2	0.471	0.232	0.353499	3.44863e-25	9.46165e-21	T6	GOLIM41	0.473	0.275	0.49127	2.0125e-15	5.5215e-11	T7
														PPA1	0.92	0.548	0.341049	9.62075e-66	2.63955e-61	T3	C9orf135	0.317	0.004	0.76221	4.83076e-149	1.32537e-144	T11	EIF2AK1	0.477	0.246	0.314541	8.85052e-26	2.42823e-21	T5	IL321	0.342	0.139	0.499837	3.58043e-25	9.82327e-21	T6	GARS	0.32	0.147	0.327175	2.01504e-15	5.52846e-11	T7
														S100A161	0.938	0.557	0.459483	1.50051e-65	4.11679e-61	T3	C9orf171	0.268	0.002	0.615961	3.60873e-147	9.9009e-143	T11	CREB3L1	0.372	0.163	0.292871	9.3233e-26	2.55794e-21	T5	AHCYL1	0.502	0.269	0.362786	3.84421e-25	1.0547e-20	T6	VAPA1	0.687	0.482	0.32502	4.69274e-15	1.2875e-10	T7
														RPL15	1	0.992	0.289551	2.24436e-65	6.15763e-61	T3	CAPS1	0.89	0.094	2.56559	1.67855e-131	4.60527e-127	T11	VKORC1	0.771	0.548	0.377221	1.17953e-25	3.23616e-21	T5	TCEAL8	0.415	0.187	0.2961	5.69798e-25	1.5633e-20	T6	VPS291	0.615	0.393	0.308425	4.97267e-15	1.3643e-10	T7
														RHOD1	0.506	0.172	0.382543	2.32006e-65	6.36531e-61	T3	PACRG	0.268	0.004	0.691876	1.95684e-129	5.36879e-125	T11	MED10	0.447	0.222	0.289527	1.49725e-25	4.10787e-21	T5	GABARAP	0.465	0.228	0.338771	6.26574e-25	1.71907e-20	T6	GLRX2	0.367	0.187	0.333975	5.10076e-15	1.39944e-10	T7
														TSPO1	0.97	0.616	0.451827	2.9378e-65	8.06014e-61	T3	RP11-395B7.4	0.341	0.008	0.962523	7.89432e-128	2.16589e-123	T11	CMBL	0.482	0.243	0.281534	3.06827e-25	8.4181e-21	T5	EGLN11	0.332	0.127	0.250443	9.69759e-25	2.66063e-20	T6	NOL71	0.535	0.328	0.338767	5.94132e-15	1.63006e-10	T7
														TMA16	0.522	0.183	0.347189	4.14515e-65	1.13726e-60	T3	CCDC74B	0.293	0.007	0.746629	8.534e-105	2.34139e-100	T11	FAM213A1	0.69	0.434	0.312486	3.24736e-25	8.90946e-21	T5	TNFRSF12A1	0.594	0.353	0.530971	1.14731e-24	3.14775e-20	T6	PRR13	0.713	0.581	0.29999	6.38744e-15	1.75246e-10	T7
														GABARAPL2	0.904	0.548	0.416172	5.19762e-65	1.42602e-60	T3	FOXJ11	0.756	0.085	1.71503	2.65111e-101	7.27359e-97	T11	VEGFA	0.407	0.186	0.300273	3.41649e-25	9.37348e-21	T5	B4GALT11	0.517	0.268	0.448341	1.48939e-24	4.0863e-20	T6	TXN2	0.618	0.43	0.330868	7.23204e-15	1.98418e-10	T7
														ATP5O1	0.928	0.603	0.472392	1.53513e-64	4.21178e-60	T3	C1orf192	0.415	0.02	1.02026	1.04041e-99	2.85446e-95	T11	ROCK2	0.323	0.129	0.259012	3.8389e-25	1.05324e-20	T5	PLXNB2	0.375	0.166	0.359137	2.34981e-24	6.44693e-20	T6	ITGB1BP1	0.516	0.314	0.274061	1.04259e-14	2.86046e-10	T7
														RP11-111M22.3	0.348	0.082	0.280693	1.55721e-64	4.27237e-60	T3	ANXA13	0.5	0.037	1.3112	9.58254e-87	2.62907e-82	T11	PRSS211	0.294	0.105	0.274137	4.89212e-25	1.3422e-20	T5	GLS	0.271	0.093	0.253408	3.66882e-24	1.00658e-19	T6	DRAP1	0.698	0.532	0.31091	1.09008e-14	2.99073e-10	T7
														MIF4GD	0.448	0.131	0.304555	1.68019e-64	4.60976e-60	T3	IGFBP71	0.622	0.065	1.93236	3.32795e-84	9.13057e-80	T11	YWHAG	0.55	0.317	0.340649	7.84332e-25	2.15189e-20	T5	MYH9	0.462	0.228	0.348344	3.86389e-24	1.0601e-19	T6	SUMO3	0.578	0.393	0.310161	1.30973e-14	3.59337e-10	T7
														FAM213A	0.79	0.406	0.442131	2.53007e-64	6.94151e-60	T3	PIFO1	0.573	0.055	1.25413	2.97202e-81	8.15403e-77	T11	CD46	0.566	0.297	0.255364	1.00569e-24	2.75922e-20	T5	CHMP2B1	0.462	0.223	0.277968	4.49795e-24	1.23406e-19	T6	SRP19	0.487	0.283	0.309607	1.97507e-14	5.4188e-10	T7
														RAB6A	0.43	0.122	0.29296	4.18856e-64	1.14917e-59	T3	SCG5	0.366	0.026	0.972534	1.19805e-64	3.28698e-60	T11	EMP31	0.666	0.382	0.30958	1.24101e-24	3.40484e-20	T5	RAB32	0.36	0.153	0.312983	4.56334e-24	1.252e-19	T6	BIRC51	0.342	0.16	0.286151	2.03735e-14	5.58966e-10	T7
														C14orf166	0.802	0.416	0.379732	5.38632e-64	1.47779e-59	T3	SPA17	0.402	0.033	0.854805	2.44962e-63	6.72079e-59	T11	HLA-E1	0.507	0.264	0.350607	1.69477e-24	4.64978e-20	T5	RPL36A1	0.991	0.941	0.28388	6.05133e-24	1.66024e-19	T6	PSMB2	0.695	0.511	0.27386	2.06781e-14	5.67323e-10	T7
														DNAJB11	0.448	0.13	0.295131	6.79354e-64	1.86387e-59	T3	RSPH1	0.512	0.057	0.962082	1.38949e-62	3.81222e-58	T11	DUSP6	0.566	0.345	0.513504	1.73215e-24	4.75232e-20	T5	CTTN1	0.615	0.354	0.322499	6.71829e-24	1.84323e-19	T6	HSPBP1	0.327	0.154	0.288073	2.73685e-14	7.50883e-10	T7
														FYTTD1	0.422	0.118	0.296081	1.43005e-63	3.92348e-59	T3	CCDC11	0.256	0.012	0.591474	2.15155e-61	5.90299e-57	T11	PXMP2	0.466	0.238	0.314884	1.91474e-24	5.25328e-20	T5	GNG12	0.332	0.136	0.286321	6.78158e-24	1.86059e-19	T6	EMP32	0.618	0.394	0.323634	2.84103e-14	7.79466e-10	T7
														BTF3L4	0.634	0.251	0.34265	3.33463e-63	9.14889e-59	T3	SMIM221	0.549	0.068	1.08563	2.82963e-60	7.76338e-56	T11	CAMK2N1	0.577	0.296	0.265778	1.99178e-24	5.46465e-20	T5	ATOX11	0.898	0.727	0.355911	9.88973e-24	2.71335e-19	T6	ORMDL1	0.473	0.27	0.272274	2.99383e-14	8.21386e-10	T7
														EIF4B	0.862	0.512	0.446516	3.39409e-63	9.31201e-59	T3	PLTP	0.293	0.019	0.881275	2.02362e-55	5.55202e-51	T11	PDCD6	0.757	0.521	0.293194	2.13196e-24	5.84925e-20	T5	STK391	0.338	0.135	0.292237	1.41996e-23	3.89581e-19	T6	ISCU	0.611	0.422	0.281515	3.24101e-14	8.89203e-10	T7
														OCIAD1	0.632	0.245	0.311659	3.4472e-63	9.45773e-59	T3	PCSK1N2	0.695	0.14	1.59637	6.19592e-50	1.69991e-45	T11	SFT2D1	0.571	0.329	0.264617	2.96622e-24	8.13812e-20	T5	C7orf73	0.683	0.458	0.336201	1.92628e-23	5.28495e-19	T6	AK2	0.578	0.38	0.286431	3.91795e-14	1.07493e-09	T7
														CINP	0.45	0.138	0.270855	3.65628e-63	1.00314e-58	T3	MORN2	0.732	0.18	1.39471	1.86547e-49	5.11811e-45	T11	YTHDF3	0.286	0.108	0.257523	3.17257e-24	8.70425e-20	T5	NDUFB4	0.923	0.796	0.371082	2.11949e-23	5.81503e-19	T6	TSPAN131	0.535	0.312	0.282555	5.18594e-14	1.42281e-09	T7
														CHMP5	0.69	0.292	0.339766	3.66809e-63	1.00638e-58	T3	GAS6	0.354	0.034	0.713909	2.53613e-47	6.95813e-43	T11	SKP11	0.903	0.724	0.349397	3.57506e-24	9.80855e-20	T5	FAM96A	0.612	0.373	0.344396	2.28149e-23	6.25949e-19	T6	DPY301	0.709	0.526	0.254729	5.41981e-14	1.48698e-09	T7
														SCRN2	0.326	0.071	0.252798	4.81941e-63	1.32225e-58	T3	MUC121	0.256	0.017	0.678158	8.23872e-47	2.26038e-42	T11	NT5C1	0.593	0.344	0.285583	5.02588e-24	1.3789e-19	T5	PPP2CB	0.305	0.117	0.30779	2.42491e-23	6.65299e-19	T6	PHGDH	0.305	0.138	0.257791	6.36181e-14	1.74543e-09	T7
														UBE2D3	0.788	0.39	0.370533	5.45795e-63	1.49744e-58	T3	MIA2	0.524	0.081	1.31693	1.32966e-46	3.64805e-42	T11	CTC-228N24.3	0.348	0.152	0.255528	5.21349e-24	1.43037e-19	T5	HIPK2	0.363	0.158	0.301826	2.79544e-23	7.66956e-19	T6	SNRNP251	0.531	0.308	0.253887	6.86439e-14	1.88331e-09	T7
														SRD5A3	0.462	0.143	0.324009	5.97096e-63	1.63819e-58	T3	SMIM6	0.293	0.024	0.874749	1.00183e-45	2.74862e-41	T11	COA1	0.59	0.359	0.336168	6.05637e-24	1.66163e-19	T5	FOSL2	0.323	0.129	0.323979	3.09593e-23	8.494e-19	T6	GTF2H51	0.698	0.536	0.300982	8.37024e-14	2.29646e-09	T7
														FKBP3	0.524	0.182	0.351156	6.17683e-63	1.69468e-58	T3	SPINT21	0.902	0.332	1.52336	7.62556e-43	2.09215e-38	T11	ERGIC1	0.547	0.32	0.324538	8.19916e-24	2.24952e-19	T5	SELM2	0.723	0.466	0.362042	3.30007e-23	9.05409e-19	T6	ITGAE	0.44	0.248	0.304602	1.75381e-13	4.81175e-09	T7
														TMEM126B	0.506	0.169	0.273127	1.88765e-62	5.17894e-58	T3	PPIL6	0.378	0.045	0.680511	3.67946e-42	1.0095e-37	T11	TPM4	0.504	0.274	0.322721	1.2316e-23	3.37902e-19	T5	ARF11	0.72	0.473	0.370406	4.2491e-23	1.16578e-18	T6	PSAT1	0.331	0.16	0.277709	1.76052e-13	4.83016e-09	T7
														ARL4D	0.4	0.112	0.34214	2.20726e-62	6.05585e-58	T3	CETN22	0.854	0.344	1.64549	8.29546e-41	2.27594e-36	T11	PTGES3	0.795	0.554	0.261522	1.46961e-23	4.03202e-19	T5	UHMK1	0.369	0.162	0.298393	4.49179e-23	1.23237e-18	T6	DTYMK1	0.491	0.289	0.274706	1.94606e-13	5.3392e-09	T7
														NDFIP1	0.566	0.204	0.323109	2.57393e-62	7.06184e-58	T3	GPX22	0.963	0.523	1.55663	1.29662e-39	3.5574e-35	T11	SREBF1	0.294	0.112	0.254959	1.73842e-23	4.76954e-19	T5	TMEM45A1	0.317	0.121	0.315589	7.69608e-23	2.1115e-18	T6	URI1	0.378	0.203	0.288564	2.18555e-13	5.99626e-09	T7
														DPCD	0.526	0.19	0.372856	3.12131e-62	8.56363e-58	T3	CLDN31	0.841	0.307	1.72991	4.00548e-39	1.09894e-34	T11	ACTG11	0.951	0.777	0.346434	1.74518e-23	4.78807e-19	T5	GUK13	0.954	0.807	0.346185	9.55998e-23	2.62288e-18	T6	AKIRIN1	0.324	0.157	0.265604	2.64446e-13	7.25535e-09	T7
														RTCB	0.398	0.105	0.262774	3.30223e-62	9.05999e-58	T3	HOXB-AS3	0.341	0.039	0.731506	8.27633e-39	2.27069e-34	T11	EIF3A1	0.631	0.366	0.269656	2.63236e-23	7.22214e-19	T5	ELOVL5	0.477	0.243	0.305392	1.15578e-22	3.17099e-18	T6	YIF1A	0.658	0.496	0.304297	4.21855e-13	1.1574e-08	T7
														RNASEH2C	0.812	0.427	0.416554	3.97217e-62	1.0898e-57	T3	AGTRAP1	0.756	0.264	1.577	2.5601e-38	7.02388e-34	T11	CUX1	0.315	0.133	0.290332	2.67015e-23	7.32581e-19	T5	SOD21	0.508	0.277	0.41547	1.19434e-22	3.27679e-18	T6	ACO2	0.422	0.237	0.27113	4.82076e-13	1.32262e-08	T7
														ATP5D2	0.982	0.657	0.443277	4.67437e-62	1.28246e-57	T3	MLF12	0.61	0.138	1.07103	4.16237e-37	1.14199e-32	T11	GPI	0.671	0.44	0.297977	2.98629e-23	8.19318e-19	T5	LPP1	0.449	0.224	0.342002	1.87913e-22	5.15557e-18	T6	HNRNPA0	0.538	0.344	0.284648	5.80292e-13	1.59209e-08	T7
														BPTF	0.49	0.16	0.331204	8.87856e-62	2.43592e-57	T3	APITD1	0.5	0.097	1.0753	2.3527e-36	6.45488e-32	T11	CUTA	0.895	0.738	0.307567	3.40952e-23	9.35437e-19	T5	HNRNPUL2	0.286	0.108	0.30951	2.3162e-22	6.35472e-18	T6	TUBA1C	0.556	0.363	0.290646	6.62754e-13	1.81833e-08	T7
														SNF8	0.826	0.433	0.377252	1.09491e-61	3.004e-57	T3	C12orf753	0.841	0.332	1.3279	4.64284e-36	1.27381e-31	T11	TCF25	0.539	0.315	0.311059	3.46607e-23	9.50952e-19	T5	SLC25A3	0.929	0.774	0.331666	2.47634e-22	6.79408e-18	T6	TRIM28	0.509	0.324	0.311405	6.82198e-13	1.87168e-08	T7
														HMOX2	0.438	0.131	0.278439	1.13528e-61	3.11476e-57	T3	SLC44A41	0.415	0.063	0.906378	2.82052e-35	7.73838e-31	T11	GSDMD1	0.394	0.181	0.286768	4.09733e-23	1.12414e-18	T5	RRAS1	0.474	0.253	0.336441	4.05022e-22	1.11122e-17	T6	PRMT21	0.422	0.242	0.310765	7.09019e-13	1.94526e-08	T7
														EID1	0.852	0.499	0.438643	1.66429e-61	4.56616e-57	T3	HLA-B2	0.829	0.352	1.78794	3.13303e-33	8.59578e-29	T11	CBX1	0.418	0.205	0.293067	4.60022e-23	1.26212e-18	T5	APOE1	0.434	0.188	0.266009	4.11478e-22	1.12893e-17	T6	CISD1	0.662	0.499	0.316816	7.19959e-13	1.97528e-08	T7
														TMEM165	0.468	0.149	0.310551	3.73738e-61	1.02539e-56	T3	CTSH1	0.659	0.192	1.44082	8.41108e-33	2.30766e-28	T11	SPATS2L	0.722	0.494	0.351551	4.98208e-23	1.36688e-18	T5	REPIN1	0.323	0.133	0.274668	4.30147e-22	1.18015e-17	T6	FAM49B	0.4	0.219	0.288715	7.79043e-13	2.13738e-08	T7
														CIB1	0.946	0.654	0.455339	5.64926e-61	1.54993e-56	T3	PARK71	0.976	0.797	1.06867	3.75776e-32	1.03098e-27	T11	DARS1	0.45	0.231	0.277461	5.35298e-23	1.46864e-18	T5	NCOR2	0.265	0.099	0.289356	4.47664e-22	1.22821e-17	T6	SDF2L1	0.651	0.452	0.299559	1.02688e-12	2.81735e-08	T7
														HSPD11	0.892	0.576	0.480047	6.27523e-61	1.72167e-56	T3	SPINK41	0.878	0.318	0.378375	1.00655e-31	2.76157e-27	T11	NME41	0.652	0.373	0.261341	5.57241e-23	1.52885e-18	T5	SQSTM11	0.926	0.688	0.294498	6.33897e-22	1.73916e-17	T6	CEBPG	0.451	0.261	0.251572	1.04873e-12	2.87729e-08	T7
														STK39	0.404	0.113	0.303242	1.61854e-60	4.44063e-56	T3	EPCAM1	0.829	0.347	1.43928	1.31898e-30	3.61875e-26	T11	SYF2	0.601	0.38	0.33646	9.67494e-23	2.65442e-18	T5	UQCR101	0.966	0.9	0.272754	1.24634e-21	3.41946e-17	T6	SDHB1	0.549	0.348	0.255821	1.2665e-12	3.47478e-08	T7
														ATP1B3	0.602	0.234	0.339826	2.95939e-60	8.1194e-56	T3	FXYD33	0.988	0.452	1.11944	2.87612e-29	7.89092e-25	T11	ABHD14B	0.41	0.204	0.266411	1.05114e-22	2.8839e-18	T5	SSR2	0.855	0.699	0.314057	1.58412e-21	4.34618e-17	T6	PCBP1	0.745	0.623	0.271359	1.30149e-12	3.57078e-08	T7
														PDCD10	0.506	0.167	0.288642	4.32662e-60	1.18705e-55	T3	HLA-C2	0.89	0.479	1.45897	5.59786e-29	1.53583e-24	T11	FAM89B1	0.472	0.268	0.4321	1.07329e-22	2.94469e-18	T5	HSPA51	0.6	0.352	0.416019	2.46154e-21	6.75349e-17	T6	NME12	0.789	0.58	0.273902	1.32195e-12	3.62691e-08	T7
														RPL341	1	0.982	0.304173	5.03888e-60	1.38247e-55	T3	C4orf481	0.878	0.595	1.33197	1.54772e-28	4.24632e-24	T11	RSL24D11	0.725	0.482	0.321638	1.41873e-22	3.89244e-18	T5	IRF2BP21	0.52	0.311	0.387105	2.63712e-21	7.2352e-17	T6	MRPS18C	0.556	0.367	0.301251	1.44781e-12	3.97221e-08	T7
														ZMAT2	0.606	0.246	0.370421	5.77758e-60	1.58514e-55	T3	ATF7IP2	0.488	0.116	1.2298	2.14595e-28	5.88762e-24	T11	RFC11	0.445	0.231	0.307366	3.214e-22	8.81792e-18	T5	HDLBP	0.585	0.351	0.303276	4.16587e-21	1.14295e-16	T6	PSMD14	0.342	0.172	0.260469	1.62051e-12	4.44604e-08	T7
														AP2M1	0.752	0.375	0.371316	7.54406e-60	2.06979e-55	T3	AGR31	0.366	0.066	0.999442	5.01774e-27	1.37667e-22	T11	PLEC	0.472	0.26	0.343773	3.2537e-22	8.92686e-18	T5	SUCLG2	0.317	0.129	0.252856	4.33034e-21	1.18807e-16	T6	ERH1	0.76	0.62	0.28508	1.65297e-12	4.53509e-08	T7
														SPCS3	0.556	0.204	0.285084	1.29755e-59	3.55997e-55	T3	PLAC82	0.573	0.156	1.20768	6.01018e-27	1.64895e-22	T11	ARF1	0.698	0.472	0.252574	4.73658e-22	1.29953e-17	T5	TFCP2L11	0.277	0.103	0.251748	4.34618e-21	1.19242e-16	T6	MRPL42	0.524	0.333	0.263375	2.23582e-12	6.13419e-08	T7
														EIF4G1	0.59	0.236	0.333772	1.36103e-59	3.73412e-55	T3	PLEKHB1	0.463	0.104	0.794709	1.51533e-26	4.15745e-22	T11	SRRM1	0.585	0.357	0.266362	5.56469e-22	1.52673e-17	T5	ACTR2	0.455	0.236	0.267759	4.72223e-21	1.29559e-16	T6	RPL26L1	0.647	0.469	0.280403	2.47846e-12	6.79989e-08	T7
														ERO1L	0.576	0.212	0.344295	1.4575e-59	3.9988e-55	T3	ANXA41	0.707	0.269	1.40095	1.75609e-26	4.81802e-22	T11	GUK12	0.965	0.803	0.270174	5.6643e-22	1.55406e-17	T5	GRN1	0.609	0.382	0.349634	5.75965e-21	1.58022e-16	T6	PMVK1	0.516	0.328	0.283924	2.66715e-12	7.3176e-08	T7
														RNF13	0.374	0.099	0.265605	1.60781e-59	4.4112e-55	T3	RARRES13	0.598	0.171	1.43374	1.90075e-26	5.21489e-22	T11	LAMTOR41	0.946	0.775	0.278553	5.76708e-22	1.58226e-17	T5	KIAA1522	0.329	0.142	0.277352	5.93316e-21	1.62782e-16	T6	NNMT2	0.596	0.395	0.29934	3.00686e-12	8.24962e-08	T7
														PA2G4	0.776	0.394	0.360041	2.02369e-59	5.55219e-55	T3	C6orf132	0.366	0.067	0.73618	4.63108e-26	1.27058e-21	T11	PRAF2	0.307	0.13	0.253879	6.03092e-22	1.65464e-17	T5	SEC61A1	0.409	0.204	0.333698	6.03708e-21	1.65633e-16	T6	LSM101	0.556	0.377	0.262835	3.77503e-12	1.03572e-07	T7
														PSMD11	0.472	0.159	0.338699	2.95747e-59	8.11413e-55	T3	ACSS1	0.268	0.036	0.486061	4.91619e-26	1.34881e-21	T11	ETS21	0.404	0.197	0.286195	8.54186e-22	2.34355e-17	T5	NACA1	0.988	0.941	0.251953	6.2199e-21	1.70649e-16	T6	ARL4A1	0.516	0.339	0.369943	4.53583e-12	1.24445e-07	T7
														EIF4A3	0.424	0.122	0.257589	5.21751e-59	1.43147e-54	T3	LY6E3	0.951	0.758	1.061	5.11153e-26	1.4024e-21	T11	TAPBP	0.526	0.292	0.264936	9.81619e-22	2.69317e-17	T5	RASSF71	0.452	0.225	0.298117	1.10056e-20	3.0195e-16	T6	SAR1B	0.4	0.223	0.256236	6.12728e-12	1.68108e-07	T7
														PRNP	0.424	0.123	0.284517	5.61094e-59	1.53942e-54	T3	FAM229B	0.524	0.152	1.11475	1.02021e-25	2.79904e-21	T11	TAGLN21	0.817	0.58	0.307898	1.03643e-21	2.84354e-17	T5	TMED21	0.812	0.58	0.285912	1.15469e-20	3.168e-16	T6	NDUFAF31	0.713	0.556	0.302755	7.19721e-12	1.97463e-07	T7
														PPIC	0.592	0.234	0.325099	5.83587e-59	1.60113e-54	T3	RNASE12	0.451	0.099	1.1919	1.13018e-25	3.10076e-21	T11	APEX11	0.593	0.352	0.263251	1.23764e-21	3.39558e-17	T5	LMAN1	0.603	0.391	0.356316	1.16456e-20	3.1951e-16	T6	UBE2N	0.476	0.294	0.274801	1.7903e-11	4.91186e-07	T7
														ANAPC15	0.538	0.196	0.300516	6.27033e-59	1.72033e-54	T3	PKIG	0.439	0.104	0.916713	2.12653e-25	5.83435e-21	T11	HEBP2	0.663	0.427	0.273575	1.44502e-21	3.96456e-17	T5	FUCA1	0.258	0.094	0.263813	1.16582e-20	3.19854e-16	T6	MRPL11	0.644	0.505	0.287745	2.01376e-11	5.52496e-07	T7
														MRPL48	0.524	0.184	0.291997	6.85519e-59	1.88079e-54	T3	CD592	0.854	0.55	1.48864	4.61939e-25	1.26737e-20	T11	CNBP	0.774	0.544	0.295252	1.68391e-21	4.61996e-17	T5	COX17	0.895	0.737	0.270346	1.44105e-20	3.95367e-16	T6	SFPQ	0.447	0.279	0.298389	2.46918e-11	6.77445e-07	T7
														PHF3	0.398	0.111	0.263318	8.36681e-59	2.29552e-54	T3	CD92	0.805	0.365	1.32271	6.9071e-25	1.89503e-20	T11	SEC11A1	0.811	0.596	0.250472	1.84385e-21	5.05877e-17	T5	YTHDF1	0.277	0.107	0.266025	1.60062e-20	4.39146e-16	T6	RHEB1	0.615	0.43	0.263579	3.27449e-11	8.98389e-07	T7
														ACN9	0.57	0.221	0.308288	9.36348e-59	2.56897e-54	T3	SSU721	0.854	0.655	1.24661	7.28309e-25	1.99819e-20	T11	C8orf33	0.577	0.37	0.328647	2.47758e-21	6.7975e-17	T5	USP22	0.351	0.158	0.309505	1.64449e-20	4.51183e-16	T6	MDH2	0.738	0.598	0.263394	3.49662e-11	9.59332e-07	T7
														FADD	0.406	0.12	0.313672	1.24079e-58	3.40424e-54	T3	IFT57	0.427	0.098	0.835966	1.59782e-24	4.38379e-20	T11	ATP1A11	0.757	0.533	0.33946	2.65716e-21	7.29018e-17	T5	RP11-452F19.3	0.262	0.099	0.25268	2.31957e-20	6.36397e-16	T6	EIF3L1	0.658	0.556	0.296187	4.01481e-11	1.1015e-06	T7
														PYURF	0.658	0.285	0.33145	1.35432e-58	3.7157e-54	T3	TPT12	0.976	0.985	0.630817	1.99777e-22	5.48108e-18	T11	MLEC	0.652	0.428	0.255187	2.8982e-21	7.95151e-17	T5	ORAI3	0.332	0.143	0.255141	3.50253e-20	9.60955e-16	T6	DEF8	0.462	0.288	0.276892	4.26379e-11	1.16981e-06	T7
														AKR1C1	0.874	0.486	0.499426	2.47115e-58	6.77985e-54	T3	ZNF487	0.28	0.047	0.589842	2.04303e-22	5.60524e-18	T11	MAP1LC3B1	0.628	0.404	0.275221	4.10966e-21	1.12753e-16	T5	WSB2	0.271	0.105	0.263079	3.535e-20	9.69862e-16	T6	GTF3A1	0.607	0.462	0.258928	4.58464e-11	1.25784e-06	T7
														RHOC	0.814	0.458	0.372108	4.99738e-58	1.37108e-53	T3	C9orf116	0.341	0.073	0.768344	3.19737e-21	8.77229e-17	T11	ATP1B11	0.863	0.611	0.428476	4.59664e-21	1.26113e-16	T5	DSP1	0.471	0.255	0.354809	3.78959e-20	1.03971e-15	T6	ILF2	0.465	0.281	0.26131	4.93042e-11	1.35271e-06	T7
														RGS101	0.5	0.165	0.298827	6.96681e-58	1.91141e-53	T3	RPL212	1	0.992	0.531559	5.39592e-21	1.48042e-16	T11	NUCKS11	0.817	0.601	0.354475	4.62649e-21	1.26932e-16	T5	UBE2J1	0.305	0.125	0.272324	3.84978e-20	1.05623e-15	T6	RNASEH1	0.349	0.191	0.253587	5.7916e-11	1.58898e-06	T7
														SNX6	0.466	0.153	0.280643	7.22926e-58	1.98342e-53	T3	RAMP12	0.768	0.484	1.30482	6.14719e-21	1.68654e-16	T11	PABPN1	0.48	0.273	0.27591	4.72271e-21	1.29572e-16	T5	C6orf62	0.332	0.146	0.25676	4.11652e-20	1.12941e-15	T6	MAGOH1	0.455	0.285	0.295535	6.12372e-11	1.6801e-06	T7
														PSMA4	0.808	0.404	0.301804	7.69791e-58	2.112e-53	T3	CAMTA11	0.78	0.539	1.11947	5.14477e-20	1.41152e-15	T11	TKT	0.844	0.672	0.302544	6.18917e-21	1.69806e-16	T5	RNF213	0.394	0.205	0.348572	4.53173e-20	1.24333e-15	T6	POLD21	0.553	0.384	0.258507	7.06571e-11	1.93855e-06	T7
														RFC1	0.546	0.205	0.319662	1.13737e-57	3.12048e-53	T3	RPL221	0.976	0.989	0.617455	7.99404e-20	2.19324e-15	T11	C9orf142	0.442	0.243	0.28779	8.36411e-21	2.29478e-16	T5	SURF4	0.483	0.267	0.275385	5.09817e-20	1.39873e-15	T6	SNRPA1	0.48	0.305	0.317445	9.51978e-11	2.61185e-06	T7
														RPS8	1	0.993	0.276854	1.26e-57	3.45693e-53	T3	SSR41	0.939	0.854	0.756986	1.3905e-18	3.81498e-14	T11	LMO41	0.504	0.296	0.317445	9.43407e-21	2.58833e-16	T5	STARD7	0.452	0.245	0.292077	5.80821e-20	1.59354e-15	T6	PTP4A22	0.669	0.529	0.25308	1.12938e-10	3.09857e-06	T7
														STAMBP	0.392	0.112	0.280322	1.35787e-57	3.72544e-53	T3	SMIM191	0.573	0.234	0.865483	1.39762e-18	3.8345e-14	T11	RARRES3	0.302	0.126	0.281297	1.42794e-20	3.91769e-16	T5	SHISA5	0.474	0.256	0.298736	5.81418e-20	1.59518e-15	T6	MRPL3	0.396	0.227	0.271624	1.13069e-10	3.10217e-06	T7
														MMAB	0.652	0.298	0.363438	1.63785e-57	4.49362e-53	T3	ERGIC32	0.841	0.658	0.987742	1.64945e-18	4.52542e-14	T11	CIRBP	0.714	0.485	0.291864	1.50521e-20	4.12971e-16	T5	ASAH1	0.388	0.192	0.285247	7.23195e-20	1.98416e-15	T6	DKC1	0.349	0.196	0.290265	1.23684e-10	3.3934e-06	T7
														DNAJA2	0.38	0.105	0.256659	2.38876e-57	6.55379e-53	T3	WBSCR27	0.415	0.117	0.79531	2.77349e-18	7.60936e-14	T11	SSR1	0.58	0.365	0.293738	1.96609e-20	5.39417e-16	T5	FGL11	0.283	0.107	0.381027	1.14022e-19	3.12831e-15	T6	ATP2B1	0.425	0.273	0.304795	1.38591e-10	3.80239e-06	T7
														SLC25A4	0.464	0.149	0.261513	2.41455e-57	6.62457e-53	T3	C11orf74	0.451	0.145	0.744975	2.8095e-18	7.70814e-14	T11	DPP7	0.345	0.162	0.250916	1.99839e-20	5.48278e-16	T5	NGFRAP12	0.566	0.292	0.253017	1.2708e-19	3.48657e-15	T6	CDC421	0.669	0.505	0.42579	1.39398e-10	3.82452e-06	T7
														AP3S1	0.816	0.422	0.374734	3.49774e-57	9.59639e-53	T3	NPHP1	0.293	0.06	0.470746	3.18282e-18	8.73237e-14	T11	ARL6IP5	0.472	0.261	0.298459	2.01596e-20	5.53099e-16	T5	NFIC1	0.495	0.285	0.297275	1.72666e-19	4.73726e-15	T6	TIMM50	0.353	0.199	0.266792	1.69767e-10	4.65772e-06	T7
														NUDCD2	0.702	0.319	0.324978	3.99647e-57	1.09647e-52	T3	RPS13	0.988	0.991	0.480581	6.12049e-18	1.67922e-13	T11	C4orf31	0.865	0.682	0.271253	2.22948e-20	6.1168e-16	T5	SLC41A3	0.262	0.103	0.258775	3.12915e-19	8.58513e-15	T6	CCT4	0.549	0.385	0.271976	2.31113e-10	6.3408e-06	T7
														AHNAK	0.616	0.27	0.383522	4.4439e-57	1.21923e-52	T3	LCN22	0.744	0.374	1.36777	6.3993e-18	1.75571e-13	T11	TOB1	0.407	0.203	0.273788	2.32498e-20	6.37882e-16	T5	ANG1	0.335	0.146	0.26568	3.14832e-19	8.63772e-15	T6	WTAP1	0.4	0.239	0.305513	6.3926e-10	1.75387e-05	T7
														MRFAP1	0.83	0.444	0.371312	7.49688e-57	2.05684e-52	T3	RPS102	0.988	0.977	0.503684	8.52215e-18	2.33814e-13	T11	RHBDD2	0.42	0.214	0.258229	3.09149e-20	8.48182e-16	T5	CCNI2	0.794	0.569	0.344138	3.32529e-19	9.12326e-15	T6	MRPL34	0.687	0.565	0.286121	7.59475e-10	2.0837e-05	T7
														MRPL10	0.476	0.157	0.262371	1.71692e-56	4.71055e-52	T3	DNALI11	0.415	0.118	0.81245	9.6251e-18	2.64074e-13	T11	ITGB1	0.623	0.406	0.29675	3.49699e-20	9.59434e-16	T5	C12orf23	0.271	0.107	0.290537	3.82112e-19	1.04836e-14	T6	LSM2	0.705	0.591	0.251565	1.02844e-09	2.82163e-05	T7
														EIF4A11	0.908	0.602	0.419068	3.90521e-56	1.07143e-51	T3	RPL313	0.988	0.997	0.586616	1.56438e-17	4.29202e-13	T11	COA31	0.714	0.502	0.265959	4.19961e-20	1.1522e-15	T5	TKT1	0.871	0.671	0.301726	8.64852e-19	2.37281e-14	T6	HAX1	0.629	0.507	0.263692	1.06442e-09	2.92034e-05	T7
														METTL23	0.636	0.282	0.337825	1.31458e-55	3.60668e-51	T3	RP11-558F24.4	0.28	0.057	0.549065	2.4989e-17	6.85599e-13	T11	SERPINB6	0.466	0.26	0.255992	7.09467e-20	1.94649e-15	T5	OPN3	0.28	0.115	0.261594	1.10375e-18	3.02824e-14	T6	CTNNB11	0.604	0.431	0.315938	1.18813e-09	3.25976e-05	T7
														LAMB3	0.316	0.075	0.25655	1.57965e-55	4.33393e-51	T3	LYZ2	0.902	0.51	0.50841	5.67541e-17	1.55711e-12	T11	PSMA2.11	0.628	0.4	0.254288	1.13262e-19	3.10745e-15	T5	LINC004931	0.809	0.615	0.286086	1.15749e-18	3.17568e-14	T6	CRIPT	0.396	0.244	0.251015	2.77031e-09	7.60062e-05	T7
														GSDMD	0.48	0.158	0.2624	4.84987e-55	1.33061e-50	T3	AKR1C34	0.915	0.628	0.879986	1.01886e-16	2.79535e-12	T11	SELM1	0.706	0.464	0.29559	1.45187e-19	3.98335e-15	T5	CXXC51	0.36	0.169	0.281527	1.47251e-18	4.03997e-14	T6	CMC1	0.498	0.357	0.255389	3.48368e-09	9.55782e-05	T7
														NOL7	0.656	0.292	0.332617	5.02056e-55	1.37744e-50	T3	SPAG16	0.366	0.096	0.769876	1.1559e-16	3.17132e-12	T11	TTC31	0.528	0.314	0.267416	4.80613e-19	1.31861e-14	T5	HSBP1L1	0.446	0.253	0.303426	1.50021e-18	4.11598e-14	T6	TRAPPC2L	0.422	0.277	0.254697	5.63721e-09	0.000154663	T7
														NSA2	0.802	0.447	0.384287	5.54414e-55	1.52109e-50	T3	S100A62	1	0.963	0.63276	1.37671e-16	3.77714e-12	T11	LAMTOR5	0.879	0.72	0.258856	5.20097e-19	1.42694e-14	T5	MUC12	0.585	0.365	0.32452	2.05193e-18	5.62966e-14	T6	PPP1CB1	0.553	0.408	0.362884	2.63739e-08	0.000723594	T7
														BLCAP	0.438	0.144	0.297633	7.48538e-55	2.05369e-50	T3	HLA-A2	0.829	0.622	1.17628	1.63895e-16	4.49662e-12	T11	TMSB101	1	0.996	0.366303	8.08389e-19	2.2179e-14	T5	UBE2B	0.538	0.335	0.366349	3.28917e-18	9.02416e-14	T6	SSR31	0.793	0.72	0.267701	6.28096e-08	0.00172324	T7
														UBE2L6	0.356	0.099	0.252376	2.09604e-54	5.7507e-50	T3	NQO13	0.817	0.496	0.956785	1.67306e-16	4.59021e-12	T11	MPG	0.509	0.314	0.268519	1.0309e-18	2.82838e-14	T5	COX5B	0.982	0.929	0.29097	3.39569e-18	9.31643e-14	T6	PHF14	0.44	0.309	0.268267	7.88368e-08	0.00216297	T7
														GSPT1	0.532	0.213	0.340357	2.1332e-54	5.85263e-50	T3	TMED102	0.768	0.494	1.09193	1.84354e-16	5.05795e-12	T11	FAM127B	0.569	0.355	0.253042	1.14683e-18	3.14644e-14	T5	CANX	0.717	0.532	0.330725	4.7699e-18	1.30867e-13	T6	CAPZA1	0.433	0.298	0.281696	1.15524e-07	0.00316951	T7
														ARHGAP18	0.298	0.069	0.252746	2.73895e-54	7.51459e-50	T3	B2M3	0.976	0.903	0.920597	1.85612e-16	5.09245e-12	T11	GTF2I	0.472	0.282	0.289949	2.9911e-18	8.20638e-14	T5	TMBIM11	0.363	0.176	0.264367	5.05015e-18	1.38556e-13	T6	RPA31	0.615	0.499	0.259203	3.56886e-07	0.00979153	T7
														CSTB	0.978	0.857	0.588311	3.16427e-54	8.68149e-50	T3	RPS3A3	1	0.987	0.495071	2.09878e-16	5.75822e-12	T11	PRKAR1A	0.426	0.232	0.278017	5.66829e-18	1.55515e-13	T5	EIF4EBP2	0.4	0.205	0.277708	5.74445e-18	1.57605e-13	T6
														PSME1	0.784	0.409	0.324048	3.17687e-54	8.71606e-50	T3	AURKAIP11	0.902	0.803	0.73737	2.8928e-16	7.93668e-12	T11	ISG20	0.264	0.11	0.298731	7.24308e-18	1.98721e-13	T5	RTN41	0.588	0.381	0.312572	8.09475e-18	2.22088e-13	T6
														PSMC1	0.472	0.159	0.268471	3.29861e-54	9.05007e-50	T3	UQCRB3	0.976	0.958	0.573984	3.40199e-16	9.33371e-12	T11	S100A101	0.992	0.834	0.258878	8.39608e-18	2.30355e-13	T5	CHPF1	0.446	0.246	0.29002	8.99201e-18	2.46705e-13	T6
														MFSD3	0.456	0.152	0.265938	3.80168e-54	1.04303e-49	T3	C14orf142	0.329	0.084	0.566927	3.91174e-16	1.07322e-11	T11	GCHFR1	0.752	0.539	0.28123	1.58524e-17	4.34928e-13	T5	SIVA1	0.809	0.64	0.327628	1.26133e-17	3.46059e-13	T6
														SLPI	0.944	0.567	0.839595	4.63026e-54	1.27036e-49	T3	COMMD63	0.89	0.878	0.64842	4.2867e-16	1.1761e-11	T11	KRT181	0.93	0.816	0.328331	2.98737e-17	8.19614e-13	T5	LINC001161	0.68	0.462	0.250148	1.37838e-17	3.78173e-13	T6
														UBE2E2	0.39	0.112	0.276915	4.85087e-54	1.33088e-49	T3	TTC32	0.378	0.109	0.728669	6.38988e-16	1.75313e-11	T11	TMED41	0.555	0.337	0.256003	3.17508e-17	8.71114e-13	T5	RAB5B	0.311	0.143	0.269089	1.52081e-17	4.1725e-13	T6
														WWTR1	0.356	0.1	0.305448	5.50413e-54	1.51011e-49	T3	PERP2	0.768	0.496	1.08003	1.21675e-15	3.33829e-11	T11	CTDNEP1	0.375	0.203	0.258958	3.70826e-17	1.0174e-12	T5	CD811	0.502	0.307	0.337537	1.54002e-17	4.2252e-13	T6
														SAT1	0.97	0.694	0.541027	5.74246e-54	1.5755e-49	T3	TACSTD21	0.524	0.177	0.666568	2.0167e-15	5.53301e-11	T11	BTG1	0.806	0.624	0.272854	4.7518e-17	1.3037e-12	T5	RPS262	0.991	0.934	0.255717	1.67357e-17	4.59161e-13	T6
														RAC3	0.482	0.171	0.293564	6.06124e-54	1.66296e-49	T3	DNAJC151	0.671	0.325	0.726724	2.25498e-15	6.18675e-11	T11	XBP11	0.652	0.429	0.279816	6.9455e-17	1.90557e-12	T5	CHP1	0.563	0.353	0.298763	1.94873e-17	5.34654e-13	T6
														SLC25A37	0.43	0.151	0.360273	6.69166e-54	1.83592e-49	T3	SDF41	0.646	0.355	1.07074	2.45624e-15	6.73895e-11	T11	SQLE	0.768	0.63	0.392983	1.21851e-16	3.34311e-12	T5	P4HA12	0.455	0.247	0.315332	2.10476e-17	5.77462e-13	T6
														NOB1	0.502	0.181	0.272341	1.07102e-53	2.93845e-49	T3	NPC22	0.854	0.736	0.846523	2.92192e-15	8.01658e-11	T11	PPP1R16A1	0.668	0.447	0.286732	7.11401e-16	1.9518e-11	T5	LINC006571	0.486	0.289	0.290966	2.64677e-17	7.26167e-13	T6
														S100A6	1	0.958	0.35655	1.40521e-53	3.85533e-49	T3	ST14	0.28	0.065	0.466107	6.09801e-15	1.67305e-10	T11	C19orf601	0.593	0.381	0.298743	1.00824e-15	2.7662e-11	T5	GLRX	0.754	0.515	0.285122	2.70123e-17	7.4111e-13	T6
														LY6E	0.968	0.729	0.318426	1.58423e-53	4.3465e-49	T3	EFHC1	0.256	0.056	1.28531	1.25739e-14	3.44977e-10	T11	CD741	0.372	0.194	0.342584	1.83116e-15	5.02396e-11	T5	COPA	0.369	0.185	0.265486	3.38103e-17	9.27618e-13	T6
														PIGP	0.596	0.256	0.322396	4.36735e-53	1.19823e-48	T3	AGR24	0.902	0.742	1.0948	1.50347e-14	4.12493e-10	T11	SERPINA11	0.774	0.537	0.292656	3.54743e-14	9.73273e-10	T5	ECH11	0.569	0.367	0.316805	5.66793e-17	1.55505e-12	T6
														CCT5	0.634	0.279	0.300491	6.02949e-53	1.65425e-48	T3	PTPRN2	0.256	0.056	0.581235	1.99071e-14	5.46172e-10	T11	UBR4	0.31	0.163	0.254355	5.98904e-14	1.64315e-09	T5	CHMP1B	0.44	0.247	0.269698	1.34031e-16	3.67726e-12	T6
														TMED10	0.826	0.446	0.253808	1.00258e-52	2.75067e-48	T3	CD442	0.488	0.191	0.780005	2.60646e-14	7.15109e-10	T11	NME31	0.598	0.422	0.252679	6.69008e-14	1.83549e-09	T5	HSPA1A	0.498	0.291	0.48651	1.49761e-16	4.10885e-12	T6
														C4orf3	0.94	0.662	0.388892	1.11106e-52	3.04831e-48	T3	PPP1R1B2	0.561	0.237	0.731516	2.79977e-14	7.68144e-10	T11	CD81	0.472	0.308	0.255551	1.3598e-13	3.73075e-09	T5	CLSTN1	0.36	0.183	0.2631	1.75405e-16	4.81242e-12	T6
														NPM31	0.774	0.415	0.382792	1.12551e-52	3.08796e-48	T3	C6orf483	0.878	0.753	0.660327	2.81531e-14	7.72409e-10	T11	MUC11	0.534	0.368	0.462178	1.49209e-13	4.09371e-09	T5	KTN1	0.778	0.583	0.289601	1.84502e-16	5.06198e-12	T6
														PLIN2	0.396	0.127	0.480266	2.04547e-52	5.61195e-48	T3	UNC119B	0.256	0.059	0.414115	9.00101e-14	2.46952e-09	T11	TMEM141	0.709	0.571	0.311199	2.97431e-13	8.1603e-09	T5	MIDN1	0.425	0.254	0.398125	2.57608e-16	7.06774e-12	T6
														REEP3	0.534	0.214	0.354066	3.41534e-52	9.37032e-48	T3	MYEOV23	0.756	0.633	0.823402	1.46371e-13	4.01584e-09	T11	CITED41	0.321	0.179	0.252722	5.51862e-13	1.51409e-08	T5	OCIAD21	0.806	0.568	0.264424	3.31758e-16	9.1021e-12	T6
														CXXC5	0.44	0.145	0.264819	6.79491e-52	1.86425e-47	T3	ITM2C2	0.512	0.228	0.973536	1.86803e-13	5.12513e-09	T11	KIAA01011	0.412	0.245	0.41147	5.98243e-13	1.64134e-08	T5	GPX31	0.495	0.296	0.420646	3.52653e-16	9.6754e-12	T6
														SHFM1	0.984	0.754	0.408451	9.88364e-52	2.71167e-47	T3	LRPAP11	0.634	0.358	1.15849	2.17849e-13	5.97689e-09	T11	FASN1	0.685	0.499	0.324119	3.61342e-12	9.91377e-08	T5	DSG21	0.462	0.267	0.283162	5.87576e-16	1.61207e-11	T6
														DHX36	0.492	0.181	0.291308	1.0266e-51	2.81658e-47	T3	BRK11	0.841	0.803	0.677251	2.24749e-13	6.16621e-09	T11	HILPDA1	0.345	0.212	0.287914	6.44011e-11	1.76691e-06	T5	HIST1H2BD1	0.455	0.262	0.348298	9.28279e-16	2.54683e-11	T6
														GGCT	0.636	0.288	0.294558	1.15325e-51	3.16405e-47	T3	LAMP11	0.476	0.197	0.853647	2.31851e-13	6.36106e-09	T11	LGALS11	0.749	0.549	0.317437	2.5009e-08	0.000686147	T5	PET100	0.634	0.438	0.298368	1.41855e-15	3.89194e-11	T6
														IMMT	0.448	0.156	0.282011	1.37372e-51	3.76895e-47	T3	MRPL201	0.805	0.677	0.888677	2.41128e-13	6.6156e-09	T11	HMGB21	0.42	0.304	0.317226	2.40528e-07	0.00659912	T5	TMBIM4.1	0.489	0.302	0.272747	1.61724e-15	4.43705e-11	T6
														UFD1L	0.454	0.158	0.288846	1.6434e-51	4.50883e-47	T3	S100A112	0.939	0.829	0.679192	4.08967e-13	1.12204e-08	T11	BEST2	0.403	0.004	0.708222	4.2874e-231	1.17629e-226	T10	FASN2	0.686	0.501	0.323206	1.92765e-15	5.2887e-11	T6
														RNF1451	0.738	0.372	0.404409	1.95154e-51	5.35424e-47	T3	CLIC11	0.866	0.749	0.709679	8.93808e-13	2.45225e-08	T11	CALB1	0.496	0.021	1.07188	1.68136e-168	4.61297e-164	T10	RBCK11	0.631	0.452	0.288493	3.29127e-15	9.02992e-11	T6
														ECE2	0.434	0.15	0.293132	3.99057e-51	1.09485e-46	T3	CCNL21	0.402	0.146	0.844126	1.01969e-12	2.79762e-08	T11	MAFB	0.388	0.011	0.516084	4.21716e-162	1.15702e-157	T10	MAP3K11	0.271	0.124	0.306692	3.72468e-15	1.0219e-10	T6
														PARL	0.53	0.211	0.277549	4.27976e-51	1.17419e-46	T3	C1orf861	0.659	0.453	0.890512	1.1858e-12	3.25337e-08	T11	VIM1	0.915	0.121	1.62969	3.17626e-145	8.7144e-141	T10	OAF	0.258	0.117	0.282177	8.29752e-15	2.27651e-10	T6
														CFDP1	0.67	0.322	0.313825	4.45188e-51	1.22142e-46	T3	SPR1	0.463	0.194	0.773428	1.57968e-12	4.334e-08	T11	C11orf86	0.535	0.034	0.908991	2.98429e-140	8.18771e-136	T10	ACSS2	0.357	0.193	0.266843	1.52805e-14	4.19237e-10	T6
														APEX1	0.7	0.324	0.291892	5.25236e-51	1.44104e-46	T3	CCDC28A	0.317	0.096	0.609326	1.66437e-12	4.56637e-08	T11	TIMP2	0.566	0.042	0.766936	6.54264e-133	1.79504e-128	T10	ATP6V0B	0.812	0.675	0.266839	1.54491e-14	4.23861e-10	T6
														P4HA1	0.556	0.218	0.317472	8.49488e-51	2.33066e-46	T3	SLC39A42	0.646	0.39	0.845624	2.43215e-12	6.67284e-08	T11	TMEM45A2	0.783	0.114	1.17648	1.69571e-112	4.65235e-108	T10	POLR1D1	0.745	0.582	0.292813	1.63334e-14	4.48124e-10	T6
														UBXN1	0.798	0.438	0.338672	1.00323e-50	2.75246e-46	T3	IFI273	0.695	0.397	0.7466	2.98387e-12	8.18656e-08	T11	ALDH3B11	0.899	0.2	1.49885	1.26946e-98	3.4829e-94	T10	MAP3K131	0.615	0.432	0.297569	1.81047e-14	4.96721e-10	T6
														MRPS10	0.594	0.254	0.272897	2.67967e-50	7.35193e-46	T3	TUBB4B	0.707	0.448	1.18314	3.09256e-12	8.48474e-08	T11	CAV21	0.876	0.206	1.37662	2.17047e-93	5.95489e-89	T10	MAGED1	0.305	0.15	0.256381	1.92186e-14	5.27281e-10	T6
														HILPDA	0.476	0.184	0.391826	3.12142e-50	8.56393e-46	T3	RHBDD21	0.5	0.23	0.78927	3.26488e-12	8.95751e-08	T11	CAV1	0.853	0.235	1.98834	3.27332e-84	8.98069e-80	T10	CNOT7	0.409	0.235	0.2587	2.15974e-14	5.92547e-10	T6
														PGAM1	0.796	0.424	0.32851	3.6619e-50	1.00468e-45	T3	MRP631	0.768	0.63	0.73384	3.70793e-12	1.01731e-07	T11	MET1	0.899	0.228	1.42699	6.19807e-84	1.7005e-79	T10	HEBP21	0.612	0.436	0.287477	2.21698e-14	6.08251e-10	T6
														TTC3	0.636	0.287	0.346959	3.69279e-50	1.01315e-45	T3	TMEM45B1	0.463	0.196	0.874735	7.08033e-12	1.94256e-07	T11	IRX3	0.271	0.013	0.387653	1.22937e-83	3.3729e-79	T10	SPTBN1	0.366	0.197	0.268213	2.37253e-14	6.50927e-10	T6
														ZNF106	0.458	0.166	0.280518	5.69625e-50	1.56282e-45	T3	LGALS32	0.683	0.378	0.706022	9.17118e-12	2.5162e-07	T11	TGM21	0.93	0.259	1.46075	4.50477e-83	1.23593e-78	T10	HIST1H2AC1	0.403	0.227	0.256615	2.37315e-14	6.51097e-10	T6
														HIST1H2AC	0.51	0.199	0.305342	5.74066e-50	1.57501e-45	T3	RPL133	1	0.994	0.360398	1.32588e-11	3.63767e-07	T11	CDC42EP51	0.55	0.067	0.643202	6.43096e-82	1.7644e-77	T10	PTP4A21	0.711	0.522	0.257551	6.27662e-14	1.72205e-09	T6
														ANP32A	0.54	0.222	0.273995	7.03852e-50	1.93109e-45	T3	PDIA41	0.573	0.324	0.960625	1.37119e-11	3.762e-07	T11	TMEM158	0.357	0.028	0.588646	1.88289e-79	5.16591e-75	T10	TAGLN22	0.772	0.588	0.282323	6.82068e-14	1.87132e-09	T6
														TALDO1	0.812	0.44	0.259496	9.37581e-50	2.57235e-45	T3	RP11-140K17.31	0.39	0.152	0.728225	1.49859e-11	4.11154e-07	T11	PLAC81	0.744	0.143	1.05862	6.60638e-74	1.81253e-69	T10	ZSCAN16-AS1	0.532	0.358	0.26836	8.83338e-14	2.42352e-09	T6
														PSMB51	0.932	0.622	0.344945	1.07283e-49	2.94341e-45	T3	CYB561	0.293	0.087	0.509922	1.62721e-11	4.4644e-07	T11	VSTM2L	0.434	0.047	0.498078	2.1238e-72	5.82686e-68	T10	C4orf32	0.825	0.689	0.253673	1.20362e-13	3.30224e-09	T6
														CCT7	0.682	0.317	0.290628	1.17436e-49	3.22198e-45	T3	SMKR1	0.268	0.075	0.45589	1.66629e-11	4.57163e-07	T11	LAMA4	0.295	0.021	0.3278	2.955e-70	8.10735e-66	T10	MIR4458HG	0.538	0.377	0.319484	1.4946e-13	4.10058e-09	T6
														PRMT2	0.524	0.212	0.267113	1.52476e-49	4.18332e-45	T3	CLN5	0.256	0.07	0.700965	1.78537e-11	4.89835e-07	T11	MYEOV3	0.907	0.27	1.13481	4.86806e-70	1.3356e-65	T10	C1orf85	0.286	0.145	0.251048	6.8009e-13	1.86589e-08	T6
														MRPL121	0.882	0.549	0.334157	1.85212e-49	5.08148e-45	T3	ERP291	0.78	0.68	0.912171	2.08423e-11	5.71829e-07	T11	RARRES12	0.736	0.159	1.14925	2.83515e-66	7.77851e-62	T10	PTTG1IP	0.48	0.315	0.286527	1.94724e-12	5.34245e-08	T6
														TCEAL4	0.572	0.241	0.270742	1.86098e-49	5.1058e-45	T3	LRTOMT	0.256	0.07	0.450251	2.27788e-11	6.24958e-07	T11	CEBPD2	0.977	0.535	1.49762	1.45794e-64	4.00001e-60	T10	BIRC31	0.363	0.216	0.312459	1.62114e-11	4.44776e-07	T6
														RTN4	0.704	0.35	0.320765	6.64282e-49	1.82252e-44	T3	CFL12	0.902	0.908	0.60734	2.62173e-11	7.19299e-07	T11	IGFBP32	0.713	0.18	1.45227	1.18675e-61	3.25597e-57	T10	CHURC11	0.569	0.421	0.26679	2.27037e-11	6.22897e-07	T6
														PTK2	0.394	0.126	0.265712	1.04531e-48	2.86792e-44	T3	TMEM68	0.341	0.116	0.556614	2.69891e-11	7.40473e-07	T11	CHKA1	0.791	0.21	0.948199	2.50167e-60	6.86359e-56	T10	TRIB3	0.274	0.148	0.311243	7.60835e-11	2.08743e-06	T6
														UPP1	0.578	0.261	0.392418	1.2205e-48	3.34858e-44	T3	DEGS21	0.28	0.08	0.493146	3.22389e-11	8.84508e-07	T11	ZNF2771	0.636	0.124	0.603387	8.29489e-60	2.27579e-55	T10	MMP24-AS11	0.582	0.447	0.255674	3.31677e-10	9.09988e-06	T6
														ECHS1	0.718	0.362	0.311502	1.34388e-48	3.68707e-44	T3	WBSCR221	0.524	0.268	1.01755	3.81574e-11	1.04689e-06	T11	PPP6R31	0.775	0.189	0.812879	5.72095e-59	1.5696e-54	T10	MIR4435-1HG	0.369	0.235	0.251856	7.36397e-10	2.02038e-05	T6
														DCTN2	0.464	0.173	0.281579	1.75308e-48	4.80976e-44	T3	CSTB2	0.976	0.872	0.433726	4.19884e-11	1.15199e-06	T11	TMSB4X2	1	0.868	1.33076	7.02445e-59	1.92723e-54	T10	FLNB1	0.388	0.256	0.264988	1.02343e-09	2.80787e-05	T6
														VMA21	0.742	0.38	0.278101	1.85097e-48	5.07831e-44	T3	RPL23A1	1	0.993	0.327649	6.64705e-11	1.82368e-06	T11	PDLIM11	0.783	0.232	0.876921	1.0167e-58	2.78941e-54	T10	RHOF	0.4	0.271	0.256696	1.45079e-09	3.98038e-05	T6
														MUC1	0.71	0.331	0.258295	2.08216e-48	5.7126e-44	T3	KIF9	0.488	0.245	0.746296	7.10579e-11	1.94955e-06	T11	NDRG12	0.891	0.342	1.64287	1.34502e-57	3.69019e-53	T10	CCL201	0.378	0.245	0.571061	8.36448e-09	0.000229488	T6
														NAP1L1	0.988	0.79	0.377904	2.09176e-48	5.73895e-44	T3	HSD17B22	0.305	0.094	0.56422	1.20393e-10	3.30309e-06	T11	ADM1	0.55	0.098	0.829937	1.49977e-57	4.11477e-53	T10	KLF6	0.342	0.25	0.29269	1.14797e-05	0.314956	T6
														CHURC1	0.728	0.386	0.312199	2.22712e-48	6.11034e-44	T3	RAB40B1	0.341	0.119	0.533186	1.31398e-10	3.60502e-06	T11	LPP2	0.783	0.224	0.864713	1.06452e-56	2.92063e-52	T10	MT-CO21	0.987	0.084	2.12005	1.79622e-291	4.92811e-287	T8
														BET1	0.48	0.191	0.3077	3.2049e-48	8.79298e-44	T3	ACYP1	0.354	0.126	0.409149	1.40473e-10	3.85401e-06	T11	SHC1	0.767	0.239	1.00706	1.93175e-56	5.29995e-52	T10	ATP5F1E1	0.916	0.084	2.14505	7.45994e-269	2.04671e-264	T8
														POLR1D	0.86	0.553	0.3738	5.39044e-48	1.47892e-43	T3	PRR15L1	0.317	0.104	0.526003	1.49155e-10	4.09223e-06	T11	UNC93B12	0.798	0.225	0.823938	3.11759e-55	8.55342e-51	T10	MT-CO31	0.942	0.084	1.9461	8.16737e-267	2.2408e-262	T8
														IMPDH2	0.714	0.384	0.344132	5.88555e-48	1.61476e-43	T3	LDHB2	0.598	0.282	0.578025	1.54314e-10	4.23375e-06	T11	VCAN	0.45	0.071	0.763459	3.92334e-55	1.07641e-50	T10	MT-CO11	0.871	0.083	1.99496	1.16063e-240	3.18431e-236	T8
														AHCY1	0.634	0.286	0.264872	6.85286e-48	1.88015e-43	T3	PSAP3	0.768	0.706	0.841965	1.65595e-10	4.54327e-06	T11	TES1	0.868	0.277	0.883689	6.55452e-55	1.7983e-50	T10	MT-ND41	0.884	0.083	1.87147	3.24089e-240	8.89171e-236	T8
														TRAPPC6A	0.65	0.294	0.275736	7.85494e-48	2.15508e-43	T3	FTH14	1	1	0.508596	3.02471e-10	8.29859e-06	T11	ZMYND81	0.643	0.148	0.767266	1.04173e-54	2.85809e-50	T10	RACK11	0.822	0.083	1.87533	2.88465e-218	7.91432e-214	T8
														SMARCA5	0.398	0.131	0.261562	8.07808e-48	2.2163e-43	T3	BCL2L11	0.524	0.265	0.634043	3.13637e-10	8.60493e-06	T11	LGALS14	0.977	0.555	1.44225	4.98905e-54	1.3688e-49	T10	MT-ND21	0.796	0.082	2.01519	2.24789e-210	6.1673e-206	T8
														TMEM189	0.426	0.146	0.260594	9.05628e-48	2.48468e-43	T3	VAMP82	0.72	0.551	0.681287	3.24832e-10	8.91208e-06	T11	C19orf334	0.946	0.472	1.11391	1.2393e-53	3.40014e-49	T10	MT-CYB1	0.813	0.083	1.85036	8.52401e-208	2.33865e-203	T8
														PHLDA21	0.888	0.558	0.466917	1.06119e-47	2.91149e-43	T3	TMED31	0.646	0.433	0.819153	4.39468e-10	1.20572e-05	T11	S100A42	0.992	0.622	1.4343	5.80338e-53	1.59222e-48	T10	MT-ND11	0.773	0.082	1.81007	4.29313e-197	1.17786e-192	T8
														KNOP1	0.512	0.212	0.284491	4.40732e-47	1.20919e-42	T3	SAP182	0.732	0.583	0.85141	5.25499e-10	1.44176e-05	T11	TRPM41	0.496	0.083	0.425857	1.04267e-52	2.86067e-48	T10	ATP5MG1	0.724	0.082	1.90926	1.50556e-183	4.13067e-179	T8
														POLR2G	0.642	0.302	0.25298	4.78032e-47	1.31153e-42	T3	RABL51	0.451	0.219	0.839823	5.80955e-10	1.59391e-05	T11	SFI1	0.318	0.034	0.283846	1.06789e-52	2.92986e-48	T10	MT-ATP61	0.693	0.081	1.78868	9.36667e-167	2.56984e-162	T8
														NDUFB8.11	0.906	0.551	0.331325	5.43673e-47	1.49162e-42	T3	CYBA3	0.646	0.354	0.578653	6.09752e-10	1.67292e-05	T11	CD701	0.395	0.055	0.642459	6.56471e-52	1.80109e-47	T10	ATP5MC31	0.68	0.082	1.8273	1.96463e-165	5.39017e-161	T8
														RPL6	1	0.973	0.271491	5.51908e-47	1.51421e-42	T3	PDIA62	0.707	0.557	0.907746	7.15905e-10	1.96416e-05	T11	HPCAL12	0.798	0.257	0.736391	4.59828e-51	1.26158e-46	T10	ATP5PF1	0.671	0.082	1.81861	9.38413e-162	2.57463e-157	T8
														PLA2G12A	0.43	0.154	0.271001	6.82265e-47	1.87186e-42	T3	CMTM61	0.537	0.299	0.774164	8.531e-10	2.34057e-05	T11	CD441	0.69	0.179	0.625875	6.26371e-51	1.71851e-46	T10	NTS1	0.876	0.218	2.30677	4.62569e-145	1.26911e-140	T8
														POLD2	0.688	0.349	0.315854	8.80334e-47	2.41528e-42	T3	SEPW12	0.793	0.719	0.650305	9.80802e-10	2.69093e-05	T11	WSB11	0.62	0.146	0.824433	1.18009e-50	3.23768e-46	T10	ATP5MF1	0.627	0.08	1.70752	2.31801e-144	6.3597e-140	T8
														DDX5	0.762	0.402	0.292396	1.68978e-46	4.63608e-42	T3	TMEM592	0.695	0.517	0.992182	1.01002e-09	2.77109e-05	T11	SLC6A81	0.488	0.085	0.596168	3.16765e-50	8.69078e-46	T10	SNU131	0.6	0.08	1.75364	8.43349e-136	2.31381e-131	T8
														SDHB	0.658	0.315	0.27643	2.35984e-46	6.47446e-42	T3	MYL12B1	0.793	0.719	0.795953	1.33855e-09	3.67243e-05	T11	RP11-211G23.2	0.349	0.044	0.39171	4.03974e-50	1.10834e-45	T10	MT-ND31	0.578	0.074	1.73261	5.6661e-132	1.55455e-127	T8
														MFSD2A1	0.258	0.064	0.273448	2.7646e-46	7.58497e-42	T3	DMKN3	0.524	0.291	0.813741	1.7014e-09	4.66797e-05	T11	RPS201	1	0.994	0.626661	3.89568e-49	1.06882e-44	T10	ELOB1	0.569	0.078	1.65984	1.0666e-124	2.92634e-120	T8
														CSNK1E	0.4	0.14	0.26374	3.12071e-46	8.56198e-42	T3	RER12	0.61	0.398	0.788779	1.81413e-09	4.97724e-05	T11	TNFRSF1A1	0.798	0.29	0.8341	2.99768e-47	8.22442e-43	T10	ATP5MC11	0.573	0.081	1.64374	4.53249e-121	1.24354e-116	T8
														RTFDC1	0.502	0.2	0.266234	3.67602e-46	1.00855e-41	T3	NMU1	0.256	0.078	0.520515	1.93959e-09	5.32146e-05	T11	RP13-582O9.51	0.775	0.248	0.707009	1.47413e-46	4.04442e-42	T10	SEM11	0.542	0.079	1.68957	8.75929e-114	2.4032e-109	T8
														EBP	0.866	0.529	0.309895	3.86533e-46	1.06049e-41	T3	CYSTM13	0.793	0.721	0.591842	2.13241e-09	5.85049e-05	T11	STC1	0.403	0.064	0.566338	4.89186e-46	1.34213e-41	T10	ATP5MC21	0.524	0.081	1.53043	3.34296e-101	9.17176e-97	T8
														SRSF9	0.88	0.57	0.332765	5.18186e-46	1.4217e-41	T3	PLA2G161	0.671	0.476	0.736871	2.26962e-09	6.22693e-05	T11	PLEC1	0.76	0.264	0.916945	7.72748e-46	2.12011e-41	T10	ATP5MPL1	0.516	0.078	1.48901	4.80752e-100	1.31899e-95	T8
														BUD31	0.842	0.532	0.335627	5.31532e-46	1.45831e-41	T3	C11orf311	0.78	0.692	0.567444	2.31358e-09	6.34755e-05	T11	CLEC2B1	0.496	0.1	0.848011	1.20795e-45	3.31414e-41	T10	ATP5MD1	0.511	0.078	1.54803	4.99016e-100	1.3691e-95	T8
														TM7SF2	0.538	0.223	0.279092	7.2648e-46	1.99317e-41	T3	HEXA1	0.39	0.166	0.650547	2.32292e-09	6.37317e-05	T11	EHD2	0.411	0.066	0.388877	1.54151e-45	4.22928e-41	T10	AKR1C21	0.827	0.346	1.95613	4.97882e-95	1.36599e-90	T8
														LAMTOR4	0.974	0.763	0.378355	1.11673e-45	3.06386e-41	T3	ATRAID1	0.683	0.54	0.914075	3.01153e-09	8.26244e-05	T11	CCK	0.357	0.051	0.520821	1.57672e-44	4.3259e-40	T10	ATP5PO1	0.467	0.075	1.51355	5.72742e-87	1.57137e-82	T8
														GSTO1	0.64	0.308	0.28751	1.4761e-45	4.04982e-41	T3	DNAL4	0.293	0.102	0.437813	3.25629e-09	8.93397e-05	T11	BST21	0.884	0.369	0.842643	2.3515e-44	6.45156e-40	T10	UQCR111	0.44	0.075	1.47999	3.7764e-78	1.03609e-73	T8
														NOTCH2NL	0.342	0.105	0.250717	1.54943e-45	4.25102e-41	T3	TADA31	0.451	0.225	0.617714	7.71486e-09	0.000211665	T11	RAB40C	0.38	0.059	0.310992	1.27674e-43	3.50286e-39	T10	ATP5F1D1	0.404	0.075	1.50906	4.13323e-66	1.13399e-61	T8
														TP53TG1	0.578	0.278	0.366561	2.10015e-45	5.76198e-41	T3	KIAA20131	0.378	0.167	0.56693	1.32268e-08	0.000362891	T11	LINC00460	0.302	0.038	0.334438	1.40966e-43	3.86755e-39	T10	ATP5F1B1	0.373	0.067	1.45121	1.65081e-62	4.52915e-58	T8
														CCDC25	0.526	0.227	0.306358	2.46206e-45	6.75491e-41	T3	PITPNA-AS11	0.463	0.241	0.642096	1.60019e-08	0.000439027	T11	PLCD3	0.372	0.056	0.375715	2.28566e-43	6.27095e-39	T10	MGST31	0.831	0.765	1.44686	7.11337e-55	1.95162e-50	T8
														UQCC2	0.864	0.545	0.301928	3.1345e-45	8.59983e-41	T3	PFN21	0.476	0.255	0.734413	1.78123e-08	0.000488697	T11	ITGA1	0.364	0.058	0.510263	8.07147e-43	2.21449e-38	T10	ATP5ME1	0.351	0.069	1.3119	5.41938e-54	1.48686e-49	T8
														RDX	0.58	0.276	0.36492	4.22879e-45	1.16021e-40	T3	MRPS331	0.683	0.542	0.646599	2.05901e-08	0.000564909	T11	PTRF	0.488	0.102	0.502855	1.63712e-42	4.49162e-38	T10	FTL2	1	0.997	0.56549	7.14161e-54	1.95937e-49	T8
														ARL4A	0.638	0.305	0.265044	9.46538e-45	2.59692e-40	T3	CLDN43	0.524	0.301	0.648099	2.08222e-08	0.000571278	T11	TCIRG11	0.481	0.094	0.424035	3.16358e-42	8.67958e-38	T10	ATP5IF11	0.351	0.071	1.23233	6.6451e-52	1.82315e-47	T8
														HNRNPA11	0.976	0.764	0.383456	1.02044e-44	2.79967e-40	T3	UBE2J21	0.463	0.242	0.759945	2.26315e-08	0.000620917	T11	NEAT14	0.984	0.774	1.14892	9.40633e-42	2.58072e-37	T10	SOD12	0.88	0.876	1.09235	2.08905e-51	5.73153e-47	T8
														PLP21	0.82	0.46	0.346051	1.41574e-44	3.88423e-40	T3	RPL302	1	0.996	0.280114	2.35718e-08	0.000646715	T11	RPL301	1	0.996	0.551388	1.0073e-41	2.76363e-37	T10	ELOC1	0.342	0.069	1.28055	5.96373e-51	1.63621e-46	T8
														TSTD1	0.842	0.509	0.326768	3.39994e-44	9.32807e-40	T3	RPS25	0.988	0.988	0.28904	2.37215e-08	0.000650822	T11	ITGA3	0.651	0.193	0.768806	1.24462e-40	3.41473e-36	T10	MT-ND51	0.32	0.061	1.23158	2.306e-49	6.32675e-45	T8
														NDUFS71	0.868	0.548	0.346441	3.68571e-44	1.01121e-39	T3	TMEM541	0.463	0.24	0.560925	2.79681e-08	0.000767333	T11	CCNY1	0.558	0.135	0.508678	1.51059e-40	4.14445e-36	T10	JPT11	0.32	0.067	1.28955	1.70771e-45	4.68527e-41	T8
														ARPP19	0.618	0.291	0.310762	3.81269e-44	1.04605e-39	T3	GTF3A2	0.622	0.47	0.599771	2.97275e-08	0.000815604	T11	CCND12	0.922	0.486	0.910121	1.74052e-40	4.77529e-36	T10	RPS122	1	0.999	0.438125	2.53842e-44	6.96441e-40	T8
														MAP3K13	0.74	0.401	0.311652	4.29857e-44	1.17935e-39	T3	CHID1	0.439	0.224	0.671072	3.53727e-08	0.000970486	T11	KCNMB4	0.264	0.031	0.268692	6.55731e-40	1.79906e-35	T10	UQCC31	0.307	0.064	1.27562	1.2279e-43	3.36887e-39	T8
														MPLKIP	0.728	0.404	0.302357	4.88783e-44	1.34103e-39	T3	SEP151	0.561	0.368	0.680466	3.56391e-08	0.000977796	T11	ID11	0.907	0.479	1.09778	8.30653e-40	2.27898e-35	T10	SELENOW1	0.311	0.066	1.21386	5.05669e-43	1.38735e-38	T8
														ZBTB38	0.486	0.21	0.34503	5.21882e-44	1.43184e-39	T3	STARD101	0.573	0.355	0.546078	3.62451e-08	0.00099442	T11	SEPP12	0.829	0.358	1.24268	1.63648e-39	4.48985e-35	T10	HBA21	0.276	0.052	1.27962	3.08869e-42	8.47412e-38	T8
														POLR2E	0.756	0.422	0.302334	5.79142e-44	1.58893e-39	T3	CD743	0.427	0.207	0.879325	3.84325e-08	0.00105443	T11	GATA21	0.279	0.036	0.364545	3.38691e-39	9.29234e-35	T10	MYDGF1	0.284	0.057	1.18517	1.00014e-41	2.74397e-37	T8
														BDP1	0.424	0.158	0.277793	6.48632e-44	1.77959e-39	T3	RPLP21	1	0.998	0.258777	4.08133e-08	0.00111975	T11	STK24	0.558	0.142	0.539645	6.25364e-39	1.71575e-34	T10	SF3B61	0.289	0.062	1.15462	1.78937e-39	4.90931e-35	T8
														HNRNPC	0.92	0.643	0.345164	6.9212e-44	1.8989e-39	T3	PRSS33	0.634	0.387	0.555523	4.15303e-08	0.00113943	T11	RPL72	1	0.992	0.652407	7.29769e-39	2.00219e-34	T10	RPS171	0.587	0.303	1.46436	8.7037e-39	2.38795e-34	T8
														TAF91	0.756	0.42	0.30326	1.11005e-43	3.04554e-39	T3	FUCA11	0.28	0.106	0.493815	7.94945e-08	0.00218101	T11	C11orf241	0.829	0.338	0.688404	1.66794e-38	4.57615e-34	T10	RAB5IF1	0.28	0.061	1.22065	8.81438e-38	2.41831e-33	T8
														SLTM	0.554	0.244	0.292221	1.31858e-43	3.61765e-39	T3	RPL391	0.988	0.988	0.300049	8.54854e-08	0.00234538	T11	BNIP31	0.76	0.268	0.690294	2.27637e-38	6.24546e-34	T10	COPS91	0.302	0.071	1.10766	2.02443e-37	5.55422e-33	T8
														JAK1	0.378	0.128	0.250378	4.61136e-43	1.26517e-38	T3	C9orf163	0.817	0.699	0.459656	1.15287e-07	0.00316302	T11	TINAGL12	0.667	0.217	0.914032	5.96169e-38	1.63565e-33	T10	NAXE1	0.284	0.064	1.12617	5.38012e-37	1.47609e-32	T8
														CREG1	0.466	0.188	0.271493	5.35296e-43	1.46864e-38	T3	ANXA71	0.415	0.214	0.693206	1.22785e-07	0.00336874	T11	EGLN32	0.628	0.18	0.716201	1.38147e-37	3.7902e-33	T10	CYBA2	0.613	0.344	1.36529	1.71502e-36	4.70534e-32	T8
														SF1	0.604	0.291	0.287339	5.88464e-43	1.61451e-38	T3	C14orf12	0.598	0.398	0.716009	1.53341e-07	0.00420707	T11	GPRC5A1	0.69	0.222	0.790916	4.37733e-37	1.20097e-32	T10	ATP5PD1	0.28	0.065	1.16245	7.71641e-35	2.11707e-30	T8
														ITGA6	0.464	0.178	0.267414	6.03663e-43	1.65621e-38	T3	ARPC41	0.598	0.378	0.497533	1.67242e-07	0.00458844	T11	SHMT21	0.744	0.274	0.66265	5.13969e-37	1.41013e-32	T10	AKR1C32	0.747	0.627	1.10242	4.9389e-34	1.35504e-29	T8
														CAPZB	0.652	0.324	0.264683	7.12248e-43	1.95412e-38	T3	ATP5I3	0.902	0.806	0.471084	1.95791e-07	0.00537171	T11	ITGB41	0.605	0.171	0.633783	5.17171e-37	1.41891e-32	T10	NDUFB81	0.271	0.063	1.04342	6.16737e-34	1.69208e-29	T8
														GHITM	0.678	0.348	0.293243	1.59385e-42	4.37288e-38	T3	ZBED5-AS1	0.293	0.121	0.473714	2.11704e-07	0.0058083	T11	GAPDH1	1	0.982	1.05415	1.01108e-36	2.77401e-32	T10	ATP5F1C1	0.258	0.062	1.09998	1.17037e-30	3.21102e-26	T8
														RABL5	0.45	0.187	0.324445	2.51418e-42	6.8979e-38	T3	FKBP21	0.744	0.714	0.662908	2.17888e-07	0.00597798	T11	HS3ST1	0.271	0.036	0.311524	1.38347e-36	3.79569e-32	T10	AGR23	0.809	0.742	1.0286	2.60926e-30	7.15877e-26	T8
														XRCC5	0.584	0.274	0.295332	3.00519e-42	8.24504e-38	T3	CTSD3	0.707	0.616	0.679065	2.27708e-07	0.00624739	T11	S100A102	0.992	0.845	0.846363	1.62256e-35	4.45166e-31	T10	CENPX1	0.253	0.06	0.970302	2.70496e-30	7.42132e-26	T8
														PRDX5	0.982	0.796	0.300648	3.17442e-42	8.70934e-38	T3	POMP3	0.78	0.711	0.449574	2.86486e-07	0.00786002	T11	PAG12	0.465	0.105	0.507067	1.95879e-35	5.37413e-31	T10	AKR1C12	0.667	0.533	1.14893	6.28185e-26	1.72349e-21	T8
														AKAP9	0.538	0.252	0.332847	4.76532e-42	1.30741e-37	T3	RNASET2	0.463	0.276	0.879694	3.12645e-07	0.00857772	T11	SAT12	0.992	0.724	0.936755	4.00866e-35	1.09981e-30	T10	CES12	0.551	0.342	1.34382	1.78064e-24	4.88537e-20	T8
														C15orf40	0.514	0.22	0.251979	6.32941e-42	1.73654e-37	T3	VAMP31	0.402	0.207	0.631315	3.34052e-07	0.00916505	T11	TSC22D11	0.837	0.369	0.761447	4.78814e-35	1.31368e-30	T10	ALB3	0.502	0.301	1.57158	2.86723e-23	7.86652e-19	T8
														OXLD1	0.682	0.348	0.266042	1.0175e-41	2.79161e-37	T3	DYNLT13	0.683	0.574	0.550812	3.91153e-07	0.0107317	T11	PSAP2	0.953	0.698	0.727385	3.67179e-34	1.00739e-29	T10	TPM22	0.36	0.161	1.05434	2.66088e-20	7.30039e-16	T8
														BBX	0.44	0.171	0.265148	2.64614e-41	7.25995e-37	T3	WDR34	0.402	0.217	0.705907	4.96051e-07	0.0136097	T11	ANGPTL41	0.426	0.096	0.775575	4.96105e-34	1.36111e-29	T10	AKR1B102	0.511	0.308	1.07778	6.49369e-20	1.78161e-15	T8
														RPL10A2	1	0.954	0.276207	7.73849e-41	2.12313e-36	T3	RAB252	0.317	0.13	0.387932	5.28656e-07	0.0145042	T11	TXNIP2	0.767	0.29	0.783952	1.18652e-33	3.25535e-29	T10	G6PD1	0.533	0.403	1.30503	1.04157e-19	2.85764e-15	T8
														SMS	0.622	0.305	0.277357	1.74391e-40	4.78459e-36	T3	LINC001163	0.61	0.479	0.643294	5.30904e-07	0.0145659	T11	EPB41L4A	0.264	0.038	0.265206	4.32589e-33	1.18685e-28	T10	TUBA1B1	0.667	0.656	0.969648	1.66467e-19	4.5672e-15	T8
														ATP1A1	0.83	0.511	0.302372	2.07768e-40	5.70033e-36	T3	PPP1R7	0.378	0.187	0.440131	5.59735e-07	0.0153569	T11	CAPG1	0.628	0.206	0.551742	2.63995e-32	7.24296e-28	T10	RPL282	1	0.995	0.301441	2.21517e-19	6.07755e-15	T8
														WHSC1L1	0.424	0.17	0.285349	2.13333e-40	5.85302e-36	T3	CAPN11	0.329	0.155	0.688279	5.80436e-07	0.0159248	T11	CLEC11A	0.31	0.053	0.289907	8.70891e-32	2.38938e-27	T10	NQO12	0.6	0.496	0.983571	1.16642e-18	3.2002e-14	T8
														TBCA1	0.962	0.752	0.306245	2.30131e-40	6.31386e-36	T3	HTATIP23	0.488	0.306	0.640237	6.48469e-07	0.0177914	T11	DLG5	0.372	0.079	0.489557	1.11183e-31	3.05042e-27	T10	UBA522	0.951	0.972	0.349997	6.63956e-18	1.82163e-13	T8
														RSRC1	0.518	0.227	0.266078	2.44935e-40	6.72003e-36	T3	COA51	0.5	0.307	0.701905	7.4497e-07	0.020439	T11	LRP51	0.659	0.202	0.422698	1.48501e-31	4.07427e-27	T10	TXN4	0.858	0.964	0.490307	2.0209e-17	5.54455e-13	T8
														ATP5H1	0.966	0.643	0.260904	2.80327e-40	7.69104e-36	T3	NEU11	0.463	0.265	0.673209	1.0644e-06	0.0292028	T11	SDCBP1	0.86	0.39	0.56901	1.723e-31	4.72722e-27	T10	MGST12	0.756	0.878	0.769513	2.68914e-17	7.37794e-13	T8
														ANGPTL4	0.282	0.08	0.294304	3.76828e-40	1.03387e-35	T3	TSPAN11	0.378	0.187	1.04344	1.13594e-06	0.0311657	T11	SUV420H11	0.566	0.162	0.497637	1.84716e-31	5.06788e-27	T10	S100P3	0.938	0.826	0.298542	1.28161e-16	3.51622e-12	T8
														OLA1	0.554	0.254	0.264473	3.87821e-40	1.06403e-35	T3	TMEM107	0.268	0.107	0.284065	1.29664e-06	0.0355745	T11	POR3	0.721	0.262	0.513991	5.01311e-31	1.3754e-26	T10	RPS53	0.996	0.991	0.2842	3.84006e-16	1.05356e-11	T8
														PAK2	0.508	0.23	0.269082	4.11715e-40	1.12958e-35	T3	CCDC104	0.378	0.208	0.759892	1.3944e-06	0.0382566	T11	IRS2	0.45	0.114	0.561889	1.19493e-30	3.2784e-26	T10	PTGR12	0.547	0.431	0.993903	9.90282e-16	2.71694e-11	T8
														CHCHD6	0.33	0.11	0.277487	5.75479e-40	1.57888e-35	T3	PCBD12	0.695	0.655	0.549186	1.4144e-06	0.0388055	T11	EIF3E2	0.946	0.789	0.726435	5.58016e-30	1.53097e-25	T10	HMGB32	0.453	0.308	1.08112	2.0638e-15	5.66224e-11	T8
														ZNF511	0.616	0.303	0.278397	6.28222e-40	1.72359e-35	T3	CYB5A3	0.793	0.751	0.439924	1.57582e-06	0.0432342	T11	KLF13	0.434	0.106	0.372773	7.84003e-30	2.15099e-25	T10	NDUFS51	0.716	0.882	0.66025	1.05035e-13	2.88173e-09	T8
														NOL3	0.398	0.151	0.257313	6.74846e-40	1.85151e-35	T3	RP11-660L16.22	0.451	0.256	0.562862	1.72318e-06	0.0472772	T11	EEF1A13	1	0.994	0.549653	8.89846e-30	2.44138e-25	T10	NDUFA41	0.76	0.942	0.543087	6.68596e-13	1.83436e-08	T8
														SUDS3	0.486	0.21	0.261635	7.43027e-40	2.03857e-35	T3	UBAC21	0.317	0.144	0.38305	1.80756e-06	0.0495921	T11	PLA2G2A2	0.605	0.185	0.686805	1.09081e-29	2.99276e-25	T10	RPS264	0.876	0.944	0.393779	9.19553e-13	2.52289e-08	T8
														DARS	0.496	0.214	0.253233	9.92231e-40	2.72229e-35	T3	C8orf592	0.732	0.711	0.533623	1.81859e-06	0.0498948	T11	C10orf54	0.341	0.066	0.257329	1.57464e-29	4.32019e-25	T10	COX6A11	0.813	0.955	0.394161	1.83054e-11	5.02227e-07	T8
														TTC1	0.472	0.199	0.250212	3.40054e-39	9.32973e-35	T3	YTHDF3-AS1	0.268	0.109	0.399799	2.05114e-06	0.056275	T11	GBE11	0.426	0.103	0.410151	1.83756e-29	5.04152e-25	T10	LGALS13	0.662	0.564	0.518981	3.23716e-11	8.88146e-07	T8
														FDPS	0.846	0.555	0.350856	3.88785e-39	1.06667e-34	T3	SPCS12	0.768	0.741	0.578875	2.17043e-06	0.0595479	T11	FLNB2	0.682	0.252	0.523163	1.98338e-29	5.4416e-25	T10	TUSC21	0.16	0.465	0.275745	4.94863e-11	1.35771e-06	T8
														PDAP1	0.738	0.43	0.29242	1.11906e-38	3.07024e-34	T3	HHLA3	0.268	0.111	0.339818	2.20469e-06	0.0604879	T11	LETMD11	0.574	0.18	0.454148	3.94671e-29	1.08282e-24	T10	CBR11	0.476	0.424	1.13873	1.03919e-10	2.85112e-06	T8
														LMNA	0.792	0.466	0.259013	1.62017e-38	4.4451e-34	T3	ATP5C11	0.585	0.415	0.634496	2.78182e-06	0.0763219	T11	MT1X2	0.915	0.513	1.3516	4.54177e-29	1.24608e-24	T10	MYL61	0.751	0.926	0.465723	1.15118e-10	3.15837e-06	T8
														HIF1A	0.434	0.183	0.299158	2.30354e-38	6.32e-34	T3	LINC009983	0.512	0.339	0.581474	3.49504e-06	0.0958899	T11	MIR210HG1	0.55	0.17	0.484672	1.31993e-28	3.62136e-24	T10	ZNF5931	0.182	0.5	0.305247	1.35375e-10	3.71416e-06	T8
														MYC	0.614	0.324	0.335073	4.06296e-38	1.11471e-33	T3	SUMO11	0.646	0.551	0.568617	4.29731e-06	0.117901	T11	PNISR1	0.76	0.33	0.580357	1.36594e-28	3.7476e-24	T10	POLR2L2	0.809	0.927	0.488704	1.44389e-10	3.96146e-06	T8
														PRKCDBP1	0.412	0.164	0.273997	5.52577e-38	1.51605e-33	T3	UCHL31	0.354	0.176	0.431259	4.56665e-06	0.125291	T11	IFI272	0.845	0.387	0.712033	2.40485e-28	6.59796e-24	T10	TAF1D1	0.16	0.451	0.251141	3.47646e-10	9.53801e-06	T8
														EIF4EBP1	0.882	0.589	0.332569	9.48806e-38	2.60314e-33	T3	NPDC11	0.256	0.105	0.314671	4.6473e-06	0.127503	T11	PRELID12	1	0.84	0.640882	3.62592e-28	9.94808e-24	T10	MRPS5	0.111	0.355	0.253174	6.97359e-10	1.91327e-05	T8
														EIF3A	0.658	0.35	0.307261	1.45726e-37	3.99812e-33	T3	DRAM2	0.39	0.21	0.41973	4.68102e-06	0.128429	T11	NDUFS82	0.969	0.723	0.825093	3.63843e-28	9.98241e-24	T10	DNAJC8	0.12	0.369	0.262844	1.19724e-09	3.28475e-05	T8
														IMPA2	0.52	0.233	0.258041	7.72668e-37	2.11989e-32	T3	NUCB2	0.317	0.154	0.528833	5.64527e-06	0.154884	T11	SKAP2	0.519	0.158	0.514355	3.64596e-28	1.00031e-23	T10	TMEM167A	0.191	0.503	0.27739	1.88043e-09	5.15914e-05	T8
														MORF4L1	0.856	0.554	0.283271	1.1935e-36	3.27449e-32	T3	CPSF3L	0.305	0.14	0.440144	5.90603e-06	0.162038	T11	SLPI1	0.899	0.61	1.33506	5.09933e-28	1.39905e-23	T10	PTP4A23	0.227	0.561	0.28073	2.92813e-09	8.03363e-05	T8
														BIRC3	0.45	0.193	0.295964	7.02452e-36	1.92725e-31	T3	SRI2	0.756	0.635	0.455076	6.13756e-06	0.16839	T11	MGEA51	0.496	0.14	0.455881	7.61226e-28	2.0885e-23	T10	PA2G41	0.178	0.467	0.286666	5.69224e-09	0.000156172	T8
														RPA3	0.774	0.464	0.261073	7.45454e-36	2.04523e-31	T3	C14orf22	0.829	0.786	0.397471	6.31134e-06	0.173158	T11	VAT11	0.612	0.212	0.487171	8.15775e-28	2.23816e-23	T10	DDX21	0.187	0.48	0.290193	8.90932e-09	0.000244436	T8
														SKP1	0.948	0.709	0.266321	2.51045e-35	6.88767e-31	T3	GRN3	0.549	0.4	0.755743	6.39247e-06	0.175384	T11	IL10RB1	0.388	0.091	0.353602	9.88806e-28	2.71289e-23	T10	DDX18	0.169	0.444	0.31202	1.2484e-08	0.000342512	T8
														WASF2	0.586	0.315	0.312461	5.35618e-35	1.46952e-30	T3	CDH12	0.268	0.113	0.274476	6.43591e-06	0.176576	T11	MUC14	0.775	0.37	0.962684	9.92602e-28	2.7233e-23	T10	LTBR	0.098	0.308	0.300316	1.49883e-08	0.000411218	T8
														ASPH	0.806	0.461	0.266267	6.22945e-35	1.70911e-30	T3	TMEM2581	0.817	0.876	0.334373	7.19836e-06	0.197494	T11	ITGA2	0.426	0.111	0.466137	1.01508e-27	2.78499e-23	T10	TMEM14B1	0.258	0.613	0.26118	2.17246e-08	0.000596037	T8
														NME11	0.858	0.553	0.271723	3.62485e-33	9.94513e-29	T3	ATP5L2	0.854	0.803	0.354432	7.3711e-06	0.202233	T11	PABPC13	0.992	0.823	0.586569	1.17007e-27	3.21021e-23	T10	MUC5B2	0.36	0.266	1.21998	2.29716e-08	0.000630249	T8
														ARPC1B1	0.93	0.66	0.362226	1.29552e-32	3.55439e-28	T3	COX161	0.622	0.512	0.55203	8.09531e-06	0.222103	T11	SLCO4A11	0.69	0.261	0.522395	1.35272e-27	3.71132e-23	T10	RPA32	0.218	0.528	0.271458	2.33178e-08	0.000639748	T8
														CAMLG	0.68	0.399	0.27057	3.28317e-32	9.0077e-28	T3	RPS292	1	0.989	0.255162	8.40328e-06	0.230552	T11	ZFAND11	0.721	0.281	0.45829	2.72842e-27	7.48568e-23	T10	SSR11	0.151	0.404	0.280421	2.33822e-08	0.000641514	T8
														RSL24D1	0.778	0.462	0.252865	5.54306e-32	1.52079e-27	T3	TMED23	0.671	0.6	0.564523	8.97088e-06	0.246125	T11	LMAN21	0.946	0.554	0.647805	2.86665e-27	7.86495e-23	T10	PRDX4	0.249	0.583	0.266942	2.71839e-08	0.000745818	T8
														CTSD	0.85	0.58	0.270053	7.16664e-31	1.96624e-26	T3	CALM23	0.854	0.846	0.467631	9.57589e-06	0.262724	T11	SPTSSA2	0.822	0.432	0.712957	2.8818e-27	7.90651e-23	T10	PSMB21	0.227	0.546	0.357734	2.88196e-08	0.000790694	T8
														DEFB11	0.352	0.159	0.367207	4.38529e-25	1.20315e-20	T3	HINT21	0.622	0.525	0.481881	1.13428e-05	0.311202	T11	MARCKS2	0.76	0.326	0.633233	5.69179e-27	1.5616e-22	T10	RDX1	0.116	0.333	0.250741	3.24893e-08	0.000891377	T8
																					CNDP2	0.28	0.133	0.489874	1.2067e-05	0.33107	T11	MT2A2	0.992	0.651	1.07708	1.0341e-26	2.83715e-22	T10	CMC11	0.142	0.384	0.26643	3.35843e-08	0.000921418	T8
																					ZNHIT1	0.793	0.762	0.371386	1.39154e-05	0.381782	T11	DDIT42	0.922	0.551	0.654223	1.41611e-26	3.88523e-22	T10	ADI11	0.164	0.421	0.282438	3.40108e-08	0.00093312	T8
																					SRSF51	0.561	0.408	0.570747	1.64682e-05	0.451822	T11	KLF61	0.643	0.244	0.524719	1.58126e-26	4.33834e-22	T10	DRAP11	0.236	0.567	0.441376	5.62737e-08	0.00154393	T8
																					MRPL331	0.695	0.679	0.447074	1.64794e-05	0.452129	T11	MSN	0.411	0.106	0.319627	1.60958e-26	4.41603e-22	T10	MPC21	0.587	0.728	0.753124	6.31234e-08	0.00173185	T8
																					BTG12	0.707	0.642	0.783693	1.6516e-05	0.453134	T11	DDX411	0.55	0.166	0.36157	1.61799e-26	4.43911e-22	T10	CAPZB1	0.147	0.386	0.278084	6.64438e-08	0.00182295	T8
																					TMEM91	0.366	0.207	0.607045	1.78086e-05	0.488596	T11	PGK12	0.938	0.597	0.646204	6.06323e-26	1.66351e-21	T10	PAFAH1B31	0.142	0.371	0.26712	9.8616e-08	0.00270563	T8
																					HSPBP11	0.329	0.164	0.404264	1.81409e-05	0.497714	T11	ARL6IP51	0.659	0.269	0.541461	8.7735e-26	2.4071e-21	T10	MALAT11	0.853	0.937	0.555251	1.09126e-07	0.00299398	T8
																					TCTEX1D21	0.415	0.267	0.540208	1.87689e-05	0.514943	T11	ZFP362	0.698	0.264	0.448289	1.59641e-25	4.37992e-21	T10	C11orf58	0.2	0.48	0.276581	1.10612e-07	0.00303474	T8
																					MYCBP	0.256	0.112	0.370084	1.91726e-05	0.526019	T11	BHLHE402	0.481	0.142	0.441088	2.92905e-25	8.03615e-21	T10	BEST11	0.338	0.255	0.950194	1.14083e-07	0.00312998	T8
																					EZR2	0.451	0.312	0.693454	2.28339e-05	0.626472	T11	KRT191	0.922	0.505	0.449937	3.48133e-25	9.55137e-21	T10	NCBP21	0.133	0.357	0.316645	1.18469e-07	0.00325031	T8
																					TMEM661	0.512	0.359	0.558078	2.75298e-05	0.755308	T11	MTDH1	0.938	0.742	0.576586	4.41277e-25	1.21069e-20	T10	BANF11	0.302	0.692	0.306143	1.20492e-07	0.00330582	T8
																					EEF1B21	0.939	0.933	0.330295	2.80628e-05	0.769931	T11	CLK1	0.419	0.112	0.395288	4.52846e-25	1.24243e-20	T10	ISOC22	0.169	0.418	0.271163	1.23197e-07	0.00338004	T8
																					CDC261	0.488	0.369	0.658107	3.12234e-05	0.856645	T11	MALAT12	0.992	0.929	0.744204	6.44259e-25	1.76759e-20	T10	LAGE32	0.551	0.638	0.827262	1.23326e-07	0.00338358	T8
																					MYL12A2	0.732	0.714	0.446171	4.01107e-05	1	T11	ANXA111	0.705	0.301	0.559688	8.0469e-25	2.20775e-20	T10	EIF5	0.156	0.398	0.304977	1.23802e-07	0.00339664	T8
																					MARCKSL12	0.622	0.414	0.417093	4.07076e-05	1	T11	C19orf432	0.915	0.565	0.580587	1.10084e-24	3.02028e-20	T10	PDCD61	0.244	0.566	0.346135	1.40395e-07	0.00385189	T8
																					SNRPG2	0.805	0.906	0.364869	4.10962e-05	1	T11	SRGAP1	0.349	0.082	0.270035	1.16343e-24	3.19198e-20	T10	DDX46	0.142	0.37	0.271486	1.48281e-07	0.00406823	T8
																					MANF2	0.537	0.429	0.723966	4.57612e-05	1	T11	EIF12	0.992	0.952	0.527731	1.26122e-24	3.46029e-20	T10	SFPQ1	0.107	0.305	0.268138	1.51358e-07	0.00415265	T8
																					FAM104B	0.317	0.17	0.405033	5.0597e-05	1	T11	SH3BGRL1	0.395	0.104	0.412735	3.68719e-24	1.01162e-19	T10	STUB11	0.218	0.512	0.269106	1.70223e-07	0.00467024	T8
																					TMEM2301	0.585	0.466	0.501079	5.23081e-05	1	T11	TMSB102	1	0.997	0.682988	3.75892e-24	1.0313e-19	T10	TRA2B	0.133	0.353	0.315181	1.73963e-07	0.00477286	T8
																					CLDN73	0.488	0.327	0.523069	5.36757e-05	1	T11	NAMPT	0.558	0.202	0.473508	5.23918e-24	1.43742e-19	T10	EIF1B	0.151	0.384	0.309915	1.78735e-07	0.00490377	T8
																					HMGN22	0.744	0.666	0.436928	6.0001e-05	1	T11	ASPH3	0.891	0.495	0.580953	5.60798e-24	1.53861e-19	T10	AK21	0.164	0.411	0.314485	1.94396e-07	0.00533345	T8
																					KLHDC2	0.256	0.119	0.469982	6.18601e-05	1	T11	ATP6V1H1	0.38	0.094	0.286154	6.3562e-24	1.74389e-19	T10	H2AFV1	0.311	0.689	0.252958	2.08134e-07	0.00571037	T8
																					NADK	0.268	0.134	0.539386	6.45783e-05	1	T11	CLDND1	0.457	0.139	0.384008	6.41907e-24	1.76114e-19	T10	IMPDH21	0.187	0.448	0.250772	2.11167e-07	0.00579359	T8
																					RCN11	0.305	0.16	0.47523	6.87966e-05	1	T11	AVPI11	0.705	0.306	0.70147	1.35993e-23	3.7311e-19	T10	POP5	0.156	0.395	0.314292	2.12666e-07	0.00583469	T8
																					OARD1	0.354	0.202	0.449495	7.42321e-05	1	T11	ZNF2921	0.442	0.124	0.34529	1.53459e-23	4.21031e-19	T10	TMEM2051	0.213	0.499	0.276452	2.22096e-07	0.00609342	T8
																					BRMS1	0.293	0.154	0.466129	7.8767e-05	1	T11	OSMR	0.333	0.077	0.25351	1.6059e-23	4.40593e-19	T10	TMEM14A1	0.431	0.413	1.14347	3.1796e-07	0.00872355	T8
																					CIB13	0.72	0.695	0.429332	9.17981e-05	1	T11	RRAS2	0.643	0.259	0.450419	1.86299e-23	5.11129e-19	T10	PSMD41	0.227	0.524	0.392421	3.2833e-07	0.00900807	T8
																					COA32	0.585	0.523	0.545311	9.69119e-05	1	T11	SEMA4B	0.38	0.1	0.368611	3.6047e-23	9.88986e-19	T10	SAP181	0.276	0.607	0.280391	4.1042e-07	0.0112603	T8
																					ATP6V1D	0.268	0.135	0.499886	0.000106396	1	T11	CEBPB1	0.775	0.373	0.684702	5.11714e-23	1.40394e-18	T10	RBX11	0.587	0.78	0.771586	4.56059e-07	0.0125124	T8
																					HSD17B111	0.427	0.27	0.510623	0.000107004	1	T11	RB1CC11	0.519	0.168	0.336095	5.44953e-23	1.49513e-18	T10	NME13	0.276	0.619	0.268443	4.62756e-07	0.0126962	T8
																					PGD3	0.537	0.4	0.367294	0.000110872	1	T11	SON2	0.845	0.449	0.469468	5.74471e-23	1.57612e-18	T10	H2AFY	0.124	0.328	0.277268	4.6436e-07	0.0127402	T8
																					DPY302	0.622	0.538	0.587931	0.000111119	1	T11	TIMP12	0.853	0.462	0.669511	6.58535e-23	1.80676e-18	T10	EIF4EBP12	0.298	0.654	0.261163	5.12979e-07	0.0140741	T8
																					SVIP1	0.537	0.41	0.470862	0.000119455	1	T11	EIF3H2	0.938	0.803	0.532597	6.59946e-23	1.81063e-18	T10	MANF1	0.196	0.448	0.264441	5.22067e-07	0.0143234	T8
																					TSTD11	0.598	0.556	0.665406	0.000126336	1	T11	CYHR11	0.682	0.3	0.418815	6.65007e-23	1.82451e-18	T10	ELP51	0.284	0.199	1.01603	7.67051e-07	0.0210448	T8
																					TRAPPC6A2	0.463	0.342	0.580605	0.000132571	1	T11	FSTL3	0.31	0.072	0.318943	7.37002e-23	2.02204e-18	T10	UBE2K	0.111	0.299	0.266098	8.69357e-07	0.0238517	T8
																					ITM2B2	0.634	0.54	0.994846	0.000134713	1	T11	ST3GAL4	0.38	0.101	0.31207	1.22798e-22	3.36909e-18	T10	YBX11	0.733	0.9	0.398486	9.95142e-07	0.0273027	T8
																					MFSD101	0.366	0.219	0.374205	0.000141132	1	T11	SLC2A1	0.535	0.188	0.487586	1.38077e-22	3.78828e-18	T10	HAX11	0.236	0.536	0.368328	1.09412e-06	0.0300182	T8
																					LGALS3BP3	0.463	0.334	0.637544	0.000161546	1	T11	BIN11	0.605	0.22	0.339696	1.48131e-22	4.06413e-18	T10	CD3202	0.142	0.348	0.261156	1.20278e-06	0.0329994	T8
																					SNRPC3	0.585	0.525	0.546646	0.00016272	1	T11	PNRC12	0.736	0.346	0.538933	2.09444e-22	5.7463e-18	T10	HSPA9	0.124	0.321	0.357217	1.25305e-06	0.0343788	T8
																					CTSA	0.366	0.234	0.527157	0.000163659	1	T11	VDAC21	0.876	0.559	0.611806	2.14891e-22	5.89576e-18	T10	COX6B12	0.831	0.965	0.25858	1.27461e-06	0.0349703	T8
																					BAD	0.476	0.368	0.537843	0.000170111	1	T11	MAOA1	0.581	0.224	0.480019	3.08557e-22	8.46557e-18	T10	ALDH1A12	0.369	0.313	1.07575	1.49797e-06	0.0410982	T8
																					WDR541	0.317	0.178	0.419239	0.000190017	1	T11	SNCG2	0.612	0.289	1.36809	4.68103e-22	1.28429e-17	T10	NOSIP1	0.147	0.358	0.304229	1.63108e-06	0.0447502	T8
																					CLTA1	0.671	0.677	0.553273	0.000191555	1	T11	PRR241	0.403	0.112	0.274059	6.95091e-22	1.90705e-17	T10	FAM32A	0.102	0.277	0.250925	1.66297e-06	0.0456253	T8
																					MAP1LC3A	0.366	0.231	0.520144	0.000195573	1	T11	SCD2	0.93	0.604	0.613165	7.3525e-22	2.01723e-17	T10	POLR2H1	0.262	0.572	0.263248	1.6808e-06	0.0461144	T8
																					PABPC14	0.805	0.83	0.354639	0.00021805	1	T11	22341	0.581	0.208	0.332801	7.94641e-22	2.18018e-17	T10	AUP11	0.191	0.439	0.321374	1.6914e-06	0.0464052	T8
																					FCGRT2	0.415	0.271	0.479395	0.000228755	1	T11	ENO21	0.318	0.076	0.309771	1.39537e-21	3.82833e-17	T10	MRPL221	0.173	0.405	0.303203	1.80079e-06	0.0494063	T8
																					ROMO11	0.78	0.854	0.298291	0.000266551	1	T11	CHST151	0.31	0.074	0.299956	1.79264e-21	4.91829e-17	T10	SMIM7	0.164	0.388	0.315199	1.96718e-06	0.0539714	T8
																					HRSP121	0.329	0.199	0.592175	0.000267529	1	T11	BTG11	0.891	0.634	0.536295	2.6296e-21	7.21457e-17	T10	MRPL32	0.124	0.317	0.299735	2.02893e-06	0.0556658	T8
																					ARF42	0.573	0.465	0.472042	0.00028839	1	T11	PTP4A24	0.837	0.528	0.500387	3.50697e-21	9.62171e-17	T10	FUS	0.129	0.322	0.268746	2.15032e-06	0.0589963	T8
																					OTUB1	0.378	0.235	0.369293	0.000305851	1	T11	SRRM21	0.822	0.512	0.523165	4.05857e-21	1.11351e-16	T10	CCT51	0.142	0.343	0.261699	2.48392e-06	0.0681488	T8
																					ARL11	0.354	0.212	0.349745	0.000334137	1	T11	CRTAP1	0.705	0.328	0.469389	4.18275e-21	1.14758e-16	T10	ADRM1	0.182	0.417	0.251404	2.57893e-06	0.0707556	T8
																					UBB1	0.78	0.805	0.540095	0.000339873	1	T11	MRPL212	0.93	0.581	0.490931	5.0744e-21	1.39221e-16	T10	PRMT11	0.16	0.375	0.360376	3.56378e-06	0.0977758	T8
																					ARL6IP11	0.512	0.377	0.44149	0.00035331	1	T11	TOMM202	0.907	0.696	0.47792	5.20961e-21	1.42931e-16	T10	ARL4A2	0.156	0.366	0.374349	3.62147e-06	0.0993587	T8
																					SRP91	0.585	0.514	0.515449	0.000370885	1	T11	RBP42	0.643	0.244	0.364911	6.01559e-21	1.65044e-16	T10	UBE2S1	0.449	0.448	0.94331	3.75493e-06	0.10302	T8
																					CCDC23	0.256	0.133	0.279712	0.000431013	1	T11	ALDOA3	0.961	0.74	0.587481	7.1375e-21	1.95825e-16	T10	FDPS1	0.293	0.617	0.278102	4.5524e-06	0.1249	T8
																					C9orf32	0.329	0.189	0.461529	0.000473407	1	T11	IFI61	0.457	0.159	0.739139	7.59275e-21	2.08315e-16	T10	RUVBL2	0.12	0.299	0.265903	4.56792e-06	0.125325	T8
																					SSB	0.476	0.356	0.541954	0.000497043	1	T11	MT1E2	0.845	0.493	1.37955	7.91486e-21	2.17152e-16	T10	SRSF72	0.178	0.4	0.306048	4.89869e-06	0.1344	T8
																					H1F01	0.439	0.305	0.496884	0.000512667	1	T11	DCBLD2	0.333	0.088	0.362303	8.12765e-21	2.2299e-16	T10	PGAM12	0.227	0.494	0.337395	5.11455e-06	0.140323	T8
																					DFFA	0.28	0.162	0.500061	0.000580255	1	T11	UGP2	0.527	0.19	0.34032	8.34736e-21	2.29018e-16	T10	HMGB13	0.342	0.701	0.285635	5.14683e-06	0.141208	T8
																					PSENEN	0.5	0.389	0.552785	0.000581357	1	T11	YBX32	0.798	0.436	0.522252	8.85871e-21	2.43047e-16	T10	ITGAE1	0.107	0.274	0.254901	5.15207e-06	0.141352	T8
																					DYNLL11	0.805	0.872	0.329938	0.000598635	1	T11	CDCP1	0.38	0.11	0.366998	1.06815e-20	2.93058e-16	T10	PGP2	0.156	0.362	0.330194	5.89126e-06	0.161633	T8
																					MED30	0.305	0.179	0.474299	0.000628215	1	T11	IFNGR21	0.543	0.212	0.466876	1.36409e-20	3.74251e-16	T10	FABP51	0.596	0.654	0.381944	5.99711e-06	0.164537	T8
																					YPEL52	0.28	0.16	0.394779	0.000674712	1	T11	IFITM22	0.628	0.273	0.633886	1.66248e-20	4.56119e-16	T10	NOP561	0.182	0.407	0.36017	6.72747e-06	0.184575	T8
																					HNRNPF1	0.488	0.388	0.596339	0.000854291	1	T11	RAC11	0.953	0.767	0.58841	1.81022e-20	4.96651e-16	T10	MRPS151	0.262	0.562	0.324716	7.77648e-06	0.213356	T8
																					ISCU1	0.512	0.435	0.684221	0.000886408	1	T11	HLA-DRA	0.256	0.057	0.423629	3.17349e-20	8.70677e-16	T10	RBM17	0.16	0.364	0.360449	8.50038e-06	0.233216	T8
																					FAM127B1	0.476	0.375	0.447852	0.000911453	1	T11	AHNAK1	0.674	0.306	0.410253	4.10673e-20	1.12672e-15	T10	SNRPA11	0.142	0.331	0.261904	8.72995e-06	0.239515	T8
																					MLEC1	0.512	0.45	0.686186	0.000917413	1	T11	LDHA2	0.922	0.71	0.580446	5.54085e-20	1.52019e-15	T10	NDUFS62	0.613	0.828	0.618746	8.94261e-06	0.24535	T8
																					COQ9	0.268	0.15	0.307293	0.00093226	1	T11	PIK3R1	0.357	0.101	0.293276	7.53905e-20	2.06841e-15	T10	RBMX	0.178	0.397	0.410825	9.74241e-06	0.267293	T8
																					PPCS	0.329	0.212	0.395648	0.00093481	1	T11	FHL21	0.55	0.205	0.412611	7.54437e-20	2.06987e-15	T10	HNRNPR	0.138	0.325	0.289425	1.03315e-05	0.283454	T8
																					NT5C3A	0.268	0.15	0.363419	0.000991698	1	T11	CD68	0.349	0.099	0.318979	8.83734e-20	2.42461e-15	T10	GPAA11	0.16	0.361	0.329766	1.03549e-05	0.284096	T8
																					PSME12	0.549	0.461	0.554892	0.000998952	1	T11	TRIQK	0.372	0.105	0.25204	1.12615e-19	3.08971e-15	T10	GNL31	0.138	0.324	0.400505	1.10655e-05	0.303592	T8
																					ANAPC161	0.622	0.646	0.409592	0.00100935	1	T11	TRIB1	0.38	0.113	0.305915	1.315e-19	3.60783e-15	T10	TRMT1121	0.653	0.883	0.503004	1.14781e-05	0.314913	T8
																					C14orf1662	0.561	0.469	0.389342	0.00109304	1	T11	RIOK3	0.411	0.128	0.314808	1.51407e-19	4.15399e-15	T10	SNRPA	0.102	0.259	0.346776	1.33679e-05	0.366761	T8
																					WDR45B1	0.378	0.258	0.404156	0.00110638	1	T11	OPTN	0.31	0.078	0.265588	1.82177e-19	4.99822e-15	T10	SUMO31	0.196	0.422	0.336505	1.59738e-05	0.438256	T8
																					TP53TG11	0.415	0.318	0.505317	0.00111156	1	T11	JUNB1	0.628	0.295	0.55562	2.12552e-19	5.83159e-15	T10	FDX1	0.107	0.264	0.266148	1.62328e-05	0.445363	T8
																					PPAP2C1	0.268	0.153	0.402172	0.00129577	1	T11	ITGB11	0.767	0.416	0.554367	2.34544e-19	6.43496e-15	T10	CISD11	0.249	0.53	0.449997	1.67106e-05	0.458472	T8
																					STOML21	0.646	0.616	0.493729	0.00130536	1	T11	CAMK2N13	0.698	0.312	0.44066	2.53307e-19	6.94974e-15	T10	BCAP311	0.262	0.546	0.378129	1.91866e-05	0.526402	T8
																					ZNF7063	0.732	0.755	0.47183	0.00132785	1	T11	DNAJC1	0.612	0.257	0.340702	3.75514e-19	1.03026e-14	T10	ARMC10	0.133	0.311	0.387017	1.97424e-05	0.541653	T8
																					TATDN1	0.476	0.358	0.55326	0.00133188	1	T11	WBP21	0.566	0.229	0.425132	3.84619e-19	1.05524e-14	T10	MMADHC	0.156	0.348	0.299416	2.25072e-05	0.617508	T8
																					TMBIM65	0.695	0.719	0.496294	0.00134306	1	T11	FAM89B2	0.62	0.277	0.47578	3.88555e-19	1.06604e-14	T10	TXNL4A1	0.253	0.534	0.330817	2.28209e-05	0.626115	T8
																					TSPAN82	0.512	0.355	0.328595	0.0013703	1	T11	CD551	0.465	0.163	0.355791	6.49067e-19	1.78078e-14	T10	CCT6A	0.204	0.436	0.509336	2.3554e-05	0.646228	T8
																					NUDT2	0.378	0.272	0.456471	0.00150564	1	T11	NAP1L12	0.961	0.813	0.473253	1.11319e-18	3.05414e-14	T10	MTX1	0.107	0.26	0.259165	2.40582e-05	0.66006	T8
																					TSPAN33	0.439	0.341	0.520874	0.00159557	1	T11	GRN2	0.76	0.389	0.373774	3.35153e-18	9.19527e-14	T10	POLR3K1	0.129	0.3	0.336989	2.59297e-05	0.711407	T8
																					BANF12	0.683	0.667	0.39602	0.00166342	1	T11	IFNAR11	0.38	0.117	0.280908	3.94675e-18	1.08283e-13	T10	CNIH1	0.147	0.33	0.321945	2.92267e-05	0.801864	T8
																					SDHD1	0.329	0.211	0.338289	0.00172314	1	T11	KLF91	0.326	0.091	0.27964	4.0352e-18	1.1071e-13	T10	SIKE1	0.107	0.258	0.253453	3.05644e-05	0.838565	T8
																					MOB1A1	0.341	0.222	0.297345	0.0017895	1	T11	PKM3	0.961	0.74	0.51667	4.62905e-18	1.27003e-13	T10	ARF41	0.231	0.484	0.38586	3.09133e-05	0.848138	T8
																					IER3IP1.12	0.488	0.376	0.394076	0.0018372	1	T11	NDUFA4L22	0.504	0.177	0.460361	5.70162e-18	1.5643e-13	T10	VAPA2	0.249	0.515	0.309162	3.09484e-05	0.8491	T8
																					EIF3E3	0.854	0.794	0.297186	0.00191256	1	T11	LYPLA11	0.69	0.315	0.339272	5.97977e-18	1.64061e-13	T10	SRSF92	0.302	0.636	0.405788	3.13221e-05	0.859352	T8
																					AIG1	0.28	0.175	0.459194	0.002046	1	T11	UQCRB2	1	0.956	0.340899	6.55506e-18	1.79845e-13	T10	DENR	0.147	0.327	0.320319	3.15119e-05	0.864559	T8
																					MAF11	0.5	0.444	0.504659	0.00209535	1	T11	ELOVL51	0.581	0.252	0.387334	8.73814e-18	2.3974e-13	T10	CDC422	0.262	0.535	0.294627	3.46589e-05	0.950901	T8
																					KRT101	0.671	0.737	0.457841	0.00231335	1	T11	IFITM32	0.829	0.517	0.537516	1.13061e-17	3.10193e-13	T10	TECR1	0.289	0.576	0.321491	3.46708e-05	0.951228	T8
																					FBXO22	0.293	0.189	0.373265	0.00244144	1	T11	NPEPPS1	0.45	0.16	0.303599	1.17233e-17	3.21641e-13	T10	SRSF11	0.138	0.311	0.405172	3.49607e-05	0.959182	T8
																					SCP22	0.451	0.327	0.392242	0.00248641	1	T11	STAT3	0.442	0.153	0.342936	1.22497e-17	3.36083e-13	T10	TRIM281	0.16	0.351	0.390474	3.8971e-05	1	T8
																					BIK1	0.28	0.176	0.478632	0.0027395	1	T11	KCNK5	0.287	0.076	0.299462	1.50728e-17	4.13538e-13	T10	PSMA1	0.218	0.458	0.443758	3.92056e-05	1	T8
																					NUDC1	0.5	0.42	0.480013	0.00287413	1	T11	VPS281	0.853	0.532	0.407687	1.57687e-17	4.32631e-13	T10	XRCC6	0.178	0.382	0.328603	3.9388e-05	1	T8
																					MEAF6	0.305	0.197	0.429784	0.00295555	1	T11	SERPINB11	0.705	0.363	0.490539	1.58796e-17	4.35673e-13	T10	RPL39L2	0.107	0.255	0.297119	4.37468e-05	1	T8
																					SF3B142	0.659	0.629	0.370291	0.003026	1	T11	SNX32	0.876	0.554	0.397708	1.66516e-17	4.56854e-13	T10	SNRPC2	0.267	0.544	0.370648	4.8052e-05	1	T8
																					IFI27L21	0.476	0.405	0.392601	0.00321361	1	T11	GNS	0.372	0.115	0.275428	2.44326e-17	6.70332e-13	T10	YIF1A1	0.258	0.526	0.315353	4.97421e-05	1	T8
																					CNFN	0.268	0.173	0.442072	0.00329454	1	T11	RPL371	1	0.989	0.423992	3.08719e-17	8.47003e-13	T10	MDH11	0.147	0.321	0.28693	5.19993e-05	1	T8
																					CREG11	0.317	0.225	0.580267	0.00333761	1	T11	CCNI3	0.891	0.579	0.421063	3.30055e-17	9.05539e-13	T10	EI241	0.173	0.367	0.316394	5.59714e-05	1	T8
																					SDCBP2	0.488	0.406	0.566095	0.00339643	1	T11	LUC7L31	0.713	0.368	0.383072	4.49625e-17	1.23359e-12	T10	ODC11	0.396	0.386	0.899183	5.94421e-05	1	T8
																					RTFDC11	0.354	0.241	0.411664	0.00351933	1	T11	LINC001522	0.543	0.233	0.518874	5.97602e-17	1.63958e-12	T10	EIF3M	0.204	0.427	0.429404	6.2026e-05	1	T8
																					ARPC31	0.72	0.706	0.391975	0.00352495	1	T11	NACA2	0.984	0.944	0.323741	6.3535e-17	1.74315e-12	T10	FKBP4	0.133	0.296	0.284493	6.23462e-05	1	T8
																					KIAA15221	0.256	0.157	0.357727	0.003648	1	T11	PXN	0.318	0.092	0.25005	6.42232e-17	1.76203e-12	T10	ESF1	0.129	0.291	0.414625	6.38557e-05	1	T8
																					GTF2E2	0.268	0.161	0.420944	0.00376801	1	T11	FOSL21	0.411	0.137	0.273381	7.4835e-17	2.05317e-12	T10	GTF2H52	0.28	0.567	0.350556	6.39085e-05	1	T8
																					TSG101	0.268	0.171	0.424468	0.00377858	1	T11	SERINC12	0.411	0.136	0.250427	8.07353e-17	2.21505e-12	T10	KXD11	0.147	0.321	0.324852	6.52463e-05	1	T8
																					VCP1	0.366	0.275	0.475487	0.00398512	1	T11	NNMT3	0.736	0.398	0.491713	9.86927e-17	2.70773e-12	T10	TXN21	0.222	0.46	0.391102	7.11529e-05	1	T8
																					TAPBP2	0.402	0.315	0.490788	0.00409207	1	T11	NBL11	0.558	0.24	0.369321	1.21392e-16	3.33052e-12	T10	SNRNP70	0.151	0.329	0.352261	7.24043e-05	1	T8
																					ANXA12	0.439	0.31	0.401538	0.00414194	1	T11	SLC16A31	0.574	0.222	0.266681	1.38886e-16	3.81049e-12	T10	CENPV1	0.142	0.312	0.399343	7.72683e-05	1	T8
																					RPL36AL1	0.841	0.911	0.255721	0.00438341	1	T11	PHIP	0.372	0.118	0.299515	1.41872e-16	3.89239e-12	T10	ORMDL11	0.133	0.296	0.373266	8.00642e-05	1	T8
																					RUVBL1	0.293	0.192	0.51307	0.004447	1	T11	BRI32	0.938	0.643	0.447394	1.51924e-16	4.16818e-12	T10	CCDC1242	0.231	0.473	0.44201	8.13618e-05	1	T8
																					IFI62	0.268	0.168	0.368401	0.00455652	1	T11	DUSP61	0.682	0.357	0.53965	1.54287e-16	4.23303e-12	T10	PRDX12	0.676	0.892	0.438958	8.6568e-05	1	T8
																					ATP6V0E1	0.707	0.709	0.369958	0.00456064	1	T11	TMED91	0.938	0.65	0.438949	1.70252e-16	4.67103e-12	T10	TMEM50A	0.187	0.387	0.413331	9.14676e-05	1	T8
																					GSTM32	0.366	0.265	0.535432	0.00482819	1	T11	UBA523	1	0.969	0.330772	1.70351e-16	4.67375e-12	T10	RNH1	0.133	0.292	0.26212	9.16162e-05	1	T8
																					CREB31	0.28	0.183	0.379522	0.00522722	1	T11	EPB41L4A-AS11	0.829	0.567	0.453475	1.83448e-16	5.03307e-12	T10	OSTC1	0.231	0.471	0.32176	9.30139e-05	1	T8
																					ATP5A11	0.524	0.456	0.533751	0.00527505	1	T11	C8orf821	0.512	0.202	0.313339	2.08884e-16	5.73095e-12	T10	SON1	0.236	0.48	0.445985	0.000105625	1	T8
																					TXNDC12	0.354	0.272	0.487495	0.00539375	1	T11	SERPINB61	0.612	0.27	0.293124	2.38336e-16	6.53897e-12	T10	ORMDL2	0.138	0.301	0.389244	0.00010941	1	T8
																					CST34	0.817	0.876	0.284575	0.00564047	1	T11	APP1	0.736	0.387	0.393816	2.72471e-16	7.47552e-12	T10	NOL72	0.169	0.356	0.387382	0.000112245	1	T8
																					CNPY3	0.293	0.191	0.275745	0.00597773	1	T11	HPS1	0.434	0.16	0.298066	2.86687e-16	7.86555e-12	T10	NDUFB61	0.24	0.487	0.507744	0.00012943	1	T8
																					SCOC1	0.329	0.229	0.391665	0.00608191	1	T11	NR1H21	0.434	0.16	0.285722	3.19763e-16	8.77302e-12	T10	POR1	0.133	0.289	0.364376	0.000134201	1	T8
																					GABARAPL21	0.61	0.598	0.478659	0.00658785	1	T11	PI31	0.395	0.142	0.385268	4.53823e-16	1.24511e-11	T10	SF3B51	0.347	0.696	0.360379	0.000135723	1	T8
																					DGUOK1	0.585	0.61	0.34321	0.0067488	1	T11	TCEB12	0.868	0.597	0.463224	5.03982e-16	1.38273e-11	T10	PGC1	0.338	0.292	1.07023	0.000140661	1	T8
																					TMEM179B1	0.5	0.46	0.498585	0.00730448	1	T11	DAP1	0.713	0.333	0.308281	5.72367e-16	1.57035e-11	T10	PDIA61	0.293	0.579	0.466546	0.000148114	1	T8
																					EBPL1	0.537	0.507	0.501216	0.00877821	1	T11	CIB12	0.938	0.686	0.51587	6.29364e-16	1.72672e-11	T10	CCT82	0.147	0.311	0.355993	0.000155563	1	T8
																					MIEN11	0.561	0.567	0.403303	0.00903805	1	T11	HTRA11	0.426	0.155	0.34994	8.25658e-16	2.26527e-11	T10	MAGOH2	0.147	0.309	0.352688	0.000158638	1	T8
																					GDF152	0.378	0.278	0.424984	0.00931911	1	T11	CST33	0.984	0.871	0.422002	9.41781e-16	2.58387e-11	T10	SF3B2	0.178	0.368	0.495292	0.000159466	1	T8
																					RABAC1	0.646	0.668	0.344109	0.00961433	1	T11	CITED21	0.473	0.184	0.332327	1.21645e-15	3.33744e-11	T10	KDELR2	0.324	0.648	0.393712	0.000161564	1	T8
																					ISCA21	0.256	0.167	0.393221	0.00992692	1	T11	GPAA12	0.69	0.335	0.310904	1.35171e-15	3.70855e-11	T10	MVD	0.133	0.287	0.369428	0.00016296	1	T8
																					DDOST1	0.39	0.312	0.789237	0.00994002	1	T11	ORAOV1	0.333	0.105	0.277903	1.48948e-15	4.08653e-11	T10	FAM177A12	0.236	0.475	0.409632	0.0001742	1	T8
																												DHPS	0.488	0.19	0.254715	2.33491e-15	6.40606e-11	T10	NDUFB71	0.6	0.849	0.566395	0.000187199	1	T8
																												TFPI3	0.667	0.336	0.405815	2.53563e-15	6.95677e-11	T10	HMGN11	0.578	0.81	0.641451	0.000191132	1	T8
																												ANO61	0.341	0.111	0.31012	2.80699e-15	7.70125e-11	T10	COA61	0.196	0.393	0.392035	0.00020097	1	T8
																												FLNA	0.419	0.156	0.290437	2.82649e-15	7.75477e-11	T10	HGD1	0.267	0.212	0.875009	0.000244186	1	T8
																												ST3GAL51	0.341	0.116	0.29911	2.83462e-15	7.77706e-11	T10	TRAPPC2L1	0.142	0.298	0.288277	0.000246817	1	T8
																												ITPR31	0.364	0.124	0.26207	3.26496e-15	8.95774e-11	T10	NUDT5	0.164	0.336	0.465878	0.000255108	1	T8
																												MAP1LC3B2	0.729	0.416	0.399123	3.40145e-15	9.33221e-11	T10	SAR1A1	0.169	0.343	0.287335	0.000261189	1	T8
																												CCNB1IP1	0.465	0.182	0.264809	3.70929e-15	1.01768e-10	T10	CALM22	0.636	0.861	0.490811	0.000276266	1	T8
																												RP11-792A8.41	0.535	0.24	0.333594	4.02164e-15	1.10338e-10	T10	SRM2	0.267	0.507	0.285387	0.000284596	1	T8
																												CPVL1	0.31	0.097	0.330863	4.34229e-15	1.19135e-10	T10	PSMB1	0.298	0.586	0.318791	0.000285982	1	T8
																												HIF1A1	0.488	0.209	0.410198	4.36889e-15	1.19865e-10	T10	DESI11	0.147	0.306	0.41273	0.000296221	1	T8
																												TCEB22	0.984	0.814	0.437038	4.64062e-15	1.2732e-10	T10	HTATIP22	0.16	0.321	0.26583	0.000309339	1	T8
																												CD591	0.86	0.546	0.335075	6.88788e-15	1.88976e-10	T10	NARS	0.124	0.263	0.299801	0.000330956	1	T8
																												SELK1	0.783	0.436	0.374093	7.14545e-15	1.96043e-10	T10	PSMA42	0.244	0.476	0.364405	0.000344527	1	T8
																												YWHAZ1	0.938	0.749	0.462347	7.49726e-15	2.05695e-10	T10	MTCH21	0.182	0.36	0.337093	0.000357059	1	T8
																												ATP5G23	0.969	0.79	0.37926	8.56655e-15	2.35032e-10	T10	EPHX11	0.156	0.31	0.28546	0.000405853	1	T8
																												BNIP3L3	0.628	0.298	0.310101	8.75425e-15	2.40181e-10	T10	AP2S11	0.404	0.795	0.267868	0.000413529	1	T8
																												SH3BGRL31	0.946	0.731	0.567384	1.29266e-14	3.54654e-10	T10	MRPL47	0.164	0.332	0.372005	0.000417871	1	T8
																												TMEM64	0.287	0.085	0.25262	1.37813e-14	3.78104e-10	T10	SCP21	0.173	0.34	0.343186	0.000439625	1	T8
																												NGFRAP14	0.69	0.303	0.411387	1.76901e-14	4.85346e-10	T10	POLR2F1	0.547	0.748	0.644878	0.000444335	1	T8
																												RPL271	1	0.988	0.270716	1.78018e-14	4.88411e-10	T10	COPE1	0.298	0.593	0.450533	0.000469222	1	T8
																												CPNE11	0.636	0.284	0.253874	2.11309e-14	5.79748e-10	T10	HSPA8	0.262	0.505	0.439074	0.000559449	1	T8
																												LGALS3BP2	0.667	0.324	0.349098	2.38287e-14	6.53764e-10	T10	VDAC31	0.133	0.271	0.355124	0.000571166	1	T8
																												PMPCB	0.395	0.144	0.252903	2.52278e-14	6.92149e-10	T10	VMA212	0.227	0.446	0.517644	0.000577514	1	T8
																												ANXA21	0.992	0.77	0.453164	3.28627e-14	9.01621e-10	T10	GLRX4	0.289	0.554	0.393618	0.000607876	1	T8
																												GS1-251I9.41	0.659	0.347	0.356256	3.5166e-14	9.64815e-10	T10	METTL51	0.204	0.398	0.458101	0.000608611	1	T8
																												RGS2	0.256	0.074	0.521952	3.71897e-14	1.02034e-09	T10	SPCS11	0.391	0.766	0.318664	0.00065363	1	T8
																												APEX12	0.667	0.366	0.366925	6.31743e-14	1.73325e-09	T10	NME43	0.218	0.415	0.34986	0.000672909	1	T8
																												GLTSCR22	0.884	0.642	0.389727	6.63724e-14	1.82099e-09	T10	HSPD12	0.333	0.641	0.315575	0.000687726	1	T8
																												PRR71	0.543	0.239	0.268785	7.68096e-14	2.10735e-09	T10	RPL26L11	0.258	0.498	0.501767	0.000740706	1	T8
																												CTSL	0.372	0.142	0.50421	2.25703e-13	6.1924e-09	T10	PSMD81	0.28	0.54	0.423904	0.000811642	1	T8
																												AQP31	0.318	0.113	0.470441	2.55084e-13	6.99848e-09	T10	SDHB2	0.196	0.375	0.344349	0.000842328	1	T8
																												PPA12	0.86	0.591	0.28483	2.82285e-13	7.74476e-09	T10	IDH3G	0.129	0.26	0.364736	0.000887569	1	T8
																												H1FX1	0.597	0.299	0.386009	3.1635e-13	8.67939e-09	T10	NDUFAF32	0.302	0.586	0.342421	0.000904162	1	T8
																												CD742	0.465	0.203	0.618978	3.33907e-13	9.16107e-09	T10	H2AFZ2	0.653	0.887	0.400551	0.000911051	1	T8
																												EIF2S31	0.729	0.408	0.367935	3.4349e-13	9.424e-09	T10	SKP12	0.404	0.766	0.299809	0.00104789	1	T8
																												PON22	0.806	0.527	0.388419	3.44106e-13	9.44089e-09	T10	HSPE12	0.707	0.928	0.31779	0.00108054	1	T8
																												PPP1R16A2	0.783	0.459	0.421234	4.0387e-13	1.10806e-08	T10	PFDN61	0.209	0.399	0.508444	0.00108234	1	T8
																												MMP24-AS12	0.736	0.449	0.420905	4.85053e-13	1.33079e-08	T10	ETFA1	0.138	0.273	0.273637	0.00111934	1	T8
																												WASF21	0.643	0.342	0.36145	5.13586e-13	1.40908e-08	T10	TIMM101	0.169	0.327	0.361333	0.00119463	1	T8
																												C33	0.496	0.217	0.252864	7.35468e-13	2.01783e-08	T10	PON21	0.298	0.554	0.447901	0.0012065	1	T8
																												PIEZO1	0.271	0.088	0.253991	7.41563e-13	2.03455e-08	T10	HSP90AA1	0.387	0.736	0.387678	0.00121499	1	T8
																												SIGIRR1	0.674	0.373	0.373472	8.94346e-13	2.45373e-08	T10	PHF141	0.169	0.329	0.581811	0.00128202	1	T8
																												TRAM11	0.651	0.352	0.33004	9.21278e-13	2.52762e-08	T10	DTYMK2	0.164	0.315	0.373635	0.00129787	1	T8
																												COL6A11	0.295	0.101	0.354712	9.59807e-13	2.63333e-08	T10	LSM11	0.182	0.349	0.45194	0.00129876	1	T8
																												EGLN12	0.372	0.138	0.279002	1.10028e-12	3.01872e-08	T10	POMP2	0.387	0.735	0.346848	0.00130187	1	T8
																												MSI21	0.519	0.228	0.257944	1.23925e-12	3.40001e-08	T10	ATP2B11	0.151	0.294	0.367481	0.00135346	1	T8
																												GRINA	0.62	0.344	0.387846	1.26194e-12	3.46226e-08	T10	SPCS31	0.133	0.263	0.401705	0.00142248	1	T8
																												CDC25B1	0.372	0.147	0.27722	1.41778e-12	3.88982e-08	T10	MRPS25	0.156	0.298	0.322425	0.00145486	1	T8
																												MXI1	0.341	0.126	0.254243	1.61316e-12	4.42587e-08	T10	ATP2A21	0.133	0.261	0.342762	0.00163723	1	T8
																												FKBP9	0.318	0.11	0.304674	1.71497e-12	4.7052e-08	T10	TMED22	0.333	0.62	0.396761	0.00201622	1	T8
																												TCEA11	0.736	0.434	0.37866	1.86604e-12	5.11968e-08	T10	ABRACL	0.133	0.257	0.27464	0.00202458	1	T8
																												GNAS2	0.775	0.451	0.322502	2.04518e-12	5.61116e-08	T10	SNRPD2	0.698	0.947	0.343682	0.00202547	1	T8
																												FKBP51	0.628	0.336	0.416657	2.14794e-12	5.89308e-08	T10	SSSCA1	0.142	0.271	0.33732	0.00214419	1	T8
																												P4HA13	0.55	0.256	0.305181	2.17282e-12	5.96136e-08	T10	CMTM81	0.147	0.279	0.324676	0.00221975	1	T8
																												PGLS1	0.76	0.462	0.29623	2.77467e-12	7.61258e-08	T10	NDUFA5	0.16	0.3	0.395803	0.0024845	1	T8
																												MIR4435-1HG1	0.504	0.237	0.346699	3.04787e-12	8.36213e-08	T10	HNRNPAB1	0.244	0.455	0.392778	0.00266878	1	T8
																												LINC009982	0.62	0.333	0.307966	3.69669e-12	1.01422e-07	T10	TPM42	0.164	0.308	0.406479	0.00282737	1	T8
																												FAM213A2	0.705	0.452	0.422879	3.85676e-12	1.05814e-07	T10	FAM136A2	0.178	0.329	0.384059	0.00283515	1	T8
																												CDC42EP4	0.341	0.128	0.25596	3.95151e-12	1.08414e-07	T10	PSMA51	0.218	0.402	0.441279	0.00288222	1	T8
																												FKBP81	0.729	0.405	0.273269	4.2875e-12	1.17632e-07	T10	REEP51	0.227	0.419	0.460078	0.00300004	1	T8
																												RHOA1	0.86	0.588	0.299353	4.35482e-12	1.19479e-07	T10	TIMM17A1	0.156	0.293	0.46347	0.00300714	1	T8
																												APLP2	0.798	0.532	0.387786	4.90408e-12	1.34548e-07	T10	ATP6AP1	0.133	0.254	0.565328	0.00341192	1	T8
																												C16orf132	0.798	0.491	0.332343	5.19294e-12	1.42474e-07	T10	PTS1	0.133	0.251	0.288336	0.00368014	1	T8
																												ZNF7031	0.295	0.099	0.255195	6.46789e-12	1.77453e-07	T10	PSMB31	0.342	0.628	0.471346	0.00376656	1	T8
																												TSC22D4	0.395	0.162	0.264662	6.58403e-12	1.80639e-07	T10	MPST1	0.329	0.623	0.530358	0.00407946	1	T8
																												VMP12	0.814	0.504	0.351449	7.02322e-12	1.92689e-07	T10	NDUFA32	0.422	0.789	0.33898	0.00422331	1	T8
																												MBOAT7	0.481	0.222	0.293706	7.96915e-12	2.18642e-07	T10	MGST2	0.16	0.293	0.464712	0.00424088	1	T8
																												IGBP1	0.566	0.298	0.326574	9.16545e-12	2.51463e-07	T10	SNRPD11	0.391	0.726	0.312079	0.00429115	1	T8
																												SEC11A2	0.837	0.611	0.318099	1.10039e-11	3.01902e-07	T10	TMEM106C1	0.178	0.321	0.405868	0.00448871	1	T8
																												GPX11	0.961	0.723	0.276424	1.29906e-11	3.56411e-07	T10	PFN12	0.671	0.935	0.365197	0.00450398	1	T8
																												ATP2B12	0.558	0.274	0.277635	1.31396e-11	3.60498e-07	T10	BOLA31	0.342	0.633	0.421705	0.00453205	1	T8
																												RPL292	1	0.986	0.284383	1.49404e-11	4.09904e-07	T10	IDI11	0.204	0.362	0.395483	0.0047582	1	T8
																												IL181	0.457	0.211	0.257169	3.01074e-11	8.26026e-07	T10	CMBL2	0.151	0.276	0.356434	0.00498454	1	T8
																												DHRS31	0.543	0.26	0.272506	3.49577e-11	9.591e-07	T10	EMC3	0.147	0.265	0.40341	0.00594325	1	T8
																												RTN42	0.69	0.389	0.269142	3.60424e-11	9.8886e-07	T10	SEC11C2	0.253	0.446	0.395862	0.00664309	1	T8
																												LENG81	0.388	0.163	0.258973	4.95232e-11	1.35872e-06	T10	SSR32	0.396	0.749	0.391505	0.00690518	1	T8
																												C6orf482	0.907	0.75	0.28661	4.95322e-11	1.35897e-06	T10	ETFB1	0.369	0.669	0.3606	0.0073801	1	T8
																												QKI1	0.295	0.106	0.276302	5.44329e-11	1.49342e-06	T10	MRPL551	0.324	0.597	0.46124	0.00750939	1	T8
																												PCMTD11	0.357	0.142	0.256938	6.40513e-11	1.75731e-06	T10	RER11	0.236	0.414	0.466026	0.00780152	1	T8
																												ERGIC11	0.612	0.334	0.292367	7.61311e-11	2.08873e-06	T10	TXNRD12	0.231	0.393	0.308591	0.00859723	1	T8
																												C9orf162	0.93	0.693	0.315215	8.05802e-11	2.2108e-06	T10	SRP191	0.173	0.308	0.45913	0.00883493	1	T8
																												CNBP1	0.822	0.559	0.311111	9.02516e-11	2.47614e-06	T10	TMEM1472	0.431	0.765	0.337487	0.00973844	1	T8
																												DAZAP23	0.752	0.43	0.255688	1.17945e-10	3.23594e-06	T10	SRSF21	0.249	0.443	0.472042	0.00982094	1	T8
																												KDELR11	0.822	0.593	0.293023	1.23242e-10	3.38128e-06	T10	ACOT132	0.311	0.321	0.953039	0.00982338	1	T8
																												TMEM1231	0.705	0.419	0.286749	1.43913e-10	3.94841e-06	T10
																												ZNF7062	0.93	0.748	0.323495	1.5069e-10	4.13433e-06	T10
																												ARPP191	0.612	0.327	0.294807	1.54816e-10	4.24752e-06	T10
																												NDUFS42	0.783	0.524	0.296765	1.57939e-10	4.33322e-06	T10
																												SNHG7	0.729	0.483	0.385755	1.78563e-10	4.89906e-06	T10
																												CHP11	0.628	0.363	0.398699	1.79222e-10	4.91714e-06	T10
																												C8orf331	0.659	0.382	0.360008	3.07289e-10	8.43079e-06	T10
																												MIR4458HG1	0.651	0.382	0.357007	3.47341e-10	9.52965e-06	T10
																												HCFC1R11	0.574	0.336	0.431943	3.71969e-10	1.02054e-05	T10
																												SYPL1	0.581	0.301	0.250299	4.58755e-10	1.25864e-05	T10
																												KMT2E1	0.45	0.214	0.262266	5.86988e-10	1.61046e-05	T10
																												ARL4A3	0.605	0.343	0.294648	7.38208e-10	2.02535e-05	T10
																												HSF11	0.488	0.245	0.250818	7.39134e-10	2.02789e-05	T10
																												TMBIM64	0.938	0.71	0.260294	1.0093e-09	2.76911e-05	T10
																												SLK	0.295	0.116	0.252993	1.22007e-09	3.34738e-05	T10
																												SUMO22	0.969	0.84	0.272812	1.43494e-09	3.93689e-05	T10
																												HEBP22	0.698	0.443	0.300067	1.44294e-09	3.95884e-05	T10
																												EIF3A2	0.643	0.385	0.272029	1.46445e-09	4.01786e-05	T10
																												SREBF11	0.31	0.125	0.285771	1.87625e-09	5.14768e-05	T10
																												EZR1	0.574	0.306	0.306997	1.98767e-09	5.45336e-05	T10
																												DYNLT12	0.814	0.568	0.271042	3.76137e-09	0.000103197	T10
																												TPD52L11	0.566	0.323	0.345127	3.79975e-09	0.00010425	T10
																												HILPDA2	0.442	0.217	0.292786	6.09282e-09	0.000167163	T10
																												33482	0.527	0.31	0.327044	7.47599e-09	0.000205111	T10
																												MAP3K132	0.705	0.44	0.307508	9.41982e-09	0.000258442	T10
																												RDH101	0.256	0.098	0.277703	9.53012e-09	0.000261468	T10
																												FOS3	0.752	0.522	0.303975	1.12671e-08	0.000309124	T10
																												HLA-E2	0.535	0.28	0.251704	1.27951e-08	0.000351046	T10
																												USE11	0.442	0.228	0.258012	2.12175e-08	0.000582124	T10
																												PRDX22	0.876	0.642	0.327892	2.21001e-08	0.000606337	T10
																												DUSP12	0.667	0.414	0.311413	2.40823e-08	0.000660723	T10
																												LDLR1	0.38	0.185	0.250357	2.56258e-08	0.000703069	T10
																												PEBP11	0.86	0.71	0.289857	2.7263e-08	0.000747987	T10
																												CTSB1	0.628	0.356	0.252693	3.45805e-08	0.000948751	T10
																												TAGLN24	0.806	0.597	0.352447	4.7804e-08	0.00131155	T10
																												USF2	0.395	0.204	0.254693	6.92406e-08	0.00189968	T10
																												MAT2A	0.55	0.349	0.282581	1.99685e-07	0.00547856	T10
																												RSL24D12	0.752	0.498	0.267679	2.29133e-07	0.00628649	T10
																												GADD45B	0.256	0.111	0.273484	4.44865e-07	0.0122053	T10
																												PLP22	0.729	0.503	0.275962	5.8512e-07	0.0160533	T10
																												EID12	0.775	0.54	0.257913	1.39544e-06	0.0382853	T10
																												CALD11	0.566	0.359	0.262207	1.39914e-06	0.0383867	T10
																												ZFP36L1	0.481	0.309	0.252178	2.6371e-06	0.0723515	T10
																												GDF151	0.109	0.287	0.954809	3.20992e-06	0.0880672	T10
																												IER21	0.558	0.375	0.311552	6.39079e-06	0.175338	T10
																												ATP1A13	0.767	0.549	0.257602	1.14739e-05	0.314798	T10
																												GLRX6	0.705	0.53	0.340332	1.33976e-05	0.367576	T10
																												HIST1H1C1	0.512	0.326	0.289213	2.35884e-05	0.647171	T10
																												IER31	0.597	0.447	0.331809	0.000156425	1	T10
																												MCL12	0.535	0.396	0.258002	0.0030045	1	T10

## Sheet: Table S3
Supplementary Table 3. TKIs applied to drug screening of hepatobiliary tumor organoids
Drugs	Targets	IC50	Reference
Apatinib	VEGFR2	1nM	PMID: 21443688
	RET	13nM
Gefitinib	EGFR(Tyr1173)	26nM(NR6W cells), 37nM(NR6wtEGFR cells)	PMID: 16189524
	EGFR(Tyr992)	57nM(NR6W cells), 37nM(NR6wtEGFR cells)
Capmatinib	c-Met	0.13nM	PMID: 21918175
Lenvatinib	VEGFR2/KDR	4nM	PMID: 17943726
	VEGFR3/FLT4	5.2nM
	VEGFR1/FLT1	22nM
	PDGFRβ	39nM
	FGFR1	46nM
	PDGFRα	51nM
	Kit	100nM
ENMD-2076	FLT3	46nM	PMID: 21177375
	RET	10.4nM
	VEGFR3/FLT4	15.9nM
	Src	20.2nM
	NTRK1/TRKA	24.2nM
	CSF-1R/c-Fms	24.8nM
	LCK	43.7nM
	FAK	54.9nM
	PDGFRα	56.4nM
	VEGFR2/KDR	58.2nM
	BLK	69.4nM
	FGFR2	70.8nM
	YES1	78.4nM
	Abl1 (T315I)	81.3nM
	FGFR1	92.7nM
	Fyn	112nM
	JAK2	120nM
	Kit	120nM
	Aurora A	14nM	PMID: 20560971
	Aurora B	350nM
Regorafenib	RET	1.5nM	PMID: 21170960
	Raf-1	2.5nM
	VEGFR2	4.2nM
	Kit	7nM
	VEGFR1	13nM
	B-Raf (V600E)	19nM
	PDGFRβ	22nM
	B-Raf	28nM
	VEGFR3	46nM
Tivantinib	c-Met	0.355μM	PMID: 20484018
Afatinib Dimaleate	EGFR(L858R, wt, L858R/T790M)	0.4nM, 0.5nM, 10nM	PMID: 18408761
	HER2	14nM
	HER4	1nM	PMID: 24266694
Sunitinib	FLT3	——	PMID: 12646019
	c-Kit	——
	PDGFRβ	2nM
	VEGFR2	80nM
Varlitinib	HER2	2nM	——
	EGFR	7nM
Sorafenib	Raf-1	6nM	PMID: 15466206
	mVEGFR(Flk1)	15nM
	mVEGFR3	20nM
	B-Raf	22nM
	B-Raf (V599E)	38nM
	mPDGFRβ	57nM
	FLT3	58nM
	c-Kit	68nM
	VEGFR2	90nM
	FGFR1	580nM

## Sheet: Table S4
Supplementary Table 4. The proportion of caner stem-like cells in hepatobiliary tumor organoids
Caner stem-like cell genes	Cancer type	Function	PMID	HCC10(Total=2224)	HCC272(Total=922)	HCC277(Total=3232)	HCC284(Total=1403)	HCC285(Total=7238)	ICC161(Total=5045)	GBC270(Total=2441)
CD133(PROM1)	Hepatocellular carcinoma	Maintenance of CSC properties by regulating neurotensin, interleukin (IL)-8, CXCL1, and MAPK signaling	17570225, 17205516, 26252310, 20361077, 20511115, 24616575, 20682318	0	0.0694	0.064	0.0798	0.0305	0	0
	Cholangiocarcinoma		21798073
	Gallbladder cancer		30405779, 29344142, 21734809, 20948317
CD44	Hepatocellular carcinoma	Regulating TGFβ-mediated epithelial-mesenchymal transition (EMT) and redox status by sta- bilizing xCT to protect CSCs against reactive oxygen species (ROS)	18275073, 19711346, 22552294, 27473646, 26252310, 20511115	0.0324	0.3254	0.0065	0.3029	0.0582	0.1891	0.2438
	Cholangiocarcinoma		23192764
	Gallbladder cancer		30288117, 20948317
EPCAM	Hepatocellular carcinoma	Maintenance of stem cell properties through the activation of Wnt/β-catenin signaling	19150350, 23174907, 18006828, 27473646, 26252310, 28951464, 27793160, 24616575, 20682318, 28951464	0.1812	0.1757	0.1411	0.7256	0.2759	0.0002	0.6305
	Cholangiocarcinoma		23192764
CD90(THY1)	Hepatocellular carcinoma	Not reported	18242515, 18275073, 28645561, 26252310, 20361077, 28645561, 20511115, 27793160, 24616575	0	0	0	0	0	0.0008	0
CD13(ANPEP)	Hepatocellular carcinoma	Protecting cells from apoptosis via the ROS scavenger pathway	20697159, 27473646, 27793160, 21480341	0.116	0.1041	0.0449	0.0014	0.6328	0.2484	0.0049
SOX9	Hepatocellular carcinoma	Involving in epithelial-mesenchymal transition (EMT) and activation of TGFb/Smad signaling and regulating Wnt/beta-catenin signaling	27457505	0.0994	0.3048	0.2215	0.149	0.2089	0.1056	0.154
ALDH	Hepatocellular carcinoma	Not reported	20511115	0	0	0	0	0	0	0
OCT4	Hepatocellular carcinoma	Overexpression of miR-21 strengthens the phenotype of liver cancer stem cells	27793160	0.0144	0.0542	0.0006	0.0257	0.0236	0.0398	0.0045
	Gallbladder cancer	Not reported	31361225
CD24	Hepatocellular carcinoma	Driving CSC genesis through STAT3-mediated NANOG regulation	21726833, 30297396	0.1322	0	0	0	0	0	0
OV6	Hepatocellular carcinoma	Not reported	18519688	0	0	0	0	0	0	0
DCLK1	Hepatocellular carcinoma	via chromatin remodeling and correlated with c-Myc oncogene and BRM/SMARCA2	27694285	0	0	0	0	0	0.0024	0.0004
KLF8	Hepatocellular carcinoma	Promoting stem cell-like features through activation of the Wnt/β-catenin signaling pathway	27478926	0	0.0033	0	0	0.0011	0.0036	0.0012
DLK1	Hepatocellular carcinoma	Not reported	22238367	0	0	0	0	0.0001	0	0
CACNA2D1(α2δ1)	Hepatocellular carcinoma	regulation of calcium influx through L- and N-type voltage-gated calcium channels	23597567	0	0.0011	0.0028	0	0.0028	0.0006	0.0008
CD54(ICAM1 )	Hepatocellular carcinoma	Not reported	23376424	0.0013	0.0098	0.0006	0.0014	0.0419	0.2377	0.0094
CD47	Hepatocellular carcinoma	Regulating liver CSCs through the cathepsin S/protease-activated receptor 2 paracrine loop	24523067	0.1165	0.2592	0.1139	0.2046	0.2506	0.1056	0.2499
LGR5	Hepatocellular carcinoma	Not reported	25893304	0.0018	0.0531	0.013	0.0014	0.001	0.0012	0
KRT19	Hepatocellular carcinoma	Not reported	25820415	0.0665	0.7104	0.2249	0.7256	0.5647	0.0543	0.9713

## Sheet: Table S5
Supplementary Table 5. Scoring gene list of hepatobiliary tumor organoids by scRNA-seq
G2M score	S score	p-EMT score	Epithelium score
HMGB2	MCM5	VIM	EPCAM
CDK1	PCNA	DPDN	KRT16
NUSAP1	TYMS	ITGA5	KRT6A
UBE2C	FEN1	ITGA6	KRT6B
BIRC5	MCM2	TGFBI	KRT6C
TPX2	MCM4	LAMC2	CLDN4
TOP2A	RRM1	MMP1	KLK5
NDC80	UNG	MMP2	KLK6
CKS2	GINS2	MMP3	KLK7
NUF2	MCM6		KLK8
CKS1B	CDCA7		KLK9
MKI67	DTL		KLK10
TMPO	PRIM1		KLK11
CENPF	UHRF1		KRT17
TACC3	MLF1IP		KRT75
FAM64A	HELLS		S100A7
SMC4	RFC2		S100A8
CCNB2	RPA2		S100A9
CKAP2L	NASP		CLDN1
CKAP2	RAD51AP1		CLDN7
AURKB	GMNN		SPRR1B
BUB1	WDR76
KIF11	SLBP
ANP32E	CCNE2
TUBB4B	UBR7
GTSE1	POLD3
KIF20B	MSH2
HJURP	ATAD2
CDCA3	RAD51
HN1	RRM2
CDC20	CDC45
TTK	CDC6
CDC25C	EXO1
KIF2C	TIPIN
RANGAP1	DSCC1
NCAPD2	BLM
DLGAP5	CASP8AP2
CDCA2	USP1
CDCA8	CLSPN
ECT2	POLA1
KIF23	CHAF1B
HMMR	BRIP1
AURKA	E2F8
PSRC1
ANLN
LBR
CKAP5
CENPE
CTCF
NEK2
G2E3
GAS2L3
CBX5
CENPA

## Sheet: Table S6
Supplementary Table 6. Score of each cell in hepatobiliary tumor organoids
Cell line	Single cell UMI	S score	G2M score	Epithelium score	p-MET score
HCC285	AAACCTGCAGATGAGC	-0.0416517	-0.137913	0.0239671	-0.0430876
HCC285	AAACCTGGTATATGGA	-0.0508088	-0.142473	-0.0811634	-0.0610871
HCC285	AAACCTGGTCCATCCT	-0.0368184	-0.105723	-0.0247437	0.0291993
HCC285	AAACCTGGTTATGCGT	-0.0516655	-0.126508	-0.239242	-0.0683382
HCC285	AAACCTGGTTCGCGAC	-0.0470756	-0.140722	-0.183161	-0.00707713
HCC285	AAACCTGTCACTCTTA	-0.0582544	-0.121636	-0.144521	-0.0956449
HCC285	AAACCTGTCAGTGTTG	-0.0463752	-0.0227536	-0.227424	-0.0705398
HCC285	AAACCTGTCGGCTACG	-0.0249868	-0.0947478	-0.143874	-0.0368946
HCC285	AAACGGGAGCCATCGC	-0.0408458	-0.0822202	-0.150743	-0.0688822
HCC285	AAACGGGAGTTACCCA	-0.0396818	-0.108413	-0.151403	-0.0229782
HCC285	AAACGGGAGTTACGGG	-0.0700036	-0.121638	-0.214007	-0.0951922
HCC285	AAACGGGCAAGTCTGT	-0.0590092	-0.0814258	-0.113621	0.129223
HCC285	AAACGGGCAGACACTT	-0.0498525	-0.0662281	-0.250279	-0.0669208
HCC285	AAACGGGCAGGGTACA	-0.06695	-0.173156	0.0802593	-0.0801965
HCC285	AAACGGGCAGTAGAGC	-0.0659856	-0.061173	-0.173367	-0.0729766
HCC285	AAACGGGGTCTACCTC	-0.018927	-0.0135764	0.107919	0
HCC285	AAACGGGGTGGGTATG	-0.047223	-0.0876827	-0.0944527	-0.0281438
HCC285	AAACGGGTCATCGCTC	-0.0268018	-0.0942381	-0.119693	-0.0377527
HCC285	AAAGATGAGTAATCCC	-0.0390392	-0.104106	0.00134414	-0.0658858
HCC285	AAAGATGAGTCCTCCT	-0.0347977	-0.084889	0.0284283	-0.0560955
HCC285	AAAGATGCAAGGGTCA	-0.0462229	-0.0619935	-0.245309	0.0162644
HCC285	AAAGATGCAGTCCTTC	-0.016512	-0.0803623	-0.104003	-0.0243979
HCC285	AAAGATGCATTATCTC	-0.0315327	-0.1526	-0.152196	-0.00871059
HCC285	AAAGATGGTCATCGGC	-0.0498669	-0.0875539	-0.130698	0.0213929
HCC285	AAAGATGGTTGTCTTT	-0.0428493	-0.115401	-0.118429	0.0540034
HCC285	AAAGATGTCAGCCTAA	-0.0361726	-0.103177	0.11099	-0.0816247
HCC285	AAAGATGTCAGGCGAA	-0.0293206	-0.0784026	-0.0159014	-0.0364579
HCC285	AAAGATGTCATTCACT	-0.0718554	-0.0586656	-0.0683212	0.294778
HCC285	AAAGATGTCATTGCCC	-0.0671482	-0.0826337	0.164258	-0.0989854
HCC285	AAAGATGTCGGATGGA	-0.0574098	-0.107085	-0.0911077	-0.0566134
HCC285	AAAGCAAAGTGCGTGA	-0.0693738	-0.121317	-0.221776	-0.0202807
HCC285	AAAGCAACACCCATTC	-0.079348	-0.0983382	-0.147913	-0.0791317
HCC285	AAAGCAACATATGAGA	-0.0330844	-0.121679	-0.119926	-0.0569213
HCC285	AAAGCAAGTAACGTTC	-0.0299209	-0.070742	-0.0690842	0.455255
HCC285	AAAGCAAGTAAGTAGT	-0.0477721	-0.0986459	-0.153297	-0.0818226
HCC285	AAAGCAAGTACCAGTT	-0.0256385	-0.0991721	-0.242765	-0.0765076
HCC285	AAAGCAAGTATATGGA	-0.0601137	-0.107922	-0.0962098	0.0349088
HCC285	AAAGCAAGTCTGATCA	-0.0291961	-0.116081	-0.10052	0.0676659
HCC285	AAAGCAAGTTAGAACA	-0.0396274	-0.106192	-0.202038	-0.0413479
HCC285	AAAGCAAGTTGAGGTG	-0.0544186	-0.0591193	-0.128398	0.00515681
HCC285	AAAGCAATCCTCCTAG	-0.0516435	-0.122665	-0.221339	0.0406603
HCC285	AAAGCAATCCTGCCAT	-0.0374559	-0.131697	-0.0357598	0.0967306
HCC285	AAAGTAGAGACTAGAT	-0.0666634	-0.070277	-0.271193	0.191284
HCC285	AAAGTAGCACGGCTAC	-0.0659657	-0.0608421	-0.109576	-0.139855
HCC285	AAAGTAGCACTAAGTC	-0.0650806	-0.0739113	-0.121658	0.0460558
HCC285	AAAGTAGCAGCCTTTC	-0.0609046	-0.0686646	-0.087948	0.172272
HCC285	AAAGTAGGTCAACTGT	-0.0543962	-0.156909	-0.130043	-0.13172
HCC285	AAAGTAGGTCTGATCA	-0.0634641	-0.0794401	-0.0499179	0.167758
HCC285	AAAGTAGTCAGTTGAC	-0.0570681	-0.0939344	-0.182167	-0.0733113
HCC285	AAAGTAGTCGTAGGTT	-0.0509545	-0.0493391	-0.0955658	-0.0398191
HCC285	AAAGTAGTCTTGCATT	-0.0498414	-0.0877136	-0.138158	-0.0357049
HCC285	AAATGCCAGGCTCAGA	-0.0511311	-0.114664	-0.12826	-0.061456
HCC285	AAATGCCCACGACTCG	-0.0368934	-0.104742	-0.224257	-0.0618008
HCC285	AAATGCCCACTTAACG	-0.0618396	-0.1123	-0.0798592	-0.031388
HCC285	AAATGCCCAGACACTT	-0.078779	-0.0764787	-0.183713	0.113087
HCC285	AAATGCCCATTGGTAC	-0.0478867	-0.104972	-0.0932098	0.0214543
HCC285	AAATGCCGTACATGTC	-0.052796	-0.108158	-0.206164	0.0436817
HCC285	AAATGCCGTCAGATAA	-0.057321	-0.0705556	-0.104782	0.0472697
HCC285	AAATGCCTCATACGGT	-0.0561833	-0.0783899	-0.00500768	0.422438
HCC285	AACACGTAGAAGGGTA	-0.067982	-0.0602481	-0.236686	-0.0774531
HCC285	AACACGTAGTCATGCT	-0.0282688	-0.0722483	-0.1584	-0.109936
HCC285	AACACGTGTGACAAAT	-0.0642567	-0.0561995	0.0327153	-0.0343332
HCC285	AACACGTGTTGCGTTA	-0.0186796	-0.0737258	-0.100529	0
HCC285	AACACGTTCACAGTAC	-0.056869	-0.1026	0.00137819	0.0265344
HCC285	AACACGTTCGGAAACG	-0.0463024	-0.118408	-0.161238	-0.0650455
HCC285	AACCATGAGACCTTTG	-0.0641221	-0.074918	-0.0383629	-0.113665
HCC285	AACCATGAGCGCTTAT	-0.0442373	-0.124832	-0.147364	0.0388865
HCC285	AACCATGCAGCCAATT	-0.0339776	-0.0806416	-0.276182	-0.0496756
HCC285	AACCATGGTGACTACT	-0.0461564	-0.0906621	-0.180056	-0.0668429
HCC285	AACCATGGTTCAGTAC	-0.0803581	-0.135376	-0.114231	0.00578616
HCC285	AACCATGTCCTTCAAT	-0.0330362	-0.0687631	-0.00220519	0
HCC285	AACCATGTCTGGCGAC	-0.0583822	-0.1154	0.0420596	-0.0541473
HCC285	AACCGCGAGGGCATGT	-0.0559911	-0.0924409	-0.165039	-0.0750729
HCC285	AACCGCGCAATAGCAA	-0.0490523	-0.0977029	-0.0696923	-0.0793629
HCC285	AACCGCGCAATAGCGG	-0.0684369	-0.113751	-0.0100788	-0.0718739
HCC285	AACCGCGCACTGTCGG	-0.0322353	-0.106896	-0.168021	-0.0821389
HCC285	AACCGCGCACTTCTGC	-0.0272169	-0.0291156	-0.107291	-0.0357221
HCC285	AACCGCGCATCTCGCT	-0.0321819	-0.0731973	-0.0283244	-0.0775886
HCC285	AACCGCGGTTAAGAAC	-0.0506967	-0.128272	-0.00235783	-0.0361818
HCC285	AACCGCGGTTCGTCTC	-0.0505611	-0.105015	-0.136099	0.0375272
HCC285	AACCGCGTCCAATGGT	-0.0382097	-0.0956881	-0.204726	-0.109251
HCC285	AACCGCGTCCGCATAA	-0.047642	-0.0284781	-0.172604	-0.0801265
HCC285	AACCGCGTCCTCAATT	-0.0436347	-0.0498573	-0.00395203	0.190109
HCC285	AACCGCGTCGTCTGCT	-0.0588874	-0.154758	-0.200551	-0.0872587
HCC285	AACGTTGAGACAATAC	-0.0572505	-0.139005	-0.0485362	-0.0790869
HCC285	AACGTTGAGCAGCGTA	-0.0747604	-0.147581	-0.0652062	-0.0631328
HCC285	AACGTTGAGCGTGTCC	-0.0371757	-0.102703	-0.056437	0.0620894
HCC285	AACGTTGAGTCAAGGC	-0.0485493	-0.0823883	-0.067286	-0.0335015
HCC285	AACGTTGAGTGACTCT	-0.0541997	-0.113894	-0.160552	0.025126
HCC285	AACGTTGCACTAGTAC	-0.0692273	-0.104387	-0.180787	0.0805697
HCC285	AACGTTGGTCATCGGC	-0.0439558	-0.0894802	-0.143718	-0.0724551
HCC285	AACGTTGTCTGATTCT	-0.0338152	-0.0695516	0.123854	-0.0725462
HCC285	AACTCAGAGGCTACGA	-0.0576368	-0.0793786	-0.0537825	0.081539
HCC285	AACTCAGCAACACGCC	-0.0394783	-0.12025	-0.105121	-0.0776445
HCC285	AACTCAGCATCCCATC	-0.0628689	-0.0435309	-0.166293	-0.0459028
HCC285	AACTCAGCATCTACGA	-0.0359104	-0.0831931	-0.0906432	-0.0870239
HCC285	AACTCAGGTCCGAACC	-0.0265349	-0.0673735	-0.0898086	-0.0744255
HCC285	AACTCAGTCAAAGACA	-0.0354234	-0.1128	-0.037194	-0.0662325
HCC285	AACTCAGTCCTCAACC	-0.0307923	-0.105177	-0.200624	-0.0549175
HCC285	AACTCAGTCTTTAGGG	-0.0542184	-0.0830477	-0.164432	0.0384507
HCC285	AACTCCCCATACTCTT	-0.0379729	-0.120073	-0.129789	0.136884
HCC285	AACTCCCGTGTGTGCC	-0.0242969	-0.0708331	-0.124641	-0.0370495
HCC285	AACTCCCTCTTCGGTC	-0.0618316	-0.09788	-0.156441	-0.0220038
HCC285	AACTCTTAGAAGCCCA	-0.0679862	-0.0553197	-0.101628	0.197711
HCC285	AACTCTTAGATATGGT	-0.0205024	-0.0975211	0.0434424	0
HCC285	AACTCTTAGCACGCCT	-0.0315887	-0.10298	-0.0807416	-0.0370668
HCC285	AACTCTTGTAGCGTCC	-0.0404713	-0.0762089	-0.097247	-0.0729586
HCC285	AACTCTTGTCAGGACA	-0.0601125	-0.0867894	-0.130009	0.0302651
HCC285	AACTCTTGTCCAGTTA	-0.0806299	-0.113255	-0.193245	0.0505503
HCC285	AACTCTTGTTCCCTTG	-0.0468616	-0.0652592	-0.193499	-0.0647997
HCC285	AACTCTTTCAACACGT	-0.0539536	-0.091043	-0.23348	-0.0920938
HCC285	AACTCTTTCCCAAGTA	-0.0568264	-0.0656374	-0.176707	-0.0165397
HCC285	AACTCTTTCCTGCCAT	-0.00853732	-0.0835127	-0.0249419	0
HCC285	AACTCTTTCCTGTACC	-0.0609573	-0.101671	-0.14384	-0.0980531
HCC285	AACTCTTTCGCCATAA	-0.0364149	-0.0994511	-0.114597	0.123067
HCC285	AACTGGTAGCAGGCTA	-0.043714	-0.131504	0.0455305	-0.0880623
HCC285	AACTGGTAGCTAAGAT	-0.0345109	-0.146982	-0.201458	-0.099237
HCC285	AACTGGTAGGTAAACT	-0.0578914	-0.0962426	-0.223085	-0.0482917
HCC285	AACTGGTAGTAGTGCG	-0.0482749	-0.0929033	-0.0517861	-0.0786853
HCC285	AACTGGTAGTGTTTGC	-0.0682123	-0.147301	-0.161565	-0.0697462
HCC285	AACTGGTCAATGAAAC	-0.0362003	-0.0499204	-0.124234	-0.0424357
HCC285	AACTGGTCAATGGAAT	-0.032155	-0.0991969	-0.19125	0.0410818
HCC285	AACTGGTCACACATGT	-0.0418856	-0.0974102	-0.080975	0.0165723
HCC285	AACTGGTCACTCTGTC	-0.0558686	-0.133516	-0.125811	-0.0501215
HCC285	AACTGGTGTCTCCATC	-0.0192257	-0.0434517	-0.189531	-0.036929
HCC285	AACTGGTGTGCTAGCC	-0.0607669	-0.0382089	-0.173148	-0.00402069
HCC285	AACTGGTTCACCTTAT	-0.0751008	-0.12725	-0.0290931	0.253365
HCC285	AACTGGTTCAGTACGT	-0.0575914	-0.0768019	-0.0553124	-0.0645841
HCC285	AACTGGTTCATATCGG	-0.054239	-0.116973	-0.176389	0.0166232
HCC285	AACTTTCAGAAACCGC	-0.0503149	-0.0734964	-0.156175	0.0742738
HCC285	AACTTTCAGAGGGCTT	-0.0225685	-0.0840614	0.191686	-0.0349417
HCC285	AACTTTCCACGAAAGC	-0.0518796	-0.0843185	-0.198152	-0.0367435
HCC285	AACTTTCCAGACGCCT	-0.0751949	-0.0659399	-0.167336	-0.0935674
HCC285	AACTTTCCAGCCTGTG	-0.0343482	-0.115723	-0.0563947	-0.0435007
HCC285	AACTTTCGTGATGTGG	-0.046824	-0.0623946	-0.179915	0.0594628
HCC285	AACTTTCGTTATGTGC	-0.0647513	-0.105065	-0.119602	0.198766
HCC285	AACTTTCTCTAAGCCA	-0.0395292	-0.122334	-0.192764	-0.0716786
HCC285	AAGACCTAGAGACTAT	-0.0724361	-0.0686054	0.0386716	-0.102415
HCC285	AAGACCTAGCCATCGC	-0.0543604	-0.107854	-0.150146	-0.0498998
HCC285	AAGACCTCACGCCAGT	-0.0552731	-0.109618	-0.22722	-0.0781406
HCC285	AAGACCTCAGCCTTGG	-0.0497212	-0.0951351	-0.16826	-0.043195
HCC285	AAGACCTCAGTAAGAT	-0.062918	-0.0875097	-0.109339	0.11223
HCC285	AAGACCTTCAACGGCC	-0.0429587	-0.0932911	-0.106573	-0.0545279
HCC285	AAGACCTTCACTGGGC	-0.0231375	-0.100525	-0.233589	-0.0535478
HCC285	AAGACCTTCCGCGCAA	-0.03475	-0.0942012	-0.022564	-0.0469579
HCC285	AAGACCTTCTAACGGT	-0.0413272	-0.0753609	-0.175119	-0.095059
HCC285	AAGCCGCAGCTAGCCC	-0.0584128	-0.0733023	-0.148783	-0.0350037
HCC285	AAGCCGCAGGGTTTCT	-0.0428004	-0.0492759	-0.117147	-0.0598585
HCC285	AAGCCGCCACAGAGGT	-0.07047	-0.117138	-0.130278	-0.10441
HCC285	AAGCCGCGTAAATACG	-0.0660587	-0.155105	-0.152561	0.173353
HCC285	AAGCCGCGTGCAGACA	-0.035925	-0.101509	-0.14742	0.0506036
HCC285	AAGCCGCGTGCCTGCA	-0.0484087	-0.0887492	-0.00809927	0.0902318
HCC285	AAGCCGCGTTGCGCAC	-0.0578898	-0.0556942	0.0720319	0.134025
HCC285	AAGCCGCTCCTTCAAT	-0.0689246	-0.0611323	-0.148375	0.0126594
HCC285	AAGCCGCTCGTACGGC	-0.0762413	-0.133731	-0.00162571	-0.053567
HCC285	AAGCCGCTCGTCTGAA	-0.032636	-0.106702	-0.116771	-0.058998
HCC285	AAGGAGCAGCTTTGGT	-0.0441464	-0.0756352	-0.113763	-0.0911969
HCC285	AAGGAGCAGGCAGGTT	-0.0418635	-0.0726959	-0.0292681	-0.00290644
HCC285	AAGGAGCAGTGCCATT	-0.0397224	-0.0651563	-0.151026	0.0171214
HCC285	AAGGAGCGTCGCTTCT	-0.0467261	-0.0779166	-0.15593	0.0808077
HCC285	AAGGAGCGTCTAGAGG	-0.0633243	-0.0963447	-0.105557	-0.0686784
HCC285	AAGGAGCGTTTACTCT	-0.0390312	-0.101351	-0.210385	-0.00572715
HCC285	AAGGAGCTCCAAAGTC	-0.045366	-0.0961741	-0.0236731	0.475484
HCC285	AAGGCAGAGGCTCATT	-0.0503336	-0.131322	-0.0279085	-0.0511419
HCC285	AAGGCAGCATTTCACT	-0.038608	-0.0698422	-0.176357	-0.0795994
HCC285	AAGGCAGGTAGAAAGG	-0.0509123	-0.0466537	-0.206602	-0.0261517
HCC285	AAGGCAGGTATATGAG	-0.0805288	-0.123968	-0.0668483	-0.0779883
HCC285	AAGGCAGGTGTGCGTC	-0.0414184	-0.0591652	-0.192832	0.0124379
HCC285	AAGGCAGTCAACTCTT	-0.0223228	-0.0374672	-0.158625	-0.0781497
HCC285	AAGGCAGTCCAGAAGG	-0.0471941	-0.035642	-0.11453	-0.0439747
HCC285	AAGGTTCAGAGTTGGC	-0.0389493	-0.112628	-0.180399	0.0960985
HCC285	AAGGTTCAGCCCTAAT	-0.0426379	-0.0559021	-0.162465	-0.0545856
HCC285	AAGGTTCAGCCGATTT	-0.0536643	-0.0982131	-0.139354	-0.0164959
HCC285	AAGGTTCAGGCTCTTA	-0.064001	-0.0783759	0.0213622	-0.0409886
HCC285	AAGGTTCCACCATCCT	-0.0218722	-0.103681	-0.059327	-0.073413
HCC285	AAGGTTCCATGACATC	-0.0294388	-0.0980633	-0.178905	-0.0639878
HCC285	AAGGTTCCATTGTGCA	-0.0391933	-0.084886	-0.0476485	-0.0486407
HCC285	AAGGTTCGTAGCGCTC	-0.034674	-0.0692903	-0.212306	-0.0744318
HCC285	AAGGTTCGTGCTGTAT	-0.0626228	-0.080743	-0.153714	0.0195435
HCC285	AAGGTTCGTGGGTCAA	-0.0504353	-0.101287	0.0471416	0.120277
HCC285	AAGGTTCGTGTGGTTT	-0.0477473	-0.130578	-0.210606	-0.0930107
HCC285	AAGGTTCTCGACGGAA	-0.043457	-0.104426	-0.164931	-0.0510191
HCC285	AAGGTTCTCGTCACGG	-0.0716834	-0.0930832	-0.0894351	-0.0744663
HCC285	AAGGTTCTCTTATCTG	-0.0503557	-0.0456847	-0.0777549	-0.0291183
HCC285	AAGTCTGAGAAGCCCA	-0.0401365	-0.0549595	-0.115802	-0.11731
HCC285	AAGTCTGAGATGTGTA	-0.0717301	-0.0891613	0.00460039	-0.077862
HCC285	AAGTCTGAGGGCACTA	-0.0460618	-0.122171	-0.166257	0.0699042
HCC285	AAGTCTGCATCACAAC	-0.0861877	-0.110887	0.0662834	0.0483301
HCC285	AAGTCTGCATCGGGTC	-0.0285575	-0.0718789	-0.19019	-0.0158239
HCC285	AAGTCTGCATCGTCGG	-0.0883101	-0.145262	-0.157965	0.0120321
HCC285	AAGTCTGCATGATCCA	-0.0348968	-0.0997639	-0.0725573	-0.0693802
HCC285	AAGTCTGGTCAGAGGT	-0.059092	-0.0851604	-0.187897	-0.0893287
HCC285	AAGTCTGGTGACGGTA	-0.00867796	-0.077825	-0.110816	-0.0820067
HCC285	AAGTCTGTCCCAAGTA	-0.0429937	-0.0884191	-0.189153	-0.0677465
HCC285	AAGTCTGTCTAGCACA	-0.064627	-0.0645422	-0.0566749	-0.0350585
HCC285	AATCCAGAGAACAACT	-0.0280949	-0.0833484	-0.0944004	0.0154241
HCC285	AATCCAGAGAGTGAGA	-0.0986506	-0.12501	-0.208131	0.0436234
HCC285	AATCCAGAGCAGCGTA	-0.0417698	-0.0889294	-0.00263018	-0.0604433
HCC285	AATCCAGAGCCGGTAA	-0.0142767	-0.0601314	-0.00370383	-0.0410033
HCC285	AATCCAGAGGAACTGC	-0.0389329	-0.101404	-0.0519031	0.106094
HCC285	AATCCAGAGGTACTCT	-0.0398024	-0.069933	-0.0515218	-0.0493442
HCC285	AATCCAGCACGGCCAT	-0.0673072	-0.15564	-0.00580891	0.139831
HCC285	AATCCAGGTAACGCGA	-0.0542862	-0.0676347	-0.157649	-0.0488224
HCC285	AATCCAGGTGAGGGAG	-0.0263512	-0.127979	-0.180377	-0.0416473
HCC285	AATCCAGTCCAATGGT	-0.054566	-0.11173	-0.149537	-0.0463768
HCC285	AATCGGTAGCAACGGT	-0.0543844	-0.104932	-0.0653618	-0.107717
HCC285	AATCGGTAGCCGATTT	-0.067016	-0.0888946	0.0503336	-0.0856688
HCC285	AATCGGTAGTTGTAGA	-0.092488	-0.133821	-0.151492	0.0338445
HCC285	AATCGGTCAGACAAGC	-0.0353326	-0.0570102	-0.170228	-0.0254385
HCC285	AATCGGTTCTCCCTGA	-0.0474371	-0.126966	-0.171766	0.0100161
HCC285	ACACCAAAGGAGCGAG	-0.0274949	-0.09488	-0.148376	-0.0301389
HCC285	ACACCAAAGGCACATG	-0.0361047	-0.0817964	-0.216294	-0.00954291
HCC285	ACACCAACAACTTGAC	-0.0603668	-0.0470377	-0.19618	0.0326085
HCC285	ACACCAACAATCACAC	-0.102344	-0.0696149	0.284864	-0.122528
HCC285	ACACCAACATGACATC	-0.0373628	-0.113399	-0.224549	0.0355591
HCC285	ACACCAAGTAGGGTAC	-0.0428281	-0.0836725	-0.125367	-0.00869704
HCC285	ACACCAAGTCCGAGTC	-0.019876	-0.10582	0.0154638	0.281742
HCC285	ACACCAAGTCGGCATC	-0.0363357	-0.140146	-0.0105276	-0.0775751
HCC285	ACACCAATCAAAGACA	-0.0305747	-0.104497	-0.0752992	-0.00659658
HCC285	ACACCCTCACCCTATC	-0.0264627	-0.095006	-0.0919984	0
HCC285	ACACCCTCATGTAAGA	-0.0534088	-0.0523184	0.0305036	0.00974062
HCC285	ACACCCTGTCGACTGC	-0.0753961	-0.11124	-0.22024	-0.0509997
HCC285	ACACCCTGTCGGCTCA	-0.0205413	-0.0311221	0.00182649	-0.0373299
HCC285	ACACCCTGTTACCAGT	-0.0492275	-0.0724177	-0.213886	-0.0872318
HCC285	ACACCCTTCATGCAAC	-0.0503501	-0.140771	-0.111876	0.0601453
HCC285	ACACCCTTCATTGCGA	-0.0651214	-0.0920013	-0.164482	-0.0241372
HCC285	ACACCCTTCCGTACAA	-0.0305947	-0.0299781	-0.134672	-0.0419715
HCC285	ACACCCTTCGTTGCCT	-0.0637288	-0.0712002	-0.0884203	0.0811736
HCC285	ACACCGGAGACAAAGG	-0.0422117	-0.0765614	-0.235925	-0.0604255
HCC285	ACACCGGAGCTAGCCC	-0.0336026	-0.0682024	-0.131855	-0.0597854
HCC285	ACACCGGAGTAAGTAC	-0.0318289	-0.0941633	-0.119828	0.0125943
HCC285	ACACCGGAGTACCGGA	-0.0403684	-0.0868984	-0.126911	-0.051245
HCC285	ACACCGGCAGATGGGT	-0.0489359	-0.10243	-0.058874	-0.0443482
HCC285	ACACCGGCAGGTTTCA	-0.0587259	-0.14036	-0.211371	-0.0706469
HCC285	ACACCGGCATCACAAC	-0.0533035	-0.104766	-0.162514	-0.105158
HCC285	ACACCGGCATCGGTTA	-0.0776493	-0.0697918	-0.152798	-0.0730064
HCC285	ACACCGGGTAGCGTAG	-0.0560969	-0.115361	0.0304598	0.0226609
HCC285	ACACCGGTCAAGGTAA	-0.0354213	-0.0729668	-0.022777	-0.0311992
HCC285	ACACCGGTCGGTTAAC	-0.077328	-0.066893	-0.13588	0.195891
HCC285	ACACCGGTCGTTACGA	-0.0385265	-0.0213554	-0.147999	-0.0462534
HCC285	ACACCGGTCTGCAGTA	-0.0478728	-0.1112	-0.113699	-0.0122737
HCC285	ACACTGAAGAGTAAGG	-0.0505934	-0.153307	-0.0424895	-0.0568269
HCC285	ACACTGAAGCTCCCAG	-0.0387802	-0.0672476	-0.13994	-0.0298957
HCC285	ACACTGAAGTACATGA	-0.0371851	-0.0745381	-0.0873789	-0.0932333
HCC285	ACACTGACAATGACCT	-0.0552813	-0.0665025	-0.251265	-0.0112389
HCC285	ACACTGACAGCTCGAC	-0.0592556	-0.100965	-0.246825	0.0135977
HCC285	ACACTGATCTGACCTC	-0.0786867	-0.14726	-0.225059	-0.121668
HCC285	ACAGCCGAGGGTGTGT	-0.0337093	-0.0839301	-0.15073	-0.0398191
HCC285	ACAGCCGCACGAGGTA	-0.049677	-0.158365	-0.16063	-0.0971837
HCC285	ACAGCCGCATACGCCG	-0.0500884	-0.0840112	-0.120708	-0.0929119
HCC285	ACAGCCGGTTTAAGCC	-0.0434753	-0.140191	-0.0919975	0.117271
HCC285	ACAGCCGTCTTCCTTC	-0.0648249	-0.149877	0.143405	0.0555148
HCC285	ACAGCTAAGCGTTGCC	-0.0490233	-0.0885038	-0.191301	0.125395
HCC285	ACAGCTAAGGAGTACC	-0.0308477	-0.0912641	-0.141385	-0.0576746
HCC285	ACAGCTAAGTACCGGA	-0.0589464	-0.101361	-0.102733	0.000401324
HCC285	ACAGCTACATGTTGAC	-0.0488514	-0.0538475	-0.100078	-0.109442
HCC285	ACAGCTAGTATGAATG	-0.0360797	-0.0792242	-0.178378	0.0624831
HCC285	ACAGCTAGTATGGTTC	-0.0226686	-0.128812	-0.143859	-0.0726755
HCC285	ACAGCTATCAGGCCCA	-0.0407647	-0.10821	-0.0639409	-0.112177
HCC285	ACAGCTATCCAAGCCG	-0.0677711	-0.0783936	-0.0941793	-0.08193
HCC285	ACAGCTATCGGTGTCG	-0.0298232	-0.0919605	-0.0759619	-0.121003
HCC285	ACAGCTATCTCGTTTA	-0.053651	-0.0983928	-0.0788086	-0.074622
HCC285	ACATACGAGAGCTGCA	-0.049006	-0.11851	-0.0402973	-0.0677897
HCC285	ACATACGAGGACACCA	-0.0731029	-0.0842232	-0.0422769	-0.108773
HCC285	ACATACGAGTCCATAC	-0.0464868	-0.0757503	-0.126547	-0.051206
HCC285	ACATACGCAATTCCTT	-0.0304717	-0.0748314	-0.133873	-0.0399941
HCC285	ACATACGCACGAGGTA	-0.0225474	-0.04462	-0.169196	-0.0504068
HCC285	ACATACGGTGTGACCC	-0.0378081	-0.0973713	-0.155878	-0.0693782
HCC285	ACATACGTCATACGGT	-0.0310767	-0.0970906	-0.148218	-0.071705
HCC285	ACATACGTCTCTAAGG	-0.0541665	-0.0935028	0.0880131	-0.0481795
HCC285	ACATACGTCTTGCAAG	-0.0237198	-0.0577847	-0.0611869	0.0718038
HCC285	ACATCAGAGAGATGAG	-0.0616956	-0.155983	-0.193591	0.0032343
HCC285	ACATCAGAGATAGCAT	-0.069794	-0.148644	-0.129582	-0.0566071
HCC285	ACATCAGCAATGGATA	-0.0427888	-0.0939761	-0.0293278	0.0739562
HCC285	ACATCAGCAATTCCTT	-0.0653284	-0.102132	-0.0681348	-0.012986
HCC285	ACATCAGCAGCTCGCA	-0.0321928	-0.130151	-0.164292	-0.0753633
HCC285	ACATCAGGTAGAGTGC	-0.0376352	-0.116665	-0.162722	0.000543794
HCC285	ACATCAGGTCAACTGT	-0.0577147	-0.112059	-0.0606878	-0.0538111
HCC285	ACATCAGGTCCGAGTC	-0.0532643	-0.0908634	-0.142552	0.0443327
HCC285	ACATCAGGTCTAGCGC	-0.0507142	-0.0732215	-0.167506	-0.0447986
HCC285	ACATCAGTCGGATGGA	-0.0881441	-0.128349	-0.247275	0.0423579
HCC285	ACATGGTCATCATCCC	-0.0338228	-0.0341204	-0.151153	-0.014331
HCC285	ACATGGTCATGTCTCC	-0.044273	-0.127214	-0.151262	-0.0697143
HCC285	ACATGGTTCACAATGC	-0.0689143	-0.104581	-0.0126736	0.0563833
HCC285	ACATGGTTCATGCAAC	-0.0549739	-0.0712954	-0.114465	-0.0641954
HCC285	ACATGGTTCCTTAATC	-0.0801472	-0.0552978	-0.22955	-0.0472037
HCC285	ACATGGTTCGCTGATA	-0.063404	-0.0685892	0.0739203	0.0506115
HCC285	ACCAGTAAGAGTGAGA	-0.0417007	-0.0854832	-0.178677	-0.0764373
HCC285	ACCAGTAAGTGCGTGA	-0.052375	-0.104192	0.0352416	-0.0990021
HCC285	ACCAGTACAAACCCAT	-0.0256207	-0.107861	-0.0716943	0
HCC285	ACCAGTACACACAGAG	-0.0522956	-0.107213	-0.137551	-0.0318955
HCC285	ACCAGTAGTCAACATC	-0.0601743	-0.123826	-0.0926815	-0.0596056
HCC285	ACCCACTAGCTGTTCA	-0.0593162	-0.124697	-0.143747	-0.0887217
HCC285	ACCCACTAGGACCACA	-0.0357308	-0.108025	-0.127399	0.127562
HCC285	ACCCACTAGGTGACCA	-0.0672761	-0.144663	-0.158593	0.00489852
HCC285	ACCCACTGTACTTGAC	-0.0107593	-0.0633333	-0.0737087	0
HCC285	ACCCACTGTGCCTGCA	-0.0509178	-0.103452	-0.278471	-0.0349836
HCC285	ACCCACTGTTCGTTGA	-0.0529319	-0.0977048	0.0966138	-0.164865
HCC285	ACCCACTTCTAACTGG	-0.0461682	-0.0432039	-0.091961	-0.0807943
HCC285	ACCCACTTCTCAAGTG	-0.0511109	-0.0806248	-0.142169	-0.00208539
HCC285	ACCCACTTCTTGCCGT	-0.0246172	-0.0372883	-0.12201	-0.0371889
HCC285	ACCGTAAAGCTCCCAG	-0.066829	-0.05491	-0.00697697	0.111082
HCC285	ACCGTAAAGGCCCTCA	-0.0337402	-0.0924131	-0.108167	-0.0789018
HCC285	ACCGTAAAGGGATGGG	-0.027533	-0.0928231	-0.132995	-0.0973536
HCC285	ACCGTAACACCAGCAC	-0.0757203	-0.0827771	0.14036	0.0662441
HCC285	ACCGTAACACGGACAA	-0.0409583	-0.0713013	-0.0398871	0.101867
HCC285	ACCGTAACAGTAAGCG	-0.0494792	-0.0809991	-0.074878	-0.0314354
HCC285	ACCGTAAGTAGCGTGA	-0.09216	-0.147645	-0.191913	-0.0876202
HCC285	ACCGTAAGTCCGAAGA	-0.0451504	-0.0438252	-0.0684318	-0.0913585
HCC285	ACCGTAATCACTTCAT	-0.0231688	-0.0448557	-0.00315169	0
HCC285	ACCGTAATCCCAGGTG	-0.0432516	-0.102044	-0.133412	-0.0739153
HCC285	ACCGTAATCCGCATAA	-0.0266207	-0.0540431	-0.0595178	0.293668
HCC285	ACCTTTAAGAACAACT	-0.102547	-0.0881265	-0.135647	0.0712945
HCC285	ACCTTTAAGGTACTCT	-0.0434403	-0.110234	-0.133499	-0.0973566
HCC285	ACCTTTAAGTCGATAA	-0.0455861	-0.0982135	-0.0824708	-0.0421083
HCC285	ACCTTTACACGAAACG	-0.062889	-0.101006	-0.164242	0.113817
HCC285	ACCTTTACACGGCCAT	-0.0463611	-0.0639461	-0.0895177	0.0174656
HCC285	ACCTTTACATCCTAGA	-0.0437864	-0.119397	-0.189279	-0.0145786
HCC285	ACCTTTAGTATCGCAT	-0.0570338	-0.0903846	-0.0500591	-0.0470911
HCC285	ACCTTTAGTCTAGGTT	-0.0211465	-0.0785605	0.0489252	-0.0408608
HCC285	ACCTTTAGTTTAAGCC	-0.0617603	-0.10308	-0.0142428	-0.0762899
HCC285	ACCTTTATCCGTACAA	-0.0329748	-0.109955	-0.103071	-0.0931139
HCC285	ACCTTTATCGCGGATC	-0.063184	-0.0940382	-0.188347	-0.0646327
HCC285	ACGAGCCCACGTCAGC	-0.0777949	-0.0882358	-0.0461611	0.00975304
HCC285	ACGAGCCCATCACGAT	-0.0583591	-0.0806468	-0.135972	0.0824727
HCC285	ACGAGCCGTAGAGCTG	-0.0725882	-0.0738637	-0.123505	-0.0812439
HCC285	ACGAGCCTCTATCCTA	-0.0228818	-0.0571885	-0.0942161	-0.065313
HCC285	ACGAGGAAGTGGGTTG	-0.0487934	-0.0552171	-0.160864	0.0211495
HCC285	ACGAGGAGTAGCGTGA	-0.0391162	-0.111188	-0.133202	0.00974022
HCC285	ACGAGGAGTCACAAGG	-0.0437992	-0.079031	-0.129033	-0.0661036
HCC285	ACGAGGAGTGCTGTAT	-0.0621765	-0.114547	-0.164104	-0.0806638
HCC285	ACGAGGAGTTCAGCGC	-0.0345785	-0.11984	0.219485	-0.0299304
HCC285	ACGAGGATCCTTTACA	-0.0606853	-0.090268	-0.0154961	-0.111736
HCC285	ACGAGGATCTGCCAGG	-0.0310406	-0.0721915	-0.100467	-0.0609951
HCC285	ACGAGGATCTTGGGTA	-0.0470772	-0.0250326	-0.0828424	-0.0770032
HCC285	ACGATACAGATAGTCA	-0.0424615	-0.0644882	-0.208244	-0.0139614
HCC285	ACGATACAGTGGGATC	-0.0681388	-0.037636	-0.1215	-0.053444
HCC285	ACGATACCACGGTAAG	-0.0342711	-0.093385	-0.135881	-0.0792307
HCC285	ACGATACTCGAACGGA	-0.0496383	-0.0595449	0.0754433	-0.0632366
HCC285	ACGATGTAGAAACGAG	-0.0359228	-0.046619	-0.0878554	-0.0273937
HCC285	ACGATGTAGATCTGCT	-0.0420161	-0.110492	-0.139622	-0.0547666
HCC285	ACGATGTCATTAGCCA	-0.0785683	-0.108744	-0.0790422	-0.074154
HCC285	ACGATGTCATTAGGCT	-0.0562468	-0.130672	-0.205755	-0.0985245
HCC285	ACGATGTTCCTCATTA	-0.0279048	-0.0526522	-0.131518	-0.0346974
HCC285	ACGATGTTCGGAGCAA	-0.0441274	-0.0778658	-0.0929838	-0.0401509
HCC285	ACGATGTTCTACCAGA	-0.0343041	-0.0909202	-0.0259818	-0.0648348
HCC285	ACGATGTTCTGTTTGT	-0.0476735	-0.118108	-0.166071	0.124725
HCC285	ACGCAGCAGAACAATC	-0.016283	-0.0727726	-0.0587978	0
HCC285	ACGCAGCAGCCTCGTG	-0.0544937	-0.0988851	-0.0662934	-0.0749868
HCC285	ACGCAGCCACAGGTTT	-0.0446331	-0.108232	-0.135444	0.0406221
HCC285	ACGCAGCCACCTTGTC	-0.101102	-0.110037	-0.135818	0.232956
HCC285	ACGCAGCCACGGCCAT	-0.0322491	-0.0686406	-0.138227	0.0999561
HCC285	ACGCAGCCACTAAGTC	-0.0365498	-0.121674	0.0300185	-0.0629749
HCC285	ACGCAGCTCTACTATC	-0.0558303	-0.0292358	-0.224855	-0.0619755
HCC285	ACGCCAGAGAGCTTCT	-0.0694813	-0.110481	0.0408178	-0.114544
HCC285	ACGCCAGAGGGAAACA	-0.0642073	-0.0587967	-0.124882	0.0492433
HCC285	ACGCCAGCAAGAGTCG	-0.0734725	-0.101612	-0.148067	-0.0454964
HCC285	ACGCCAGCAGTTCATG	-0.03507	-0.0545479	-0.0724526	-0.0767227
HCC285	ACGCCAGCATCGATGT	-0.0430659	-0.0880558	-0.153981	-0.0667903
HCC285	ACGCCAGGTCTCCCTA	-0.0550981	-0.0620435	-0.11067	0.0708759
HCC285	ACGCCAGTCATTATCC	-0.0589696	-0.0653258	-0.15396	-0.050345
HCC285	ACGCCAGTCCGGCACA	-0.0740942	-0.0809753	-0.153998	0.0491292
HCC285	ACGCCAGTCTCTGTCG	-0.0678968	-0.0680398	-0.147604	0.0550502
HCC285	ACGCCGAAGCAAATCA	-0.091194	-0.0987071	0.0517638	0.0317029
HCC285	ACGCCGAAGGCGACAT	-0.0723052	-0.159257	-0.139994	0.0808422
HCC285	ACGCCGACAAGCGTAG	-0.0501723	-0.0480205	-0.124877	-0.054056
HCC285	ACGCCGACAAGGTGTG	-0.0781147	-0.13576	-0.124302	-0.0635356
HCC285	ACGCCGAGTGTCAATC	-0.0594272	-0.0780085	-0.0909477	0.0632819
HCC285	ACGCCGATCATATCGG	-0.0313544	-0.11713	-0.186396	-0.0734504
HCC285	ACGCCGATCATCGGAT	-0.0425006	-0.10034	-0.125182	-0.0245607
HCC285	ACGGAGAAGGTGACCA	-0.0484822	-0.107733	-0.19643	0.163869
HCC285	ACGGAGACAAGCGCTC	-0.0412551	-0.109565	-0.239864	-0.100909
HCC285	ACGGAGACATTACGAC	-0.0693716	-0.0976638	0.103781	-0.0191006
HCC285	ACGGAGAGTCATATGC	-0.0283201	-0.138696	-0.232386	-0.0601782
HCC285	ACGGCCAAGAATAGGG	-0.0369778	-0.0652192	-0.0824584	0.017176
HCC285	ACGGCCAAGAGTCTGG	-0.0642787	-0.120079	-0.167564	-0.094128
HCC285	ACGGCCAGTTATCGGT	-0.0340132	-0.059826	-0.0677775	0.123114
HCC285	ACGGCCAGTTCAACCA	-0.0586111	-0.121946	-0.143069	0.0414546
HCC285	ACGGCCATCGCCGTGA	-0.0456104	-0.114551	-0.251032	-0.085433
HCC285	ACGGCCATCTAGAGTC	-0.0161491	-0.0791983	-0.143088	-0.0423913
HCC285	ACGGGCTAGAGCCCAA	-0.0297699	-0.106883	-0.11899	-0.0544117
HCC285	ACGGGCTAGCCCGAAA	-0.0393387	-0.0944498	-0.191553	-0.0508884
HCC285	ACGGGCTAGTACACCT	-0.036214	-0.0866049	-0.152191	-0.0587961
HCC285	ACGGGCTAGTGCTGCC	-0.0239875	-0.112165	-0.0887736	-0.0644568
HCC285	ACGGGCTTCAGCGATT	-0.0433304	-0.10744	-0.12091	0.118873
HCC285	ACGGGCTTCGGCGGTT	-0.0584855	-0.0898852	-0.107884	-0.0273469
HCC285	ACGGGTCAGCCAGAAC	-0.0549196	-0.0586089	-0.107922	-0.0624661
HCC285	ACGGGTCAGGCCGAAT	-0.0381392	-0.116196	-0.243996	-0.0637952
HCC285	ACGGGTCAGGCTATCT	-0.0500481	-0.133512	-0.18912	0.039887
HCC285	ACGGGTCAGTTAGCGG	-0.0849252	-0.114861	-0.125785	-0.0672198
HCC285	ACGGGTCCACGGCCAT	-0.0555461	-0.0936785	-0.13816	-0.0152289
HCC285	ACGGGTCCACGGCTAC	-0.0766292	-0.103557	-0.165657	0.0688005
HCC285	ACGGGTCCATGGGACA	-0.0485557	-0.0997625	-0.12654	-0.0724691
HCC285	ACGGGTCGTACATCCA	-0.0431102	-0.070248	-0.0313902	-0.0273528
HCC285	ACGGGTCGTCTCGTTC	-0.0564117	-0.086	-0.10387	-0.0651914
HCC285	ACGGGTCGTCTTGATG	-0.00983827	-0.0277898	-0.14374	0
HCC285	ACGGGTCGTGGTGTAG	-0.0671343	-0.0801582	-0.123888	0.0140144
HCC285	ACGGGTCTCAACACAC	-0.031609	-0.0757786	-0.19455	-0.0649359
HCC285	ACGGGTCTCCCAAGAT	-0.0876454	-0.114945	0.0994855	-0.0847305
HCC285	ACGGGTCTCCGCGTTT	-0.0351743	-0.124755	-0.198685	-0.0355596
HCC285	ACGTCAAAGACAATAC	-0.0446946	-0.128952	-0.0923483	0
HCC285	ACGTCAAAGACATAAC	-0.0461063	-0.106839	-0.151262	0.0560984
HCC285	ACGTCAAAGACTGTAA	-0.0634535	-0.102893	-0.0402047	-0.051418
HCC285	ACGTCAAAGCCCAGCT	-0.0406426	-0.0931489	0.0361105	-0.0360206
HCC285	ACGTCAAAGTTGTCGT	-0.0478149	-0.0755382	-0.116054	0.11783
HCC285	ACGTCAAGTTCCACTC	-0.0213983	-0.0799399	-0.0783252	-0.0337023
HCC285	ACGTCAATCAACGGCC	-0.0379026	-0.108994	-0.176448	0.0674966
HCC285	ACGTCAATCAGTCCCT	-0.0541519	-0.113137	-0.111153	-0.057938
HCC285	ACGTCAATCCTTGCCA	-0.0294384	-0.0939744	-0.123721	0.0604294
HCC285	ACTATCTAGCAATATG	-0.0358069	-0.0837108	-0.192321	-0.0546717
HCC285	ACTATCTAGTGGGATC	-0.0539709	-0.0699838	0.218582	0.167986
HCC285	ACTATCTGTATAGGGC	-0.0523529	-0.106395	-0.118268	-0.0459933
HCC285	ACTATCTGTGGACGAT	-0.0548461	-0.0935877	-0.171838	-0.134289
HCC285	ACTATCTTCTCATTCA	-0.0169287	-0.0605088	0.223967	0
HCC285	ACTATCTTCTCTAAGG	-0.0441433	-0.143995	-0.149099	0.131336
HCC285	ACTGAACAGGCGACAT	-0.0660686	-0.0709776	-0.146208	0.134878
HCC285	ACTGAACAGTCTTGCA	-0.054193	-0.0842685	0.0115938	0.0679328
HCC285	ACTGAACAGTGGGATC	-0.0464534	-0.133436	-0.020064	-0.0390552
HCC285	ACTGAACCAAGAGGCT	-0.0271005	-0.114587	-0.0795218	-0.082385
HCC285	ACTGAACCATGCCCGA	-0.0652926	-0.0323929	-0.211415	-0.0462438
HCC285	ACTGAACGTAACGTTC	-0.0407177	-0.11533	-0.157454	0
HCC285	ACTGAACGTACGCTGC	-0.0716895	-0.0821351	-0.103548	-0.0365336
HCC285	ACTGAACGTTCGAATC	-0.0569849	-0.118454	-0.159896	-0.0907511
HCC285	ACTGAACGTTGAGGTG	-0.0579854	-0.0692751	-0.0156202	-0.0899805
HCC285	ACTGAGTCAATACGCT	-0.0542275	-0.140511	-0.168158	-0.0509882
HCC285	ACTGAGTCACCGGAAA	-0.0528743	-0.117696	0.0209432	0.0912195
HCC285	ACTGAGTCACGCGAAA	-0.0726627	-0.0521355	-0.177864	-0.0448357
HCC285	ACTGAGTCAGTATAAG	-0.0360217	-0.112274	-0.1982	0.0283558
HCC285	ACTGAGTGTAGGCTGA	-0.0436369	-0.0762979	-0.100423	-0.0503051
HCC285	ACTGAGTGTCAAAGCG	-0.0630903	-0.0956949	-0.0574359	-0.0219165
HCC285	ACTGAGTGTGCGGTAA	-0.0474302	-0.0209103	0.381504	0
HCC285	ACTGAGTTCGGAGCAA	-0.0554697	-0.0362941	-0.0780739	-0.0548228
HCC285	ACTGAGTTCTCGTATT	-0.0426031	-0.169819	-0.20219	-0.0708639
HCC285	ACTGAGTTCTGTACGA	-0.0358458	-0.0315313	-0.185316	-0.0168724
HCC285	ACTGATGAGCCCAGCT	-0.0491233	-0.0981226	-0.0369219	-0.103428
HCC285	ACTGATGAGTAGATGT	-0.028642	-0.0878868	-0.0236891	-0.035614
HCC285	ACTGATGCACGAAACG	-0.0474567	-0.165261	-0.155698	0.0238935
HCC285	ACTGATGGTAACGTTC	-0.0457296	-0.110343	-0.0901523	-0.0289629
HCC285	ACTGATGGTTTACTCT	-0.0380516	-0.090187	-0.147009	0
HCC285	ACTGATGTCAACCAAC	-0.0359548	-0.0865373	0.21207	0
HCC285	ACTGATGTCCACGCAG	-0.0555587	-0.071003	-0.0687436	0.0534827
HCC285	ACTGATGTCGGCGCTA	-0.0506925	-0.0516156	-0.0218701	-0.0881042
HCC285	AAACGGGCATCAGTCA	-0.0250527	-0.0376323	-0.185614	-0.086572
HCC285	AAAGTAGCAGTCAGAG	-0.0534192	-0.0265828	-0.191306	0.0776135
HCC285	AAGACCTTCGCGTTTC	-0.00952141	-0.0131324	-0.134452	-0.0374906
HCC285	ACACCAACATAGTAAG	-0.0259683	-0.0189328	-0.0560926	-0.0322895
HCC285	ACAGCTATCAACACTG	-0.0373256	-0.0362889	-0.0676622	-0.0787342
HCC285	ACGGGTCTCTGATTCT	-0.0640457	-0.0316051	-0.10337	-0.0316304
HCC285	AAACCTGGTTTCCACC	-0.0192646	-0.0835516	-0.0401386	-0.0539677
HCC285	AAACCTGTCGCCCTTA	-0.0331951	-0.128665	-0.176646	0.00657956
HCC285	AAACGGGTCCAAATGC	-0.0316829	-0.13426	-0.11542	-0.0586564
HCC285	AAAGCAAAGTCGATAA	-0.0294748	-0.122058	-0.15009	-0.0101152
HCC285	AAAGTAGCAAGTAATG	-0.021474	-0.0842302	-0.114235	-0.065023
HCC285	AACACGTGTGTATGGG	-0.0355294	-0.113549	-0.14061	-0.125601
HCC285	AACCATGGTAGCTGCC	-0.0263226	-0.0931272	-0.0254348	0.106943
HCC285	AACGTTGGTCGACTGC	-0.0413711	-0.143921	-0.153406	-0.0953309
HCC285	AACGTTGTCACCGGGT	-0.0221007	-0.130349	-0.0829651	-0.0952691
HCC285	AACTCCCGTTTCGCTC	-0.016468	-0.109144	-0.0659983	-0.101575
HCC285	AACTCTTAGTGAACGC	-0.0178582	-0.0969325	-0.0855398	-0.0361394
HCC285	AACTCTTAGTGGCACA	-0.0146909	-0.040014	-0.072991	-0.0636186
HCC285	AACTCTTGTGCAACTT	-0.0171855	-0.0804457	-0.122976	0.0339454
HCC285	AACTGGTAGCCACGTC	-0.0242644	-0.0565274	-0.0731297	0.00859826
HCC285	AACTGGTCAGACGCCT	-0.00879566	-0.0990536	-0.16714	0.0808633
HCC285	AAGACCTCAACGCACC	-0.0301273	-0.142305	-0.169605	-0.00630802
HCC285	AAGACCTCAGCTTAAC	-0.0280085	-0.0945305	-0.102417	-0.0676475
HCC285	AAGACCTTCCATGCTC	-0.0424173	-0.104036	-0.0845232	-0.150069
HCC285	AAGTCTGCACGCATCG	-0.0336104	-0.128582	-0.16621	0.0259268
HCC285	AATCCAGTCCGTTGTC	-0.0338218	-0.038372	0.0294991	-0.0591656
HCC285	AATCCAGTCGGTCTAA	-0.0271167	-0.105987	-0.20342	-0.0167189
HCC285	AATCGGTCAGTTTACG	-0.0230274	-0.125871	-0.103136	-0.0644724
HCC285	ACACCCTTCGGAGGTA	-0.0198505	-0.0400334	-0.125105	0.12598
HCC285	ACACCGGGTCCTAGCG	-0.0129227	-0.0889589	-0.0839363	0
HCC285	ACACTGACATATACGC	-0.0166211	-0.0877104	-0.183676	-0.0896236
HCC285	ACAGCCGAGTGAACAT	-0.0218763	-0.102275	-0.08968	0.0720219
HCC285	ACAGCCGCAGCTATTG	-0.037541	-0.0831901	-0.129381	-0.0798865
HCC285	ACAGCCGCAGGGCATA	-0.0252198	-0.136614	-0.181039	-0.145134
HCC285	ACAGCCGCATGCAATC	-0.0236963	-0.0427628	-0.0593348	-0.0359096
HCC285	ACAGCCGGTAGGGACT	-0.0337814	-0.0674859	0.0178549	-0.0922975
HCC285	ACAGCTAAGAGCAATT	-0.0185599	-0.0553667	-0.211026	-0.0428938
HCC285	ACATGGTCACGTAAGG	-0.0356314	-0.0617561	-0.346692	0.147739
HCC285	ACATGGTCAGACAAGC	-0.0380742	-0.144922	-0.199093	-0.0776317
HCC285	ACCAGTAAGTGGAGTC	-0.0215329	-0.11878	0.143747	-0.0872332
HCC285	ACCAGTACAAACTGTC	-0.0271282	-0.0463974	-0.0622164	-0.072209
HCC285	ACCCACTAGGTTCCTA	-0.0299918	-0.120048	-0.0195783	-0.0858834
HCC285	ACGAGCCTCAGCGACC	-0.0264624	-0.0630716	-0.108645	-0.079969
HCC285	ACGAGCCTCCTATTCA	-0.0164654	-0.0434766	-0.0815387	-0.0635456
HCC285	ACGAGGACATGGTCTA	-0.0298576	-0.110841	0.00365239	0.220516
HCC285	ACGAGGATCTCTGTCG	-0.0282682	-0.0870466	-0.180306	0.00669717
HCC285	ACGATGTTCGGCTTGG	-0.0313721	-0.146865	-0.00476806	-0.100924
HCC285	ACGCAGCCAATGAATG	-0.0421757	-0.128869	0.0753763	0.074709
HCC285	ACGCCAGCATAGGATA	-0.0270885	-0.100795	-0.123938	0.0891518
HCC285	ACGGAGACATCCCATC	-0.0233645	-0.0721234	-0.0684545	-0.0727806
HCC285	ACGGAGATCCAGAAGG	-0.0545423	-0.122469	-0.0248876	0.139975
HCC285	ACGGAGATCTCAACTT	-0.0286276	-0.122567	-0.21143	-0.0711736
HCC285	ACGGGCTCATGCCACG	-0.0333928	-0.127866	-0.0644015	0.00284624
HCC285	ACGGGCTTCGCTTAGA	-0.0232549	-0.0848279	-0.158129	0.00830889
HCC285	ACGTCAACAGGATTGG	-0.0233032	-0.0928232	-0.22286	-0.0652949
HCC285	ACGTCAATCATGTGGT	-0.036648	-0.0915094	-0.131833	0.0792972
HCC285	ACTGAACCATTCCTCG	-0.0246009	-0.0668634	-0.257332	0.0846978
HCC285	ACTGATGAGTCATCCA	-0.0388495	-0.0951819	-0.0238501	-0.0517053
ICC284	AACCATGAGAGCTGCA	-0.0217777	-0.0995233	-0.184233	0.0525918
ICC284	AACCATGAGTGCGTGA	0.0149809	-0.0974546	-0.064522	-0.0206997
ICC284	AACCGCGTCACCTCGT	-0.0252816	-0.0375196	0.0467285	0
ICC284	AACGTTGAGTCCAGGA	0.00462038	-0.0933342	-0.172466	-0.0270599
ICC284	AACGTTGTCGACCAGC	-0.0421386	-0.095497	-0.104375	-0.067612
ICC284	AACTCCCAGCCTATGT	-0.0118564	-0.031791	-0.207731	-0.0282418
ICC284	AAGGAGCCATCACCCT	-0.045053	0.0544513	-0.114316	-0.111789
ICC284	ACAGCCGAGGAACTGC	0.00232652	-0.109926	-0.0576089	-0.0997024
ICC284	ACATACGAGCTAGTCT	-0.0276388	-0.117433	-0.0562513	0
ICC284	ACATACGGTGAGTGAC	-0.0246083	0.0343565	-0.117215	0
ICC284	ACCTTTATCAAGAAGT	-0.0208289	-0.028211	-0.139256	-0.09881
ICC284	ACGATGTGTACATCCA	-0.061569	-0.133293	-0.0816999	-0.146114
ICC284	ACGATGTGTACGACCC	-0.0569772	-0.0936239	-0.0862986	-0.0377437
ICC284	ACGCCGAGTAAGTAGT	0.00618504	-0.0770579	-0.113072	-0.029763
ICC284	ACGGGCTTCATCGCTC	-0.0187235	-0.0804175	0.0198284	-0.0646491
ICC284	ACGTCAACAGCCTTTC	-0.00874839	-0.0668965	-0.14665	-0.0376506
ICC284	ACTATCTTCCCATTTA	-0.00283497	-0.0130995	-0.0872372	-0.0348405
ICC284	ACTGCTCAGATGTGGC	0.00364969	-0.0394777	-0.0459904	-0.0296529
ICC284	ACTGCTCCAAAGGTGC	0.0110415	-0.0826448	-0.0692519	-0.0682714
ICC284	ACTGCTCTCGAGGTAG	-0.0207883	-0.0992733	-0.148739	-0.0591565
ICC284	ACTTACTCAATAACGA	-0.0452996	-0.0427668	-0.0311288	-0.040696
ICC284	ACTTACTTCTGTACGA	-0.0631805	-0.0894083	-0.150886	-0.133598
ICC284	AGACGTTGTAGCTAAA	-0.030831	-0.0033963	-0.109772	-0.0770956
ICC284	AGACGTTGTTAAAGTG	-0.00723843	-0.0999168	-0.0671217	-0.0435775
ICC284	AGAGCTTCATACCATG	-0.0311708	-0.101209	-0.0369533	-0.0238095
ICC284	AGAGCTTGTGCAGGTA	-0.0353236	-0.0198867	-0.0923423	-0.10371
ICC284	AGAGTGGGTTCGGCAC	-0.0283584	-0.0739726	-0.182771	-0.0300528
ICC284	AGCATACAGAGCCTAG	-0.0277603	-0.0847025	-0.0898564	-0.0502573
ICC284	AGCATACGTGCTAGCC	-0.0213	-0.0974785	-0.102113	-0.0595887
ICC284	AGCCTAAAGCGTAGTG	-0.0215189	-0.0988461	-0.018068	-0.0859969
ICC284	AGCTCCTCAGACGTAG	-0.0473494	-0.0228192	-0.12037	-0.0237759
ICC284	AGCTCCTCATCCGCGA	-0.0252185	-0.0247476	-0.083383	-0.0525058
ICC284	AGGGAGTTCTAACTCT	0.0109169	-0.0625858	-0.0796377	-0.11084
ICC284	AGGGATGAGCTGAACG	-0.0388535	0.0192738	-0.132002	-0.0359888
ICC284	AGTAGTCTCTTGAGGT	-0.0387391	0.00900857	-0.158896	-0.0270528
ICC284	AGTGAGGCAAATCCGT	0.00466915	-0.103738	0.0164428	-0.0471024
ICC284	AGTGTCAAGCAACGGT	0.0152887	-0.071694	-0.0663521	-0.0816079
ICC284	ATAACGCGTCTAAACC	-0.0520034	-0.139229	-0.0367819	-0.0303601
ICC284	ATCACGAGTCAAGCGA	-0.0289374	-0.0775678	-0.0858465	-0.0273875
ICC284	ATCATCTAGCACCGTC	-0.0558886	-0.0910476	-0.204279	-0.092464
ICC284	ATCCACCCAAGAGTCG	-0.0654965	-0.00635008	-0.0849386	-0.0620908
ICC284	ATCGAGTCATTAACCG	-0.0260306	-0.023845	-0.158544	0.0421792
ICC284	ATCGAGTGTATCGCAT	-0.0421648	-0.0571117	-0.0186246	-0.0842146
ICC284	ATGAGGGTCTGAAAGA	0.0196476	-0.123471	-0.0775977	-0.050204
ICC284	ATGTGTGTCACGACTA	-0.00949769	-0.0662957	-0.0855318	-0.0476072
ICC284	ATTGGACCAGCTCGAC	-0.00274885	-0.0864342	-0.102909	-0.121188
ICC284	ATTGGACGTCTCTTTA	-0.0490245	-0.134352	-0.063607	-0.024874
ICC284	ATTGGACTCTCGGACG	-0.0062682	-0.039692	-0.163836	-0.0929926
ICC284	ATTGGTGAGCAATCTC	-0.0471433	-0.148268	-0.178883	-0.102079
ICC284	ATTTCTGTCAAACCAC	-0.0229575	-0.11222	-0.180869	0
ICC284	CAACCAAGTTCAGGCC	-0.021634	-0.108193	0.0148041	-0.0715541
ICC284	CAACCTCGTAGAGCTG	0.0127243	-0.152093	-0.114459	-0.092299
ICC284	CAAGAAAAGGAGTTGC	-0.0240996	-0.0829825	-0.138857	-0.0684777
ICC284	CAAGAAAAGGGAACGG	-0.0507517	-0.102963	-0.147522	-0.0218097
ICC284	CAAGTTGGTACGACCC	0.000151839	0.00671227	-0.125038	-0.0733946
ICC284	CAAGTTGTCGCACTCT	-0.0289662	-0.076027	-0.0796609	-0.0855409
ICC284	CACACTCTCTGTACGA	-0.032748	-0.0900923	-0.0834177	-0.054034
ICC284	CACAGTATCGTTACGA	-0.0273128	-0.0372352	-0.0645265	0
ICC284	CACATAGTCGGGAGTA	-0.0230423	0.0234253	-0.0351252	0
ICC284	CAGCGACAGTCCATAC	-0.0419072	-0.0942226	-0.143128	0
ICC284	CATATTCCATCTCCCA	0.0154628	-0.0436383	-0.109887	-0.0974754
ICC284	CATCCACTCGGAGCAA	-0.054492	-0.0683917	-0.0986882	0
ICC284	CATCGAATCAACCAAC	-0.0322469	-0.0420409	-0.162021	-0.0362778
ICC284	CATCGGGTCTGTCTCG	-0.00754558	-0.0910387	-0.18529	-0.0471934
ICC284	CATGGCGCACGAGAGT	-0.0188834	-0.0243833	-0.0072962	-0.133232
ICC284	CATGGCGCACGGATAG	-0.0295659	-0.0254037	-0.13247	-0.0599734
ICC284	CATGGCGTCCACGTGG	-0.0133976	-0.091938	0.0211872	-0.041002
ICC284	CATTATCTCCGAGCCA	-0.0183511	-0.0250149	-0.122121	0
ICC284	CCAATCCCATGCCCGA	-0.0274548	-0.103295	-0.106004	-0.0630478
ICC284	CCACCTATCAAGGTAA	-0.0276302	-0.0829473	0.0399104	-0.0440615
ICC284	CCAGCGACAATCAGAA	-0.0305911	0.026719	-0.0470703	-0.0764577
ICC284	CCAGCGAGTACGAAAT	-0.0363566	-0.10982	-0.100114	0
ICC284	CCATGTCGTTACAGAA	-0.0266207	0.0270539	-0.205023	-0.0326298
ICC284	CCCTCCTGTAACGTTC	-0.0359078	-0.0744006	-0.0908307	-0.0550921
ICC284	CCTAAAGGTTACGTCA	-0.0239081	-0.099695	-0.156776	-0.0270886
ICC284	CCTACACAGGAGTAGA	-0.0468524	-0.0873093	-0.0716993	-0.0501699
ICC284	CCTACACTCAGATAAG	-0.0247922	-0.00320663	-0.0732145	-0.0366072
ICC284	CCTACACTCAGCTCTC	-0.0192498	-0.0458285	-0.149603	-0.071926
ICC284	CCTACCAAGGCCCTTG	0.00219353	-0.0835108	-0.0800201	-0.0863054
ICC284	CCTACCAGTTGATTCG	-0.0281422	-0.0516984	-0.0564634	-0.0553901
ICC284	CCTCAGTAGGCTCAGA	-0.038756	-0.138732	-0.0685253	-0.0315728
ICC284	CCTCTGAGTGTAACGG	-0.0248415	-0.0153383	-0.0707853	-0.04192
ICC284	CCTTCGATCCACGACG	-0.0313582	0.00557339	-0.142867	-0.0332663
ICC284	CGATCGGGTCCGCTGA	-0.0568702	-0.136942	-0.0320861	-0.0611274
ICC284	CGATTGAGTGACAAAT	-0.0262393	-0.0581029	-0.0121449	-0.120596
ICC284	CGCCAAGGTCAGGACA	0.00588779	-0.0315547	0.00552411	-0.0868115
ICC284	CGCTGGAAGCCACGCT	-0.0169755	0.0129445	-0.175315	-0.039184
ICC284	CGGACGTGTTATTCTC	-0.0249477	-0.0852972	-0.136015	0
ICC284	CGGAGCTCACATAACC	-0.0214292	-0.0701282	-0.132093	0
ICC284	CGGAGCTTCACGAAGG	-0.00910915	0.0115068	-0.148342	-0.0631638
ICC284	CGGCTAGGTATATGGA	-0.0343819	0.00822206	-0.0498603	-0.0312413
ICC284	CGGCTAGGTCAATACC	-0.0169128	-0.0381116	-0.0936342	-1.38778e-17
ICC284	CGGCTAGGTTTGTGTG	-0.0417877	-0.0570232	0.036134	-0.0269459
ICC284	CGGTTAACAATCAGAA	-0.0208376	0.044182	-0.037209	-0.0416304
ICC284	CGTCACTGTCAGCTAT	-0.0339595	-0.0195935	-0.105513	-0.0261745
ICC284	CGTCACTTCTGTGCAA	-0.0363332	-0.114431	-0.0771406	-0.0721449
ICC284	CGTCTACTCTTGTACT	0.0043785	-0.128959	-0.115934	-0.0529077
ICC284	CGTGTAAAGTGTGGCA	-0.0196905	-0.123444	-0.133017	-0.127183
ICC284	CGTTCTGGTCTGCAAT	-0.0325342	-0.104854	-0.0234546	0
ICC284	CGTTGGGGTGTGCCTG	-0.0309548	-0.0644624	-0.122534	-0.032834
ICC284	CGTTGGGTCGGCATCG	-0.0365507	-0.101766	-0.188591	-0.047052
ICC284	CTAACTTGTCACAAGG	-0.0642907	-0.0912169	-0.05409	-0.0495726
ICC284	CTACATTAGCCAGTTT	-0.0155976	-0.0585176	-0.147567	-0.0887156
ICC284	CTACATTGTAAACGCG	-0.0275369	-0.0190296	-0.032585	-0.0534986
ICC284	CTACCCAAGTGTCTCA	-0.0209363	-0.077725	-0.172362	0.00303576
ICC284	CTACCCACATGTAGTC	-0.0345064	-0.0544536	-0.101	-0.0968775
ICC284	CTAGAGTGTTTGTTGG	-0.025149	-0.058405	-0.187084	-0.0325113
ICC284	CTAGCCTGTTCCATGA	-0.0281443	-0.0627844	-0.128996	-0.0188258
ICC284	CTCAGAACAGATCTGT	-0.00226069	-0.0310476	-0.125264	-0.105784
ICC284	CTCATTAAGGTGCACA	-0.0167133	-0.0695192	-0.0760863	-0.0412554
ICC284	CTCGAAAGTTCCAACA	-0.0175148	-0.0322646	-0.127699	-0.037617
ICC284	CTCGAGGCAGGAATCG	0.000994997	-0.00583054	-0.156665	-0.090993
ICC284	CTCTAATAGAAACCAT	-0.0560936	-0.0795959	-0.132912	-0.0423965
ICC284	CTCTGGTAGACCTTTG	0.00800889	-0.124898	-0.183375	0
ICC284	CTGAAACGTCTGATCA	-0.00552929	-0.0427902	-0.118305	-0.0974644
ICC284	CTGCGGACACCACGTG	-0.0260203	-0.0838004	-0.0575595	-0.0754221
ICC284	CTGTGCTAGTGGTAGC	-0.0407119	0.02053	-0.184335	-0.0961819
ICC284	CTGTGCTGTGGCAAAC	-0.0142731	0.000637316	-0.041668	-0.0431066
ICC284	CTTACCGGTTGGAGGT	-0.0457307	-0.0638803	-0.108474	-0.102763
ICC284	CTTACCGTCACCTCGT	-0.0850899	-0.0765279	-0.0828042	-0.103834
ICC284	GAACATCCATTTCACT	-0.0229706	-0.0913345	-0.0701938	-0.205041
ICC284	GAACATCTCTACCAGA	-0.00994226	-0.0371927	-0.0627446	-0.110574
ICC284	GAAGCAGGTGTGAATA	-0.0209899	-0.0330883	-0.057468	0.0276479
ICC284	GAAGCAGTCGTTACAG	-0.00745652	-0.0418493	-0.0427343	-0.0545133
ICC284	GAATGAAGTTACGTCA	-0.0473033	0.0128362	-0.0906958	0
ICC284	GACAGAGTCCTTCAAT	-0.0403842	-0.0347752	-0.101984	-0.0800765
ICC284	GACCAATAGAGGACGG	0.00688302	-0.124553	-0.136096	-0.0374569
ICC284	GACGCGTTCTGAGGGA	-0.00832137	-0.0690579	-0.144005	-0.0768518
ICC284	GACGTGCCACGACGAA	-0.0407717	-0.00948141	-0.0580745	-0.0566607
ICC284	GACGTGCTCTCACATT	-0.0183898	0.0165907	-0.235718	-0.0596218
ICC284	GACGTTATCCGTCAAA	-0.0310969	-0.037971	0.0485766	-0.117941
ICC284	GACTGCGCAGTCCTTC	-0.00499767	0.0121687	-0.062204	-0.0936642
ICC284	GAGGTGAGTAGGAGTC	-0.0245462	-0.0728046	-0.0536114	-0.0510307
ICC284	GATCAGTCATTCCTGC	-0.00182331	-0.118763	-0.0310478	-0.117735
ICC284	GATCAGTGTGATAAGT	0.00832557	-0.0608549	-0.150016	-0.0852379
ICC284	GATCGTACAGTAACGG	-0.0254071	-0.00908528	-0.0837252	0
ICC284	GATGAAATCCACTGGG	-0.0326007	-0.0712483	-0.219514	-0.0675619
ICC284	GATTCAGGTGACCAAG	-0.0385169	-0.00277295	-0.104552	0
ICC284	GCAAACTAGATAGGAG	-0.0122233	-0.0755028	-0.108663	0
ICC284	GCAATCACAGGGCATA	-0.0416707	-0.106529	-0.0129576	0
ICC284	GCACATATCGCTAGCG	-0.00479731	-0.0602745	-0.156011	-0.0241659
ICC284	GCAGCCAAGTACGCGA	-0.0182229	-0.0667498	-0.0325373	-0.0261416
ICC284	GCAGCCATCCGGCACA	-0.0326856	-0.109097	-0.0873199	-0.160901
ICC284	GCAGCCATCGACAGCC	-0.0639879	-0.0616268	-0.0670343	0
ICC284	GCCTCTACACCTCGGA	-0.0443445	-0.0424438	-0.0487088	-0.0572341
ICC284	GCGACCACATTGGCGC	-0.00841293	-0.0608144	-0.0503322	-0.091008
ICC284	GCGACCAGTACAGTTC	-0.0339335	-0.0651554	-0.0224305	-0.0330296
ICC284	GCGCAGTTCTCGGACG	-0.0240161	-0.0878925	-0.00978871	0
ICC284	GCGCCAACAGATGAGC	-0.0277889	-0.0791588	-0.149432	-0.0607713
ICC284	GCGCGATCACAGGAGT	-0.029547	-0.0134775	-0.143842	-0.0939776
ICC284	GCTGCAGTCAAACCAC	-0.0436163	-0.0809232	-0.0604088	-0.02399
ICC284	GCTGCAGTCGGCGGTT	-0.0308149	-0.0722087	-0.188098	-0.034237
ICC284	GCTGCGAGTCAACTGT	-0.0366345	-0.053535	-0.120957	-0.0663785
ICC284	GCTGGGTCATATACCG	0.0131269	-0.0888267	-0.0612999	-0.0813578
ICC284	GGAACTTCATCCTAGA	0.000618479	-0.0232115	-0.0985655	-0.0876693
ICC284	GGACAAGGTTCTGAAC	-0.00282901	-0.0977361	0.00424329	-0.135662
ICC284	GGCAATTGTGGCGAAT	-0.0142929	-0.0651981	-0.181225	-0.0410512
ICC284	GGCGACTAGCGTCAAG	-0.0264628	-0.0587294	0.112102	-0.0714133
ICC284	GGCGACTTCAGGATCT	-0.0496539	-0.0682057	-0.148125	-0.0690976
ICC284	GGCTGGTTCATGCATG	-0.00545083	-0.149768	-0.129692	-0.08507
ICC284	GGGATGAGTGAAAGAG	-0.0823209	-0.120608	-0.208516	-0.115161
ICC284	GGGTTGCTCGTCCAGG	0.01524	0.0448608	-0.0525311	-0.0726383
ICC284	GGTGAAGTCGGCGCAT	-0.0457376	-0.0379243	-0.119568	0
ICC284	GGTGTTATCGAGGTAG	-0.0183591	-0.0917118	-0.0769233	-0.0577438
ICC284	AAACCTGGTCTCTCGT	-0.0586036	0.0431715	-0.0185318	0.111479
ICC284	AACCATGGTCCGAATT	-0.00276557	-0.130221	0.0553233	0.138414
ICC284	AACTCAGAGCGTAGTG	-0.0570866	-0.09147	-0.00670008	0.101478
ICC284	AACTCAGCAACAACCT	-0.0209233	-0.150605	-0.00890958	0.0929466
ICC284	AACTGGTAGATGAGAG	-0.0380177	0.0218542	-0.0625802	0
ICC284	AACTGGTTCCACGACG	-0.0364266	-0.146412	-0.0274744	0.0238735
ICC284	AACTTTCAGTGAAGTT	-0.0320041	-0.0426675	0.0453702	0
ICC284	AACTTTCCATCACAAC	-0.0368467	-0.12584	0.0432641	0.181224
ICC284	AAGTCTGGTAGCGATG	0.00761512	-0.0558004	-0.155654	0.150454
ICC284	AATCCAGAGACTCGGA	-0.0154827	-0.0636584	-0.00834674	0.0955014
ICC284	ACACTGACACACCGAC	-0.0193224	-0.063049	-0.173367	0.0510307
ICC284	ACAGCTACAATACGCT	-0.0861639	-0.0921555	-0.0671112	0.0747871
ICC284	ACAGCTACATCCCATC	-0.0321972	0.0409072	0.0468539	0.115888
ICC284	ACATCAGTCGGCGCTA	-0.037579	0.0163144	0.0671069	0.225543
ICC284	ACATGGTTCGGAAATA	0.00707797	0.0198339	-0.0926539	0.0797075
ICC284	ACCTTTATCCAAACTG	-0.00624097	0.03112	-0.0539769	0.0673603
ICC284	ACGCAGCTCACAGTAC	0.00817939	-0.124562	-0.117915	-0.0956699
ICC284	ACGGAGACATATGCTG	-0.0251748	-0.00893988	0.00942312	-0.0330419
ICC284	ACGGGCTTCCGAGCCA	0.00646446	-0.0649595	0.016054	-0.102268
ICC284	ACTATCTTCACTCCTG	-0.0279807	-0.0512586	-0.0844966	-0.0367247
ICC284	ACTGATGGTCACTGGC	-0.03642	-0.0993454	-0.166445	0.210702
ICC284	AGATCTGCAATACGCT	0.0219235	-0.132991	-0.0216565	0.104587
ICC284	AGATTGCAGGATTCGG	-0.0107826	-0.0850687	-0.0799892	0.0960237
ICC284	AGATTGCAGTGTGGCA	-0.0255875	-0.0399826	-0.123948	-0.113345
ICC284	AGATTGCGTGTGACCC	-0.0683145	-0.0920275	-0.00764484	0.234203
ICC284	AGCTCTCGTAAGGGAA	-0.0240629	-0.111845	-0.0482783	0.123231
ICC284	AGCTTGATCCTACAGA	-0.0309145	-0.0259292	-0.140431	-0.0313684
ICC284	AGGGTGATCCACGACG	-0.013375	-0.0114823	-0.092686	-0.0477178
ICC284	AGGTCATCATAGAAAC	-0.0297562	-0.0122859	-0.00508863	0
ICC284	AGGTCCGCACCGCTAG	0.00447132	-0.0958734	-0.0689395	0.118886
ICC284	AGGTCCGGTCACACGC	-0.021347	-0.0618349	-0.124868	0.0228636
ICC284	ATAACGCCACTTCGAA	-0.0217565	-0.0333157	-0.088719	0
ICC284	ATAACGCGTACGCACC	-0.00695471	-0.0906594	-0.141145	0.0949644
ICC284	ATCCACCCACGAAGCA	-0.0146434	0.024243	-0.0196578	0.228311
ICC284	ATCCACCGTAGCGCTC	-0.0188431	-0.0382414	-0.0106165	0.349182
ICC284	ATCCGAAAGTTATCGC	-0.0266384	-0.0943635	-0.111572	-0.0388084
ICC284	ATCCGAAGTGATGCCC	-0.0232533	-0.0801942	-0.0375729	0.0515596
ICC284	ATGAGGGAGAACTCGG	-0.0406767	-0.09723	0.0756042	0.0412972
ICC284	ATGCGATTCGGAAACG	-0.0339181	-0.0990451	0.0192323	0.29071
ICC284	ATGGGAGGTTGCCTCT	-0.0270317	-0.0785454	-0.0653475	0.209718
ICC284	ATTATCCCATTGGTAC	-0.0341602	-0.0396189	0.0102231	-0.0403517
ICC284	ATTCTACCACCTCGGA	-0.081247	-0.0543586	-0.0987935	0.0823307
ICC284	ATTGGACGTTTGTTTC	-0.0219074	-0.0690639	-0.108137	0.176442
ICC284	ATTGGTGAGAGTTGGC	-0.0177206	0.0100484	0.00612931	0.0790696
ICC284	ATTGGTGCAGCTGCTG	0.0133051	-0.069413	0.00625147	0
ICC284	CACACAACATATACCG	-0.00922293	0.0327363	-0.0316047	0.152387
ICC284	CACACCTTCGGTTCGG	-0.0117832	-0.107425	0.0111876	-0.0695948
ICC284	CACATAGGTTCAACCA	-0.0268141	-0.0658443	-0.0772115	0
ICC284	CACTCCAAGTGTGAAT	0.00476118	-0.0147242	0.089675	0.0123467
ICC284	CAGTCCTAGCTACCTA	-0.0562015	-0.0790872	-0.100691	0.101782
ICC284	CAGTCCTAGTGTCCAT	-0.0318365	-0.0406119	-0.131003	0
ICC284	CATATTCGTACAGACG	-0.0732316	-0.0648138	-0.0832097	0.0192216
ICC284	CATCGGGTCTTAACCT	-0.0505932	-0.084053	-0.0552232	0.241566
ICC284	CATGACAAGCCTTGAT	0.0133266	-0.0504928	-0.0447119	0.119954
ICC284	CATGGCGTCGCTGATA	-0.0492748	-0.123982	-0.0867174	0.14199
ICC284	CATTATCCACAACTGT	-0.0335547	-0.0638581	-0.111994	0.00799635
ICC284	CCACCTACAAGAAAGG	-0.00957063	-0.100723	-0.0836068	0.0762584
ICC284	CCCAGTTGTGGACGAT	-0.0266042	-0.0699173	0.25061	0.391032
ICC284	CCGGGATAGCAAATCA	-0.0184721	-0.0092031	-0.00559254	0.138294
ICC284	CCGGTAGGTTTAAGCC	-0.0206575	-0.0253254	-0.0950573	-0.0426609
ICC284	CCGTGGAGTTTGGCGC	0.00646615	-0.0734368	-0.0152201	0.118404
ICC284	CCGTGGATCATCATTC	0.0111643	-0.0427065	-0.131709	0.194347
ICC284	CCTAGCTGTTTGACAC	-0.0412145	-0.121788	-0.0894553	0.280151
ICC284	CCTATTAAGCTATGCT	-0.035704	-0.11862	-0.170024	0.152932
ICC284	CCTCAGTCAGCTTAAC	0.00124608	-0.0913417	-0.0139717	0.0247562
ICC284	CCTTTCTGTAAGGGAA	-0.0323194	-0.0112388	-0.112739	-0.0363593
ICC284	CGACCTTTCGAACTGT	-0.0223278	-0.100847	0.0229523	0.134438
ICC284	CGACTTCGTTCGTTGA	-0.0283286	-0.0174464	-0.00463536	0.223087
ICC284	CGAGAAGCAAGCCATT	0.0104983	-0.0752856	-0.0333578	0.0232661
ICC284	CGATGGCTCTGATTCT	-0.0191033	0.0595292	-0.0505734	0.195824
ICC284	CGCGGTAAGATCGGGT	-0.0283648	-0.080019	-0.138921	0.00487822
ICC284	CGCGGTAAGTCTCAAC	-0.0463431	-0.0954825	-0.0744073	0.190421
ICC284	CGCGGTAGTCCGCTGA	-0.00621577	-0.0939766	0.013641	0.127199
ICC284	CGCGGTATCCAAACTG	-0.0373535	-0.120325	0.139767	0.217189
ICC284	CGCTATCGTGTGGTTT	0.016452	-0.0387736	0.0527789	0.0922161
ICC284	CGCTTCACATGACGGA	-0.0791017	-0.121341	-0.0593147	0.159685
ICC284	CGGACACTCCCTGACT	-0.0161011	-0.0249709	-0.0393196	0.0322061
ICC284	CGGGTCAGTCGGCTCA	-0.0196974	-0.114972	-0.0449554	-0.000741277
ICC284	CGTAGGCAGTCCTCCT	-0.0714502	-0.041856	-0.0292698	0.0301623
ICC284	CGTCCATGTGCAGTAG	-0.0116207	-0.104215	0.040444	0.243742
ICC284	CGTCTACAGATGTGGC	-0.0208103	0.0152735	-0.156686	0
ICC284	CGTGAGCTCTATGTGG	0.00334427	-0.0829925	-0.0456534	0.0284778
ICC284	CGTGTAACACAGGAGT	-0.011018	-0.0972711	-0.0336308	0.0395081
ICC284	CGTTAGATCCGAAGAG	0.0155963	-0.157799	-0.0321188	0.00794101
ICC284	CGTTCTGAGCACAGGT	0.00527471	-0.00165418	-0.122602	0.0724011
ICC284	CTACACCCATACAGCT	-0.0189569	-0.0134372	-0.106652	0.163132
ICC284	CTACATTAGACAGACC	-0.0425894	-0.097651	-0.0166709	0.0692017
ICC284	CTACATTGTCTAAACC	-0.041604	-0.0450837	-0.0897967	0.186954
ICC284	CTCAGAAGTGATGTCT	0.0088529	-0.0419279	0.00480047	0.193599
ICC284	CTCCTAGCACTATCTT	-0.0540863	-0.127718	0.114997	0.316101
ICC284	CTCGGGATCCCACTTG	-0.0462653	-0.0905024	0.108597	0.333316
ICC284	CTCGTACCACCTCGTT	0.0130192	0.0175251	-0.0253673	0.00659673
ICC284	CTCGTACCATGTCCTC	-0.00739423	-0.00893677	-0.0665202	0.106732
ICC284	CTCTAATGTCGGGTCT	-0.0776937	-0.108992	-0.0579469	0.0264987
ICC284	CTGAAGTGTCGGGTCT	-0.0371032	-0.0841671	-0.0625875	0.0748688
ICC284	CTGCGGATCAATCTCT	-0.0191586	-0.0866681	-0.0985279	-0.0411475
ICC284	CTGCTGTCAGTACACT	-0.0347229	-0.101824	0.0340734	0.19214
ICC284	CTGCTGTGTTAGAACA	-0.0231911	-0.107548	-0.147504	-0.0392668
ICC284	CTTACCGCACAGTCGC	-0.0331116	-0.072845	-0.087792	0.213585
ICC284	CTTAGGATCTATCCTA	-0.0393677	-0.00099194	-0.0498838	0.00262053
ICC284	CTTGGCTCATAGACTC	-0.0311265	-0.0405548	0.068361	0.242258
ICC284	GAACATCAGACCTAGG	-0.0593606	-0.0611233	0.0647061	0.098225
ICC284	GAATAAGGTAAGTAGT	-0.000605069	-0.11028	-0.104422	0.0525483
ICC284	GACTGCGCAAGTTCTG	0.00185418	-0.0325386	-0.109512	-0.013953
ICC284	GACTGCGGTTGCTCCT	-0.0426695	-0.0873004	-0.114137	-0.0148104
ICC284	GACTGCGTCTTCGAGA	-0.0212278	-0.0776834	0.0367176	0.376129
ICC284	GATCGATCATCCGGGT	-0.0532447	-0.0913234	-0.027377	0.0929786
ICC284	GATGAGGCATGCCTTC	-0.04295	-0.0679066	-0.120251	-0.0185343
ICC284	GATGCTAAGAGCCTAG	0.000430695	-0.111083	-0.00676824	0.0190643
ICC284	GATGCTATCTGCGGCA	-0.0190713	-0.0142105	0.0712059	0.221161
ICC284	GCACATAGTCTCTCGT	-0.0272846	0.0153211	-0.128145	0
ICC284	GCACATAGTTCAGGCC	-0.0473895	-0.084415	-0.0161922	0.127655
ICC284	GCACATATCACTTACT	-0.0846074	-0.103937	-0.00464041	0.141424
ICC284	GCACATATCTTCAACT	-0.0326936	-0.0587529	-0.174409	-0.0346974
ICC284	GCAGTTACACTGTGTA	-0.0122425	-0.0695878	-0.164759	0.101263
ICC284	GCATGCGAGGCATGTG	-0.00241198	0.0156336	-0.0457694	0.0930022
ICC284	GCATGTACAGTACACT	-0.0125912	-0.0790059	-0.0266154	0.0425294
ICC284	GCGCAGTCATCACGAT	0.0123942	-0.124012	-0.132238	0.0561414
ICC284	GCGCAGTTCTCCGGTT	-0.0110293	-0.0369924	-0.217291	-0.074448
ICC284	GCTCTGTGTTGGTTTG	-0.043633	-0.125674	-0.0812013	0.0159669
ICC284	GCTTGAAGTATATCCG	-0.0221214	-0.0809095	-0.105089	0.0363511
ICC284	GGACATTAGTCAAGCG	-0.0221297	-0.0705051	-0.127191	-0.0402164
ICC284	GGAGCAAGTCCTCCAT	-0.0240068	0.0348885	-0.128929	-0.0405115
ICC284	GGCAATTAGCTCCCAG	-0.0271961	-0.0586613	-0.152419	0.246339
ICC284	GGCCGATTCATTATCC	-0.0168032	-0.015206	-0.13153	0
ICC284	GGCGTGTAGGCGTACA	-0.00853512	-0.0766948	-0.194974	0.0574843
ICC284	GGCGTGTAGTCGCCGT	-0.020546	-0.14129	-0.00910944	0.161076
ICC284	GGCTCGACAGTATAAG	-0.0613699	-0.0775262	-0.160336	0.205834
ICC284	GGGCACTAGCGATGAC	-0.0344649	-0.0919857	-0.0562543	0.0132771
ICC284	GGGCACTTCCGTAGTA	-0.0143457	-0.0150621	-0.0906545	0
ICC284	GGGCATCAGCTGTCTA	-0.0225364	-0.0705328	-0.130191	0
ICC284	GGTATTGTCCAACCAA	-0.00197927	-0.0951258	-0.09039	0.020456
ICC284	AAACGGGCAGATTGCT	-0.0370872	-0.124487	0.217398	0
ICC284	AAACGGGGTGAAATCA	-0.03799	-0.109427	0.124563	0
ICC284	AAAGATGGTGCTGTAT	-0.0499929	-0.0396719	0.127708	-0.0830395
ICC284	AAAGCAACAGGCTCAC	-0.0292989	-0.0830271	0.0260787	-0.0435859
ICC284	AAAGCAAGTCCCTTGT	-0.0504968	-0.136288	0.159672	0.0640066
ICC284	AAAGTAGTCCAGTAGT	0.0295948	-0.0358924	0.0111011	-0.1624
ICC284	AACTGGTGTTTGACTG	-0.0522719	-0.0506642	0.0957142	-0.0884613
ICC284	AAGACCTAGGCAATTA	-0.0568583	-0.0736821	-0.0334074	0.0144515
ICC284	AAGCCGCAGTACGATA	-0.0390558	-0.0500265	0.21328	-0.0323824
ICC284	AAGCCGCCAATCACAC	-0.0656936	-0.063718	0.0156101	-0.0348621
ICC284	AAGGTTCGTCGAACAG	-0.0400827	-0.053938	0.212286	-0.0326536
ICC284	AAGGTTCTCATCTGCC	-0.0681765	-0.0547683	0.0619188	-0.0274789
ICC284	ACACCAAGTTACTGAC	-0.00271256	-0.0639021	0.0487907	-0.0229498
ICC284	ACACCCTAGCCACGTC	0.0114889	-0.065439	0.00721042	-0.0266662
ICC284	ACATGGTCACAGGTTT	0.0107643	-0.0685079	0.0187432	-0.0863682
ICC284	ACCTTTAAGAGACTTA	-0.0322315	-0.0721791	0.0118917	-0.094564
ICC284	ACCTTTACATTCGACA	-0.0223208	-0.0934529	0.0324083	0.0821252
ICC284	ACCTTTAGTTACTGAC	-0.0305162	-0.107787	-0.0669231	0
ICC284	ACGATACCAGCTTAAC	-0.0228926	0.000411967	0.117443	0.188597
ICC284	ACGATACTCTCGATGA	0.00167178	0.0397999	0.102909	-0.064612
ICC284	ACGATGTCAGTAAGCG	-0.0352491	-0.0406283	0.0188764	0
ICC284	ACGATGTTCTTCTGGC	-0.00952965	-0.0507094	-0.00810305	-0.0971391
ICC284	ACGCAGCGTCGAATCT	-0.0102654	-0.067913	0.0702948	0
ICC284	ACGGGCTTCACTTACT	-0.0110612	-0.0504668	0.0819059	0.136346
ICC284	ACTGAGTGTTGCGTTA	-0.0690118	-0.088332	0.0522962	-0.0634222
ICC284	ACTGCTCGTTAAGATG	-0.0347089	-0.00746338	0.144631	-0.0328219
ICC284	ACTGTCCGTTTAGCTG	-0.0250697	-0.0797275	0.0898358	-0.0117169
ICC284	ACTTACTTCGTAGATC	-0.0381097	-0.0490751	0.120688	-0.0882808
ICC284	ACTTTCAAGCTACCGC	-0.0314541	-0.0715201	0.0792926	-0.00442154
ICC284	AGACGTTCACGGTAGA	-0.042457	-0.115263	0.160085	-0.0841669
ICC284	AGAGTGGCATGGTCTA	-0.0271615	-0.0568654	-0.0104327	-0.0506586
ICC284	AGCAGCCGTAGCCTCG	-0.0286704	0.0223808	0.0354715	-0.0784387
ICC284	AGCCTAAGTCGGCACT	-0.0200225	-0.0136771	0.248561	0
ICC284	AGCGGTCTCGGTCCGA	-0.0316261	-0.00873371	0.274491	-0.165156
ICC284	AGCGTATAGGAGTCTG	-0.0153184	0.00166039	0.0257416	-0.0891828
ICC284	AGCGTATCATTCACTT	-0.0318919	0.00493784	0.189995	-0.067207
ICC284	AGCGTCGGTTAGATGA	-0.0470832	0.0239542	-0.0078889	-0.109391
ICC284	AGCTCTCAGCAATATG	-0.0294938	-0.0567553	0.0780975	-0.0557432
ICC284	AGCTTGAAGCTAGTTC	-0.0740534	0.04719	0.0583406	-0.0186467
ICC284	AGGCCGTCAATAAGCA	-0.00318206	0.0248744	0.231637	-0.111382
ICC284	AGGGAGTGTACATCCA	-0.0291899	0.0107299	-0.0420077	0
ICC284	AGGTCCGTCTACTATC	-0.0659498	-0.140153	0.110551	-0.018612
ICC284	AGTAGTCAGTGTGGCA	-0.034924	0.00284666	0.00129398	-0.0366742
ICC284	AGTGAGGCATCCCACT	-0.0106712	-0.0500368	0.145777	0.0729398
ICC284	AGTGAGGGTTGGTGGA	-0.0293222	-0.0740522	0.198612	0
ICC284	AGTGGGAGTGCCTGTG	-0.0382941	-0.106332	0.119178	-0.0903025
ICC284	ATCATGGAGAGTACAT	0.0223906	-0.0410028	0.0837961	-0.0878469
ICC284	ATCCACCTCCAAAGTC	0.00890749	-0.067925	0.175341	-0.0778598
ICC284	ATCGAGTGTTCACGGC	-0.00706524	-0.0309396	-0.011829	0.0248019
ICC284	ATCTACTAGCTGTTCA	-0.0127915	-0.129231	0.0289003	-0.0685323
ICC284	ATCTACTAGTAGGTGC	-0.0781186	-0.155856	0.0720921	-0.120039
ICC284	ATGCGATGTTCTGGTA	-0.0697696	-0.113455	0.122578	0.0261928
ICC284	ATTACTCAGAGGTTAT	-0.0355697	0.00550557	0.287946	0
ICC284	ATTATCCAGATATGCA	-0.0025883	-0.0445565	0.0438836	-0.073536
ICC284	ATTCTACCAAGAGTCG	0.017258	-0.0935453	0.0554169	-0.0474276
ICC284	ATTGGACGTGTGAATA	-0.0533532	-0.015765	0.0923082	-0.0335723
ICC284	CAAGAAACAATTGCTG	-0.0449047	0.0077863	-0.0425572	-0.0499338
ICC284	CAAGATCCAAAGAATC	-0.0090049	-0.0264875	0.565655	0.0285051
ICC284	CAAGTTGGTAGAGTGC	-0.0209126	-0.0440007	-0.091958	0
ICC284	CAAGTTGTCAGTACGT	0.000435209	-0.0910994	0.126759	-0.0542781
ICC284	CACACAAAGAGAACAG	-0.0199006	-0.00419533	-0.0340553	0
ICC284	CACACTCGTCCTGCTT	-0.0242242	0.022397	-0.032131	-0.103725
ICC284	CACAGGCTCAACGGCC	-0.0076636	-0.0262612	0.0669573	0
ICC284	CACAGTAAGGACAGAA	-0.0081258	-0.101555	0.00758119	-0.0846402
ICC284	CACAGTATCAATCTCT	-0.0401583	-0.0700589	0.0821458	-0.0942978
ICC284	CACAGTATCGCCTGAG	-0.000820138	-0.10039	0.012188	-0.134468
ICC284	CACATAGCAAACTGTC	-0.0197626	-0.0331634	0.0205054	0
ICC284	CACCACTAGCCCAACC	-0.0553478	-0.0170702	0.00893783	-0.0708762
ICC284	CACCAGGCATTTCACT	0.0295102	-0.0282826	0.0715246	0.0996332
ICC284	CACTCCATCACCGTAA	-0.00877183	-0.0770239	-0.0560069	-0.0283627
ICC284	CAGAGAGGTCCGCTGA	-0.0266957	0.00963623	-0.02524	-0.0254266
ICC284	CAGCATACACAACTGT	0.0086467	0.0256552	0.0196588	-0.158323
ICC284	CAGCGACCAGCATGAG	0.0104731	-0.0840518	0.0710118	-0.0881202
ICC284	CAGCGACTCGCAAGCC	-0.0377689	-0.00203136	-0.0087867	-0.0496361
ICC284	CAGCTAACAGGTGCCT	-0.0596983	-0.130834	0.290962	0.333769
ICC284	CAGCTGGAGGCAAAGA	-0.0176606	-0.103378	0.0450256	0
ICC284	CAGCTGGGTGACTCAT	-0.0164152	-0.0939149	0.0331042	-0.0403879
ICC284	CAGTAACTCGTAGATC	-0.017581	-0.131521	-0.039399	-0.0779973
ICC284	CAGTCCTTCGCACTCT	-0.0259819	-0.0441638	-0.00724704	0
ICC284	CATATTCTCGGGAGTA	-0.0282505	-0.119663	0.0648635	-0.089769
ICC284	CATCAAGAGTGACATA	-0.0433776	-0.03306	0.116911	-0.0508166
ICC284	CATCAGACACGGTTTA	-0.0287472	0.00279622	0.0530166	-0.0399501
ICC284	CATCGAATCCTTTCTC	-0.0353074	-0.12741	0.0396427	0.022173
ICC284	CATCGGGCAAGCCCAC	-0.0399961	-0.0475869	0.0241265	-0.0393711
ICC284	CATGACACACTTGGAT	-0.0528661	0.0366691	-0.0369609	-0.043737
ICC284	CATGACATCCGCATCT	-0.0572123	-0.0881057	0.0147914	0
ICC284	CATGGCGCACGAAGCA	-0.00544572	-0.0295963	0.0806469	-0.0214282
ICC284	CATGGCGGTACAGACG	-0.039973	-0.0024272	0.116581	-0.028617
ICC284	CATTCGCCACGAGGTA	-0.0135281	0.0242479	0.107712	0
ICC284	CCATGTCTCACTCCTG	-0.0456511	-0.133233	0.134877	-0.0893377
ICC284	CCATTCGAGACGCACA	-0.0583571	-0.121942	0.0199869	-0.0372768
ICC284	CCCAATCAGATCTGCT	-0.0303742	0.00345869	0.18935	0
ICC284	CCCAATCCAGTCAGAG	-0.014589	-0.0919418	-0.0480794	-0.0519984
ICC284	CCCAATCCATGCCTTC	0.0248007	-0.033176	0.0655758	-0.0792623
ICC284	CCCATACGTCATATCG	-0.0470384	-0.10808	0.196174	-0.134101
ICC284	CCCTCCTAGACTGTAA	-0.024954	-0.129452	0.0281755	-0.0646822
ICC284	CCCTCCTAGCGATGAC	-0.0350612	-0.0223325	0.0653216	-0.0318585
ICC284	CCGGTAGGTCCCGACA	-0.0433602	-0.00713467	0.0242716	-0.0450834
ICC284	CCGGTAGTCAGTTTGG	-0.0431662	-0.0688197	-0.056739	-0.0679867
ICC284	CCGTACTTCAGTTCGA	-0.000827592	-0.0403731	-0.00377447	-0.0375392
ICC284	CCGTTCATCAACCATG	-0.0129807	-0.127552	0.062198	-0.101577
ICC284	CCTACACAGTGGGCTA	-0.00503337	-0.0445038	0.0120103	-0.131194
ICC284	CCTACCACAGTCGATT	-0.0590225	0.054185	0.0512728	-0.0419177
ICC284	CCTACCATCTGCAGTA	-0.0876675	-0.103381	0.0764917	0.0882977
ICC284	CCTCTGACAAGTTAAG	-0.0472025	-0.0870412	0.0816616	-0.0545534
ICC284	CCTTACGCACTCTGTC	0.0152912	-0.098647	0.20839	0
ICC284	CGAGAAGCATCCTTGC	-0.0589461	-0.130536	0.109067	-0.09223
ICC284	CGATGGCAGCAACGGT	-0.0545445	-0.1184	-0.00254553	0.00907075
ICC284	CGATTGACACCAGGTC	0.00936689	-0.124625	-0.0349759	-0.0366281
ICC284	CGCCAAGCAAGCCATT	0.0125694	-0.0800629	0.0529519	-0.0459488
ICC284	CGCGGTACAAGAAGAG	0.000494404	-0.168211	0.0156284	-0.0431807
ICC284	CGCGTTTCATGCAACT	-0.0623843	-0.0318774	0.157502	-0.0777664
ICC284	CGCGTTTGTCATGCAT	-0.0272955	-0.044584	0.120683	-0.119794
ICC284	CGCGTTTGTCGGATCC	-0.0336039	-0.113733	0.00426303	0.0936381
ICC284	CGCTATCAGTACGCGA	0.0160859	-0.102687	0.0891568	-0.0692037
ICC284	CGCTATCTCATGTAGC	-0.0270395	-0.122841	0.134102	0.144659
ICC284	CGGACACAGACATAAC	-0.062276	0.0162621	0.017897	-0.063992
ICC284	CGGACACGTATATGGA	-0.0192608	-0.0925735	0.0185384	-0.0413669
ICC284	CGGAGCTAGCTACCTA	-0.0228171	-0.0270576	0.0197724	0
ICC284	CGGAGTCAGTTAAGTG	-0.0192659	-0.0494963	-0.0295589	-0.0325113
ICC284	CGTCACTTCCTACAGA	-0.0180342	-0.175083	-0.0512404	-0.130699
ICC284	CGTCACTTCGCAGGCT	-0.0310283	-0.0481418	0.0395493	-0.0761969
ICC284	CGTGAGCAGGCCGAAT	-0.036401	-0.0554108	0.0375435	0.149628
ICC284	CGTGTAATCTCGGACG	-0.00641731	-0.0849875	0.0140073	-0.0980655
ICC284	CGTTGGGAGGCGCTCT	-0.0249406	0.0462422	-0.00377058	0
ICC284	CGTTGGGTCACGACTA	-0.0634458	-0.0401422	0.080928	0.00824069
ICC284	CTAAGACCAGTCAGAG	-0.0208861	-0.0873361	-0.0895676	0
ICC284	CTACCCATCGTGACAT	-0.0372943	0.042515	0.182501	-0.0260243
ICC284	CTAGAGTTCGAACTGT	0.00358027	-0.0933849	0.0300652	-0.058946
ICC284	CTAGTGACACCACCAG	-0.0178905	-0.036922	0.0680927	-0.0384238
ICC284	CTAGTGACAGGCTCAC	-0.030247	-0.0380262	0.0322967	-0.170262
ICC284	CTCATTAGTCCGAGTC	-0.0255301	-0.0298315	0.19617	0
ICC284	CTCGTACTCGTACCGG	-0.0239559	-0.115469	0.16229	-0.09285
ICC284	CTCGTCAGTTGCTCCT	0.00295436	-0.0814748	0.100362	0
ICC284	CTCTGGTCAGTCACTA	-0.0333815	-0.0363037	-0.0509505	-0.0822131
ICC284	CTGCCTATCTTAGAGC	-0.0482645	-0.0638783	-0.0325641	-0.066289
ICC284	CTGCGGACATGTCGAT	-0.0589377	-0.0386536	0.0340981	-0.075576
ICC284	CTGCGGATCAACCATG	-0.0310186	0.0525832	0.068192	-0.0366407
ICC284	CTGCTGTAGGAGTTTA	-0.0336981	-0.120491	0.148524	-0.0583237
ICC284	CTGTTTACAGGTCCAC	0.00808974	0.00294497	0.0022498	-0.0702205
ICC284	CTTAACTTCTCTGCTG	0.0155339	-0.15607	0.0148164	-0.0693367
ICC284	CTTAGGACATCACGTA	0.010714	-0.0147341	-0.0115922	-0.0699125
ICC284	CTTCTCTTCGGCTACG	-0.0124151	-0.0209009	-0.00893569	-0.0551217
ICC284	CTTTGCGCACTAGTAC	-0.0375743	-0.0579371	0.136949	-0.0366072
ICC284	GAAACTCAGCGGATCA	-0.0307798	0.0367841	0.0960856	-0.0316163
ICC284	GAACATCCACATTTCT	0.00255325	0.00753349	0.0497159	-0.0441799
ICC284	GAACGGAAGGCGCTCT	-0.0484918	-0.00220251	0.145966	-0.0454965
ICC284	GAACGGAGTGTGCGTC	-0.0192308	0.00136936	-0.00957047	-0.0841389
ICC284	GAACGGATCCAAGTAC	-0.0417262	-0.0784321	0.0139758	-0.068203
ICC284	GAATGAAAGCATGGCA	-0.0276445	-0.117457	0.0525861	0.00488892
ICC284	GAATGAAAGGGCTCTC	-0.0589005	-0.0537364	0.0485168	-0.0594283
ICC284	GAATGAATCCTTTCGG	0.00817209	-0.0588245	-0.0926703	-0.0263469
ICC284	GACACGCGTGGTCCGT	0.00188864	-0.0597494	0.0732234	-0.15979
ICC284	GACACGCGTTGGGACA	-0.0136166	-0.114535	0.102606	-0.125303
ICC284	GACCTGGAGACAGACC	-0.0434333	-0.0990499	0.215169	-0.059842
ICC284	GACGGCTAGACTCGGA	-0.0290535	-0.00361798	-0.0242903	0
ICC284	GACGGCTCAAACGCGA	-0.0261968	-0.0111618	0.128953	-0.0646398
ICC284	GACGGCTCATTGGGCC	0.00841352	-0.0204794	0.0218244	-0.0978908
ICC284	GACGGCTGTAGCTGCC	-0.0580359	-0.0538938	0.0310037	-0.106266
ICC284	GACGTGCCATTGCGGC	-0.0352043	-0.0254067	0.0492249	-0.0252031
ICC284	GACTGCGCATGCGCAC	-0.0251071	-0.0359848	-0.0297147	-0.0239953
ICC284	GACTGCGGTCATCCCT	-0.0284003	-0.0784903	0.284713	0
ICC284	GATCAGTCAGATGGGT	-0.0269087	-0.0453739	0.0483339	-0.0530683
ICC284	GATCGATAGGAGTACC	0.0140828	-0.101664	0.0394076	-0.039245
ICC284	GATCTAGGTTATGTGC	-0.0365584	-0.0377002	0.205815	0
ICC284	GATGAGGAGTACATGA	0.018113	-0.00844914	0.0589793	-0.0813068
ICC284	GATGAGGGTCGGATCC	-0.0274312	-0.0548003	0.110342	-0.0579257
ICC284	GATGCTAGTCTGGAGA	-0.0221301	0.0347451	0.175617	-0.0697098
ICC284	GATGCTAGTGTAACGG	-0.0127751	-0.0548457	-0.010179	-0.0907402
ICC284	GATTCAGGTCTCGTTC	0.00440233	-0.115597	0.0354501	-0.0693367
ICC284	GCAGTTAGTTCCACGG	-0.00734834	-0.0448526	0.0232296	-0.0411351
ICC284	GCAGTTATCCCTAATT	-0.0376763	-0.0537286	0.114392	0.0784679
ICC284	GCATGTAAGTTGAGTA	-0.0277774	-0.0937412	0.0364547	-0.0364579
ICC284	GCATGTATCATAAAGG	-0.0158311	-0.04257	0.0633616	0
ICC284	GCGAGAACAGCCACCA	-0.00756022	-0.0304239	0.0261523	-0.0236476
ICC284	GCGAGAAGTGGTCTCG	0.00376137	-0.104259	0.000248013	0
ICC284	GCGCAGTAGATCTGCT	-0.0235452	-0.0909266	-0.0241451	0
ICC284	GCGCCAAAGGGAAACA	0.00661496	-0.0140763	0.0328456	-0.10672
ICC284	GCGCCAAAGTAATCCC	-0.0296443	-0.0451413	0.16366	-0.0737208
ICC284	GCGCCAAGTACGACCC	-0.00682546	-0.0755221	0.0370356	-0.0994189
ICC284	GCGGGTTGTGCGCTTG	-0.0691993	-0.0911884	0.0736033	0.0894763
ICC284	GCTCTGTGTTGCGCAC	-0.0386672	-0.0193064	0.0987622	-0.0835221
ICC284	GCTGCTTCATGGGACA	-0.0219759	0.020966	0.0156178	-0.0439832
ICC284	GCTGCTTGTGCGCTTG	0.0162091	-0.0911112	-0.0536334	-0.0660133
ICC284	GCTTCCACACTAAGTC	-0.0363348	-0.0926647	-0.0163104	-0.0277485
ICC284	GGAAAGCTCTTGACGA	0.00658888	0.00865627	0.0278499	-0.201021
ICC284	GGAACTTAGCCGTCGT	-0.0141552	-0.0288239	0.145952	-0.145943
ICC284	GGACAAGCACACTGCG	-0.0406799	-0.0734575	0.0180279	0.0425865
ICC284	GGACAAGGTGTCCTCT	-0.0134659	0.0221668	0.223757	-0.07903
ICC284	GGACAGACAGCATGAG	-0.0182716	-0.114216	0.135775	-0.0426409
ICC284	GGACAGATCAAAGTAG	-0.0249777	-0.0438717	0.0461303	0
ICC284	GGAGCAACACGAGAGT	-0.00771724	-0.180045	0.09133	-0.101016
ICC284	GGATTACCATTCTTAC	-0.0268796	-0.0454418	0.286035	0
ICC284	GGCAATTGTGCGATAG	-0.0345545	0.0373517	0.173407	0
ICC284	GGCGTGTAGGTACTCT	-0.0206831	-0.0838322	0.381865	-0.16288
ICC284	GGCTCGAGTAAGGGCT	-0.0499732	-0.0168505	-0.00491992	-0.0830872
ICC284	GGCTGGTAGCTAGCCC	-0.031094	-0.132117	0.0586862	-0.0907509
ICC284	GGGAATGAGCGCCTTG	-0.0469834	-0.0798409	0.31171	0.260127
ICC284	GGGAATGTCTGTCTAT	0.00187152	-0.0581223	0.0916256	-0.0243835
ICC284	GGGACCTGTCCGAATT	-0.0573623	-0.0152792	0.117894	0.10382
ICC284	GGGAGATGTCCCTTGT	0.0192547	-0.0302173	0.140894	-0.0304874
ICC284	GGGCACTAGTAGCCGA	-0.0411374	-0.0758016	-0.0706501	-0.0235461
ICC284	GGGCATCCAGCCTTTC	-0.0235004	-0.0389136	-0.0467663	-0.0223355
ICC284	GGGTCTGCACGGCCAT	-0.0272287	0.00518435	-0.00460115	-0.0357377
HCC277	AAACCTGCACCGAAAG	0.129621	0.173828	-0.262493	-0.0700783
HCC277	AAACCTGCAGTTAACC	0.0463403	0.014116	-0.206546	0
HCC277	AAACCTGTCCTCAATT	0.0787664	0.0916526	-0.252282	-0.117075
HCC277	AAAGATGAGAACAATC	0.00750324	0.0203723	-0.26307	-0.040618
HCC277	AAAGATGCATTTCACT	0.135024	0.0116817	-0.29974	-0.0794786
HCC277	AAAGCAAGTTTACTCT	0.0723032	0.177843	-0.276239	-0.0679929
HCC277	AAAGTAGCACACAGAG	0.0355448	0.00893645	-0.248537	-0.0372877
HCC277	AAAGTAGGTCCATCCT	0.0452842	0.0203938	-0.307348	-0.084028
HCC277	AAAGTAGTCCCTCTTT	0.167232	0.185755	-0.314116	-0.0531881
HCC277	AAAGTAGTCCCTTGCA	0.0725554	-0.020494	-0.277015	-0.0403651
HCC277	AAATGCCGTCAGCTAT	0.0545668	0.0737723	-0.25102	-0.0357712
HCC277	AACCATGAGGACAGCT	0.0217304	0.00198294	-0.248359	-0.0746855
HCC277	AACCATGAGGGTTCCC	0.150482	0.0720688	-0.266069	-0.0892568
HCC277	AACCATGGTTACCAGT	0.0981974	0.0205083	-0.270909	-0.0721569
HCC277	AACCATGTCACCTTAT	0.107602	0.123529	-0.283595	-0.079741
HCC277	AACCGCGCACCAGCAC	0.0620403	0.160779	-0.256152	-0.133968
HCC277	AACCGCGCACCAGGTC	0.0960441	0.0569283	-0.303194	-0.0996568
HCC277	AACGTTGCACTACAGT	-0.0183223	0.0419807	-0.240622	-0.0953993
HCC277	AACTCAGAGCACACAG	0.0214717	0.150456	-0.275003	-0.0346558
HCC277	AACTCAGAGTACGCGA	0.0488495	0.0962979	-0.32608	-0.0677962
HCC277	AACTCCCTCGCCAGCA	0.128176	0.0806191	-0.312071	-0.0617582
HCC277	AACTCTTAGTCATGCT	0.0751693	0.0522052	-0.286269	-0.0579461
HCC277	AACTGGTCATCTCGCT	0.0390944	0.201548	-0.273054	-0.0784459
HCC277	AACTGGTGTCGCATCG	0.0289472	0.122929	-0.295241	-0.0419391
HCC277	AACTTTCCAATGCCAT	0.0853149	0.148794	-0.266146	-0.129207
HCC277	AACTTTCTCCATGAGT	0.0863445	0.115569	-0.254059	0
HCC277	AAGACCTCAATGCCAT	-0.000193838	0.170471	-0.23203	-0.0485918
HCC277	AAGCCGCCAGATTGCT	0.105643	0.114995	-0.30709	-0.137295
HCC277	AAGCCGCGTCCAACTA	0.0609184	0.131723	-0.281266	-0.0933977
HCC277	AAGGAGCCACAGCCCA	0.0275192	0.0468558	-0.290571	-0.0588013
HCC277	AATCGGTCAATGAATG	0.0194867	0.119891	-0.274538	-0.0815315
HCC277	ACACTGACAACAACCT	0.0610182	0.0755857	-0.293246	-0.0734193
HCC277	ACACTGATCAGCGACC	-0.0148361	0.128874	-0.283952	-0.0775558
HCC277	ACACTGATCCTCATTA	0.114474	0.0905868	-0.283357	-0.0549192
HCC277	ACAGCCGAGGATCGCA	0.112444	0.0933697	-0.308103	0
HCC277	ACAGCCGGTCGACTGC	0.0669525	0.184837	-0.248137	-0.0610547
HCC277	ACAGCTAAGCCGATTT	0.0185174	0.0767488	-0.308889	-0.116023
HCC277	ACATACGCATACCATG	0.0503823	0.0289541	-0.256191	-0.106622
HCC277	ACATACGGTCTCTCTG	0.0385591	0.19104	-0.293884	-0.0674078
HCC277	ACATACGGTTACCGAT	0.0544395	0.0346512	-0.295575	-0.0781004
HCC277	ACATCAGGTCAAACTC	0.102038	0.0817971	-0.298541	-0.0971437
HCC277	ACATGGTGTGGTCCGT	0.065211	0.115607	-0.2602	-0.0543234
HCC277	ACATGGTTCAAGATCC	0.0552667	0.160928	-0.297495	-0.071175
HCC277	ACCAGTATCCGCAAGC	0.0315405	0.0288883	-0.277974	-0.0445357
HCC277	ACCCACTAGTCATGCT	0.110995	0.108692	-0.292046	-0.0590757
HCC277	ACCCACTGTAGCACGA	0.103067	0.120556	-0.262799	-0.0774696
HCC277	ACCCACTGTTGTGGAG	0.0360441	0.0040529	-0.254705	-0.0162937
HCC277	ACCGTAAAGCCCGAAA	0.0503001	-0.00492131	-0.292549	-0.0147243
HCC277	ACCTTTAAGGAATTAC	0.0378059	0.00638068	-0.295342	-0.098505
HCC277	ACGATACTCAGTTTGG	0.0596413	0.052591	-0.308123	-0.066678
HCC277	ACGCAGCAGTAGGCCA	0.00256098	0.0127367	-0.259881	-0.0840647
HCC277	ACGCAGCTCTTGAGGT	0.084611	0.047722	-0.224364	-0.0436937
HCC277	ACGCCAGAGTAATCCC	0.0230226	0.0409919	-0.241678	-0.0516907
HCC277	ACGCCAGCATTCCTGC	0.0918037	0.269657	-0.285378	-0.0387103
HCC277	ACGCCGAAGGCACATG	0.105568	0.0579837	-0.237063	-0.0983417
HCC277	ACGGAGAAGATGGCGT	-0.0245344	0.0803216	-0.20633	-0.0259597
HCC277	ACGGAGACAAGGACTG	0.216354	0.193585	-0.276099	-0.0702137
HCC277	ACGGCCAGTTTACTCT	0.117028	0.0872785	-0.318441	-0.0839424
HCC277	ACGGGCTCAATCAGAA	0.0703859	0.146871	-0.267204	-0.0834137
HCC277	ACGTCAATCAAACGGG	0.0442425	0.232225	-0.25579	-0.0805779
HCC277	ACGTCAATCACTTCAT	0.175138	0.0970247	-0.253925	-0.0530348
HCC277	ACGTCAATCTCGCATC	0.125565	0.0352165	-0.289534	-0.0905738
HCC277	ACTATCTTCCATGAGT	0.0449168	0.0590292	-0.283578	-0.0921313
HCC277	ACTGAACGTACTCAAC	0.0391022	0.173715	-0.28655	-0.0856772
HCC277	ACTGATGAGACTGTAA	-0.00396762	0.135183	-0.301027	-0.092942
HCC277	ACTGATGTCACGACTA	-0.0151354	0.1321	-0.27959	-0.0704308
HCC277	ACTGCTCAGCCGCCTA	0.0809158	0.0417905	-0.287462	-0.0750743
HCC277	ACTGCTCGTCAGAGGT	0.0605191	0.0371489	-0.29753	-0.0578876
HCC277	ACTGTCCCAACTGCTA	0.062599	0.189535	-0.302886	-0.117917
HCC277	ACTGTCCTCCAAGTAC	0.0280353	0.162602	-0.265811	-0.0950447
HCC277	ACTTGTTTCTTGTTTG	0.050227	0.0267053	-0.278263	-0.0723326
HCC277	ACTTTCAAGTCCATAC	0.0687502	-0.00929036	-0.259735	-0.0674369
HCC277	ACTTTCAGTGTTTGTG	0.0740003	0.132873	-0.257212	-0.029404
HCC277	ACTTTCATCGCCTGTT	0.0369627	0.082162	-0.309356	-0.0678706
HCC277	ACTTTCATCTGATTCT	0.0706705	0.201984	-0.240554	-0.0447957
HCC277	AGACGTTAGCTCCTCT	0.0746244	-0.0544418	-0.282617	-0.026813
HCC277	AGACGTTCAATGACCT	-0.0402756	0.0959789	-0.25045	-0.100368
HCC277	AGAGCGACACCTTGTC	0.0767732	0.0668337	-0.285532	-0.0651636
HCC277	AGAGCTTGTGACTACT	-0.0198758	0.14694	-0.283445	-0.01854
HCC277	AGAGTGGGTGCAGGTA	0.00877907	0.178975	-0.284432	-0.0814315
HCC277	AGATCTGAGCTTATCG	0.0986867	0.073372	-0.293746	-0.12516
HCC277	AGATCTGGTCGGATCC	-0.044475	-0.0202253	-0.198031	-0.0400816
HCC277	AGCAGCCTCATTGCCC	0.0865719	0.156101	-0.300242	-0.0534144
HCC277	AGCATACAGTGCTGCC	0.0428357	0.122184	-0.253733	-0.0961603
HCC277	AGCATACCACCATGTA	0.0571663	0.126093	-0.318623	-0.121846
HCC277	AGCATACGTCAACATC	0.0888921	0.0824942	-0.300819	-0.0523511
HCC277	AGCATACGTCCATCCT	0.101993	0.180039	-0.257696	0
HCC277	AGCGTCGCATCCCACT	0.114368	0.140316	-0.252132	-0.10284
HCC277	AGCTCCTTCGTTGCCT	0.0835881	0.101896	-0.303052	-0.0402993
HCC277	AGCTCCTTCTGCCAGG	0.0754554	0.145169	-0.29127	-0.0460709
HCC277	AGCTCTCGTACCGAGA	0.0755628	0.164436	-0.260086	-0.0522133
HCC277	AGGCCGTCAATCTACG	0.207189	0.0937283	-0.271966	-0.054118
HCC277	AGGGTGATCAGCTCTC	0.0659301	0.115457	-0.269942	-0.111744
HCC277	AGGTCATAGCGCTTAT	0.00419303	0.0482026	-0.284587	-0.115613
HCC277	AGGTCATCATGGATGG	0.101153	0.072351	-0.294264	-0.0546927
HCC277	AGGTCATGTCCTCTTG	0.0364773	0.103436	-0.327332	-0.0295686
HCC277	AGTAGTCAGCAACGGT	0.106398	0.108265	-0.269094	-0.0318038
HCC277	AGTAGTCTCCTCGCAT	0.0892815	0.126847	-0.251284	-0.0708531
HCC277	AGTCTTTTCTCCCTGA	0.18305	0.204601	-0.283978	-0.0687414
HCC277	ATAACGCAGTGAACGC	0.058778	0.100051	-0.282109	-0.0340488
HCC277	ATAAGAGCAATCACAC	0.0257176	-0.0204561	-0.255512	-0.0705319
HCC277	ATAAGAGGTCGGCTCA	0.0175796	0.0697856	-0.243825	-0.0603772
HCC277	ATAGACCGTGTCGCTG	0.134407	0.0824063	-0.266636	-0.0178882
HCC277	ATAGACCTCAGGCCCA	0.119602	0.0336766	-0.305054	-0.070291
HCC277	ATCATCTAGCTAACTC	-0.00711527	0.163085	-0.283975	-0.0990198
HCC277	ATCATCTCAATCCGAT	0.0255888	-0.0124712	-0.268205	-0.0626903
HCC277	ATCATCTCAATTCCTT	0.150898	0.105385	-0.293681	-0.0533093
HCC277	ATCATCTGTCATGCCG	0.0977069	0.160133	-0.311756	-0.103642
HCC277	ATCGAGTCAAACTGCT	0.0617024	0.194492	-0.284332	-0.0680822
HCC277	ATCGAGTGTCCGCTGA	0.125054	0.0902755	-0.287434	-0.0711223
HCC277	ATCGAGTGTTCCAACA	0.0587639	0.0435592	-0.267459	0
HCC277	ATCTACTCAGATTGCT	0.0467735	0.155687	-0.300125	-0.0519579
HCC277	ATCTGCCAGACGCTTT	-0.0210466	0.191257	-0.261236	-0.0971354
HCC277	ATCTGCCAGCCTTGAT	0.11487	0.0224901	-0.30221	-0.0357256
HCC277	ATCTGCCCAGGAATCG	0.0307629	0.0672935	-0.291438	-0.0491659
HCC277	ATCTGCCTCTAGAGTC	0.11218	0.141111	-0.232844	-0.0522357
HCC277	ATGAGGGCACTTAAGC	0.0989916	0.128319	-0.304259	-0.109234
HCC277	ATGTGTGCATGCCCGA	0.118627	0.0574459	-0.270273	-0.0168148
HCC277	ATGTGTGGTGTGACCC	0.11891	-0.00311926	-0.250158	-0.119636
HCC277	ATTACTCAGAGGGATA	-0.00490248	-0.00172303	-0.313587	-0.0613443
HCC277	ATTACTCAGGATGTAT	0.0984144	0.0265352	-0.256511	-0.0172691
HCC277	ATTATCCAGCCCAACC	0.0872124	0.0440101	-0.351089	-0.0308658
HCC277	ATTATCCCAAGCCGTC	0.0586256	0.0728022	-0.273222	-0.0628945
HCC277	ATTATCCCAGGTCCAC	0.0845299	0.156883	-0.271122	-0.0690766
HCC277	ATTATCCGTATGAAAC	0.0592809	0.0178522	-0.297008	-0.0949566
HCC277	ATTATCCGTGGGTATG	0.125287	0.048079	-0.271051	-0.0849107
HCC277	ATTCTACAGATCCCAT	0.142774	0.169769	-0.276682	-0.0502426
HCC277	ATTGGACGTGACTACT	0.151589	0.167191	-0.280422	-0.0449425
HCC277	ATTGGACTCAGGTTCA	0.00962636	-0.0026061	-0.261408	-0.0818643
HCC277	ATTGGTGAGATATGGT	-0.022198	0.0347729	-0.235281	-0.0249727
HCC277	CAACCTCTCAATCACG	0.0466942	0.234901	-0.234353	-0.118743
HCC277	CAACCTCTCGAGGTAG	0.0327086	0.208562	-0.304856	-0.131006
HCC277	CAACTAGCAACAACCT	0.0554439	0.245472	-0.276332	-0.0822215
HCC277	CAAGAAATCCCTAACC	0.123549	0.0848438	-0.246283	-0.0544137
HCC277	CAAGGCCCATTCGACA	0.0391603	0.0869694	-0.27985	-0.0360971
HCC277	CACAAACCACCCATTC	0.0488876	0.123012	-0.283131	-0.075093
HCC277	CACAAACGTACTCTCC	0.152655	0.103284	-0.28687	-0.0492956
HCC277	CACAAACGTCGCATCG	0.0500604	0.0522984	-0.267016	-0.0910979
HCC277	CACAAACGTCGTCTTC	0.0222794	0.176775	-0.287786	-0.038099
HCC277	CACAAACGTGATGCCC	0.116831	0.00484286	-0.314257	-0.0837162
HCC277	CACACCTAGGGTCGAT	0.0670409	0.130695	-0.255676	-0.01757
HCC277	CACACCTCACAAGACG	0.10772	0.0926945	-0.210927	-0.125669
HCC277	CACACCTTCATGGTCA	0.0947151	0.189862	-0.304915	-0.0486008
HCC277	CACACCTTCCACGCAG	0.0557535	0.100822	-0.242344	-0.0504478
HCC277	CACACTCAGCTCCTTC	0.0839699	0.184135	-0.263062	-0.0452273
HCC277	CACACTCAGGGATCTG	0.1003	0.137792	-0.285727	0
HCC277	CACACTCCACGCTTTC	0.0303907	0.190085	-0.279191	-0.0535144
HCC277	CACACTCTCATCGCTC	0.126065	0.110084	-0.303863	-0.12068
HCC277	CACAGGCTCCAGGGCT	-0.02576	0.152141	-0.286062	-0.0748742
HCC277	CACAGTAAGCCCGAAA	0.0680372	0.0888748	-0.30016	-0.063317
HCC277	CACAGTACAGGCAGTA	0.161761	0.121493	-0.26608	-0.0997995
HCC277	CACATAGTCGGTGTCG	-0.0144944	0.140596	-0.269042	0
HCC277	CACATTTCAACGCACC	0.0693301	0.0282846	-0.270595	-0.087582
HCC277	CACATTTCAAGTCTAC	0.022425	0.094225	-0.275213	-0.0514236
HCC277	CACATTTGTAACGACG	0.0222589	0.0294164	-0.310577	-0.101053
HCC277	CACATTTGTCATCCCT	0.0046706	0.168241	-0.34186	-0.0584531
HCC277	CACCACTAGCCGCCTA	0.0780837	0.108599	-0.298443	-0.0609305
HCC277	CACCACTTCCCTTGCA	0.0104362	0.162002	-0.263117	-0.0721715
HCC277	CACCAGGGTACGCTGC	0.0643613	0.111442	-0.283268	-0.045314
HCC277	CACCTTGAGTCATCCA	0.0376659	0.098668	-0.235695	-0.0433863
HCC277	CACCTTGCAAACGCGA	0.0908626	0.154632	-0.277658	-0.0824092
HCC277	CAGAATCCATTAGCCA	0.13708	0.129586	-0.24906	-0.0629578
HCC277	CAGATCACATCGGACC	0.2183	0.222388	-0.233124	-0.0320328
HCC277	CAGCAGCAGTATCGAA	0.102928	0.0739703	-0.263931	-0.0403233
HCC277	CAGCAGCGTAAAGTCA	0.0277378	0.0844253	-0.245008	-0.0741814
HCC277	CAGCAGCGTTCACGGC	0.0619834	0.0864876	-0.280751	-0.0287032
HCC277	CAGCAGCTCGATGAGG	0.0498813	0.00477031	-0.294828	-0.0672928
HCC277	CAGCATACACCACCAG	0.185794	0.0965292	-0.337453	-0.0793476
HCC277	CAGCATAGTAGTAGTA	0.0409104	0.110699	-0.278916	-0.0466357
HCC277	CAGCGACAGGCATGGT	0.0534682	0.1718	-0.299489	-0.0797904
HCC277	CAGCTAAAGCGGCTTC	0.110536	0.0933412	-0.264888	-0.088752
HCC277	CAGCTAACACTTGGAT	0.0502804	0.139422	-0.24142	-0.076808
HCC277	CAGCTAATCGTACCGG	0.112485	0.157196	-0.297892	-0.0756216
HCC277	CAGCTGGTCAGCTCTC	0.0461888	0.135993	-0.28449	-0.066616
HCC277	CAGGTGCGTCTTTCAT	0.0482151	0.0860784	-0.251512	-0.0630549
HCC277	CAGTAACAGTCCGGTC	0.157027	0.112529	-0.257696	-0.0533922
HCC277	CAGTCCTCACATGACT	0.0103728	0.118894	-0.2617	-0.0621836
HCC277	CATATGGAGCAGGCTA	0.00285825	0.0591751	-0.221994	-0.0617277
HCC277	CATATTCAGGTAGCCA	-0.00509751	0.16105	-0.275133	-0.065884
HCC277	CATCAAGAGAGGGCTT	0.188217	0.06267	-0.260811	-0.130042
HCC277	CATCGAAGTACCAGTT	0.0273732	0.0899166	-0.289524	-0.0542827
HCC277	CATCGAATCTAGCACA	0.0230291	0.152942	-0.298488	-0.0587399
HCC277	CATGACAAGCAGGCTA	0.0916464	0.060579	-0.242149	-0.020309
HCC277	CATGACATCCGATATG	0.184893	0.24575	-0.267979	-0.088326
HCC277	CATGCCTAGTTAACGA	0.0720423	0.147916	-0.27327	-0.0724146
HCC277	CATTCGCAGCACCGCT	0.0231826	0.19107	-0.298115	-0.0278831
HCC277	CATTCGCAGCCACCTG	0.168283	0.177146	-0.317844	-0.0361738
HCC277	CATTCGCAGGGATACC	-0.0118574	0.173707	-0.238601	-0.0358772
HCC277	CATTCGCAGGGTCTCC	0.00380897	0.0629738	-0.238121	-0.0240297
HCC277	CATTCGCCACCAGGCT	0.130209	0.212268	-0.324044	-0.0797701
HCC277	CATTCGCGTACCAGTT	0.198375	0.0388732	-0.316219	-0.0329252
HCC277	CATTCGCTCGTATCAG	0.0835785	0.174157	-0.221066	-0.0193874
HCC277	CCAATCCCAGCTGCAC	0.10715	0.157209	-0.261798	-0.0506419
HCC277	CCAATCCCATCAGTAC	0.178707	0.0654335	-0.298833	-0.0486956
HCC277	CCAATCCCATTAACCG	0.153581	0.175775	-0.296788	-0.0586854
HCC277	CCAATCCGTGAACCTT	-0.00199369	0.134581	-0.324954	-0.0612587
HCC277	CCAATCCTCTCTGCTG	0.0389143	-0.00456892	-0.239368	-0.076768
HCC277	CCACCTAAGGGTCTCC	0.223224	0.117171	-0.291213	-0.0456647
HCC277	CCACCTACATGCATGT	0.0241347	0.077781	-0.291028	-0.0787423
HCC277	CCACTACCATTTGCCC	0.170076	0.139163	-0.29774	-0.119184
HCC277	CCACTACTCCTCTAGC	0.0664735	0.235938	-0.326567	-0.0675833
HCC277	CCACTACTCTCTAAGG	0.180733	0.153008	-0.280773	-0.107458
HCC277	CCAGCGACAAATCCGT	0.00777605	0.197189	-0.294653	-0.0576391
HCC277	CCAGCGAGTCGGCTCA	0.152687	0.0313376	-0.315104	-0.0570508
HCC277	CCATGTCCAGCTGTTA	0.0454882	0.0320623	-0.29257	-0.0168585
HCC277	CCCAATCAGATCTGCT	-0.0104847	0.00674439	-0.281305	-0.0195025
HCC277	CCCAGTTAGCTCCTCT	0.0660256	0.0863507	-0.285377	-0.079252
HCC277	CCCAGTTCAAGGCTCC	0.143164	0.154315	-0.317201	-0.127744
HCC277	CCCAGTTCACCGCTAG	0.165298	0.133985	-0.299974	-0.0593391
HCC277	CCCAGTTTCGTCCAGG	0.0384704	0.178263	-0.274934	-0.0166064
HCC277	CCCATACAGTGCCAGA	0.150799	0.160691	-0.29378	-0.100291
HCC277	CCCTCCTCACATTAGC	0.153581	0.123696	-0.271166	-0.0623883
HCC277	CCGTACTCACATTTCT	0.0614573	0.272866	-0.274688	-0.116406
HCC277	CCTAAAGTCCCAAGTA	0.12682	0.0972951	-0.255086	-0.0824118
HCC277	CCTACACCAGATTGCT	0.045135	0.108435	-0.269668	-0.105149
HCC277	CCTACACTCCGCAGTG	0.0493206	0.0448983	-0.237413	-0.0301407
HCC277	CCTACACTCGTCGTTC	0.0702016	0.130791	-0.296363	-0.0719612
HCC277	CCTACCAAGTCCTCCT	0.0113373	0.187133	-0.303289	-0.0803016
HCC277	CCTAGCTCACCTATCC	0.180475	0.101851	-0.308156	-0.0802848
HCC277	CCTATTAAGCTCAACT	0.103889	0.160971	-0.284998	-0.0356875
HCC277	CCTATTACAAACGCGA	0.0937797	0.218689	-0.282191	-0.0531809
HCC277	CCTATTAGTACCAGTT	-0.0219415	0.0933124	-0.270983	-0.0490034
HCC277	CCTCAGTTCTGTTGAG	0.0528323	0.119291	-0.257174	-0.0682848
HCC277	AAACCTGGTTACTGAC	0.0843099	0.0972784	-0.265833	0.0412626
HCC277	AAAGATGCAGACGCTC	0.0847024	0.112304	-0.269185	-0.0187167
HCC277	AAAGCAAAGACAGACC	0.212185	0.0086478	-0.27199	0.16454
HCC277	AAATGCCCAAGCGTAG	0.0941451	0.153523	-0.25115	-0.0760489
HCC277	AACTCAGTCAGCACAT	0.110695	0.112879	-0.299989	0.0254943
HCC277	AACTCCCCACGTAAGG	0.0615027	0.0321958	-0.289575	0.0870487
HCC277	AACTCCCGTGGTTTCA	0.0238101	0.202272	-0.256739	0.102974
HCC277	AACTGGTGTCTGATCA	0.129203	0.120785	-0.260585	0.061846
HCC277	AAGACCTGTCATGCAT	0.211141	0.136345	-0.324419	-0.0295069
HCC277	AATCCAGGTCTAAACC	0.125005	0.167867	-0.243326	0.112332
HCC277	AATCGGTTCCTTGACC	0.0760997	0.06851	-0.288584	0.0715863
HCC277	ACACCAAGTTCCGTCT	0.0339514	0.109273	-0.320365	-0.0309763
HCC277	ACACCAAGTTTAGCTG	0.0473623	0.0813169	-0.268031	0.101906
HCC277	ACACCCTGTAAAGTCA	0.0444593	0.0719505	-0.293738	0.14878
HCC277	ACAGCCGCACCATGTA	0.014085	0.0918713	-0.251108	-0.0590035
HCC277	ACAGCCGCAGGAATCG	0.115862	0.109858	-0.255072	-0.0480926
HCC277	ACCAGTAAGGCATGGT	0.0905621	0.0206404	-0.302989	0.0888906
HCC277	ACCCACTAGTTCGATC	0.0531802	0.0945805	-0.297543	0.00664214
HCC277	ACCTTTATCGTTACAG	0.100875	0.0700268	-0.24994	-0.0677874
HCC277	ACGCCAGAGTCCATAC	0.0835428	0.192963	-0.311526	0.111968
HCC277	ACGCCAGTCACATAGC	0.177567	0.0778861	-0.278776	0.0266963
HCC277	ACGCCAGTCTCTAGGA	0.09597	0.0781768	-0.30809	-0.128642
HCC277	ACGCCGAAGCGGATCA	0.0644829	0.186536	-0.207173	-0.0400336
HCC277	ACGCCGAAGGTGCTAG	0.140473	0.271088	-0.24523	0.142183
HCC277	ACGCCGACATTCTCAT	0.0727042	0.221357	-0.292595	-0.0284525
HCC277	ACGCCGATCCGAACGC	0.238464	0.10627	-0.277374	-0.143325
HCC277	ACGCCGATCTGTTTGT	0.0788673	0.166096	-0.284515	-0.000389287
HCC277	ACGGAGAAGGAACTGC	0.0557592	0.137481	-0.262888	0.0751387
HCC277	ACGGCCATCTATGTGG	0.0412321	0.169696	-0.269109	-0.0835493
HCC277	ACGGGCTAGGTACTCT	0.0686945	0.161683	-0.275868	0.00884979
HCC277	ACGTCAACACGGTTTA	0.0570595	0.0853145	-0.288525	0.0269084
HCC277	ACTGAACCATGCTGGC	0.118034	0.133918	-0.289685	-0.0552836
HCC277	ACTGAACGTGGCGAAT	0.126287	0.127185	-0.32898	0.11583
HCC277	ACTGAGTCAATAGCGG	0.145292	-0.0239521	-0.244512	-0.0423809
HCC277	ACTGAGTCACGGACAA	0.052255	0.143077	-0.309804	0.0967232
HCC277	ACTGAGTGTAGGCATG	0.0824119	0.233345	-0.276865	0.102717
HCC277	ACTGCTCGTCTTGATG	0.0317818	0.104946	-0.304879	0.0611602
HCC277	ACTGCTCGTGCCTGGT	0.0810311	0.090699	-0.24618	0.107616
HCC277	ACTTACTTCTGTTTGT	0.0873882	0.0869381	-0.266063	0.0554064
HCC277	ACTTGTTGTATTACCG	0.0554581	0.0585449	-0.257711	-0.0709463
HCC277	ACTTGTTTCATCATTC	0.11716	0.135842	-0.28017	0.0436793
HCC277	ACTTGTTTCTCCTATA	0.0898359	0.139632	-0.16826	0.0702546
HCC277	ACTTTCACAATACGCT	0.0105701	0.08031	-0.304387	0.0617294
HCC277	ACTTTCAGTAGTACCT	0.3366	0.0915926	-0.291773	-0.015183
HCC277	AGAATAGAGAAGATTC	-0.0430799	0.202233	-0.269308	0.107993
HCC277	AGATCTGCACAGTCGC	-0.0145963	0.25012	-0.266687	-0.0482356
HCC277	AGATCTGTCGAACGGA	0.0793215	0.0381866	-0.255974	0.0140358
HCC277	AGATTGCAGAAACCTA	0.124662	0.21931	-0.321221	0.0850405
HCC277	AGCAGCCAGCCACTAT	0.0106792	0.0472983	-0.266441	-0.0483669
HCC277	AGCAGCCCACCAGGTC	0.0678947	0.0761527	-0.259094	0.11796
HCC277	AGCCTAAAGTCATGCT	0.139072	0.195593	-0.301806	-0.0260777
HCC277	AGCGTATAGGTGCACA	0.189563	0.129124	-0.263303	-0.0725836
HCC277	AGCTCCTTCAGCCTAA	0.0625446	0.113611	-0.219999	0.0603102
HCC277	AGCTCTCTCGAACGGA	0.146054	0.0598833	-0.320674	0.0980985
HCC277	AGCTTGACATTTGCTT	0.0882426	0.0762965	-0.292878	0.0338427
HCC277	AGGCCACCATTATCTC	0.127315	0.0639219	-0.277261	-0.0532587
HCC277	AGGCCACGTTGGTGGA	0.144525	0.0226028	-0.289994	-0.0182835
HCC277	AGTCTTTCAGGCAGTA	-0.00758104	0.188887	-0.264566	-0.054161
HCC277	AGTTGGTAGTCTTGCA	0.0638097	0.0659788	-0.319065	-0.0389176
HCC277	ATAAGAGGTAAACCTC	0.0109378	0.164156	-0.260515	0.152084
HCC277	ATAAGAGTCTACTCAT	0.0478762	0.132348	-0.229106	0.063375
HCC277	ATAGACCGTCCGAATT	-0.0113016	0.0109524	-0.272788	0.105314
HCC277	ATAGACCGTGGCGAAT	0.028266	0.0866995	-0.300483	-0.0979284
HCC277	ATCACGACACCAGGTC	0.0955284	0.0966875	-0.298016	-0.0901135
HCC277	ATCATCTAGGCTCATT	0.114671	0.162217	-0.320046	0.0497447
HCC277	ATCATCTAGTGTACTC	0.0632275	0.224292	-0.306225	-0.0780392
HCC277	ATCCGAAGTCAATACC	-0.0202163	0.121855	-0.266222	0.0842847
HCC277	ATCGAGTGTACTCAAC	-0.0166812	0.127626	-0.217402	0.124265
HCC277	ATCTGCCTCTATCGCC	0.18306	0.170329	-0.278584	0.078276
HCC277	ATGCGATAGTAGGCCA	0.0132555	0.131962	-0.286733	-0.034794
HCC277	ATGCGATGTGAGGGAG	0.106455	0.357199	-0.281815	0.0977875
HCC277	ATGCGATTCAGCCTAA	0.0284241	0.0371278	-0.25655	-0.0744711
HCC277	ATTACTCAGGGTCTCC	0.22556	0.190248	-0.272195	0.0581942
HCC277	ATTCTACCAATGGTCT	0.0176418	0.1744	-0.289153	-0.0291102
HCC277	ATTCTACTCGTTACGA	0.172991	0.0850023	-0.269471	-0.0887458
HCC277	ATTGGACGTCTAACGT	0.074578	0.149928	-0.280674	0.134647
HCC277	ATTTCTGCAAGTTCTG	0.0526779	0.158127	-0.318834	-0.113697
HCC277	CAACCAATCTACCAGA	0.145952	0.015985	-0.277811	0.150157
HCC277	CAACCTCGTGGTTTCA	0.0812687	0.048971	-0.279863	-0.102132
HCC277	CAACTAGTCAAGCCTA	0.0471974	0.0223977	-0.262393	0.130792
HCC277	CACACAAAGCCCGAAA	0.142192	0.126961	-0.274152	0.0391374
HCC277	CACAGGCGTATTACCG	0.0111224	0.07328	-0.269061	0.137687
HCC277	CACAGTAAGGCATGGT	0.0415618	0.127094	-0.255632	0.0169158
HCC277	CACAGTAGTCTTCTCG	0.0990555	0.160387	-0.267039	-0.0604114
HCC277	CACATAGTCCCTCTTT	0.106566	0.120223	-0.302851	0.0174862
HCC277	CACATTTCACAGGCCT	0.0603989	0.135168	-0.309131	0.0431294
HCC277	CACATTTGTGAAGGCT	0.0748703	0.168505	-0.293438	-0.140056
HCC277	CACCACTCACCGAATT	0.09194	0.128725	-0.207769	-0.0441377
HCC277	CACCACTGTATAATGG	0.0888091	0.0510989	-0.23997	0
HCC277	CACCACTGTTAAGGGC	0.117705	0.13089	-0.302997	-0.073998
HCC277	CACCTTGCAGCTCGAC	0.0187749	0.0608651	-0.241136	-0.0529163
HCC277	CACCTTGCATTGGCGC	0.191229	0.0437838	-0.254977	0.169343
HCC277	CACTCCACACCTATCC	0.104618	0.18875	-0.282175	0.175784
HCC277	CAGAATCTCTGCGGCA	0.0449569	0.002572	-0.281316	-0.0215049
HCC277	CAGCATAAGATAGTCA	0.0796158	0.0869609	-0.299882	0.138003
HCC277	CAGCATACATCAGTCA	0.136956	0.0554542	-0.292576	0.0889325
HCC277	CAGCCGAAGTGTCTCA	-0.0027578	0.0580076	-0.253521	0.118704
HCC277	CAGCCGATCTGCGGCA	0.107012	0.0652572	-0.249432	0.0768996
HCC277	CAGCGACGTCGCTTTC	0.00451536	0.0759425	-0.262853	-0.0389308
HCC277	CAGCTAACACGTCTCT	0.0727553	0.0994493	-0.304423	0.039291
HCC277	CAGCTAATCATGTGGT	0.18568	0.0618257	-0.259377	-0.0479321
HCC277	CAGCTGGAGACTAGAT	0.0755096	0.0140656	-0.238285	0.110492
HCC277	CAGGTGCCACAGACAG	0.0981129	0.11066	-0.301711	-0.0743399
HCC277	CAGTAACAGCGATATA	0.0810421	0.0942828	-0.272024	0.0945464
HCC277	CAGTAACCATAGACTC	-0.0143795	0.19073	-0.216692	0.109568
HCC277	CATGGCGAGATAGTCA	0.156575	0.0832919	-0.270378	-0.0157693
HCC277	CATTATCGTGATGCCC	0.14713	0.00232969	-0.290819	-0.0524708
HCC277	CCAATCCCAGTCACTA	0.166089	0.106027	-0.267255	0.0827385
HCC277	CCAATCCTCACCGTAA	0.0333494	0.159397	-0.257027	-0.0767305
HCC277	CCAATCCTCAGAAATG	0.129775	0.103194	-0.307828	0.10088
HCC277	CCACCTAGTTAGAACA	0.0575483	0.138334	-0.243478	0.0603825
HCC277	CCACGGAAGACTTTCG	0.0652611	0.0943841	-0.283339	-0.0808
HCC277	CCACTACCATTTCAGG	0.0710394	0.095061	-0.266212	-0.1151
HCC277	CCACTACGTAGGACAC	0.0111507	0.129622	-0.283994	-0.0768149
HCC277	CCACTACGTCACAAGG	0.118831	-0.0354587	-0.238583	-0.0182946
HCC277	CCATTCGAGCGATTCT	0.104556	0.185032	-0.256387	0.0168422
HCC277	CCCAATCTCCGTTGCT	0.111212	0.144772	-0.266788	0.146286
HCC277	CCCAATCTCGCCAAAT	0.0878064	0.0800717	-0.22305	-0.0333384
HCC277	CCCTCCTGTACCATCA	0.135405	0.158845	-0.256485	0.0484972
HCC277	CCGGGATCATTGGTAC	0.0789032	0.17166	-0.242	-0.0562507
HCC277	CCGGTAGAGTTCCACA	0.0695072	0.0520139	-0.257921	-0.0533312
HCC277	CCGTGGAGTAAGGATT	-0.0328868	-0.0814709	-0.315841	-0.0490439
HCC277	CCTAAAGAGCGCTTAT	-0.043813	0.0498474	-0.248252	0.0944117
HCC277	CCTACACAGAGGTTGC	0.170076	0.11094	-0.260242	0.0844777
HCC277	CCTACACAGCATCATC	0.117388	0.068875	-0.27432	0.073707
HCC277	CCTATTAGTTGCTCCT	0.181374	0.0440301	-0.328117	-0.1427
HCC277	CCTCTGACATACCATG	0.0214759	0.127587	-0.304783	0.067157
HCC277	AAAGCAAGTCCGTTAA	0.155566	0.00671612	-0.313982	-0.0932628
HCC277	AAAGTAGTCTTTCCTC	0.0299634	0.0745137	-0.226307	-0.0588354
HCC277	AACACGTCATTATCTC	0.104841	0.0789037	-0.252891	-0.0535645
HCC277	AACACGTTCCGTTGCT	0.0338621	0.0374076	-0.228945	0.035112
HCC277	AACCGCGCAATCTACG	0.165509	0.178568	-0.212008	-0.0514956
HCC277	AACCGCGTCCCTCAGT	0.0133957	0.0930106	-0.23197	-0.0368638
HCC277	AACTCAGGTCTCCATC	0.0568765	0.0885386	-0.186068	-0.0776788
HCC277	AACTCCCTCTGAAAGA	0.0997309	0.0301295	-0.152186	-0.0797269
HCC277	AACTGGTCAGCCACCA	0.0382806	0.0606584	-0.227077	-0.0745592
HCC277	AACTGGTGTTTACTCT	0.0290335	0.200836	-0.230266	-0.0412095
HCC277	AACTTTCCATCGACGC	0.141859	0.168529	-0.247026	-0.0816153
HCC277	AAGACCTCATCACCCT	0.0810379	0.235477	-0.231996	0.0821399
HCC277	AAGCCGCAGCGCTCCA	0.105427	0.149456	-0.251486	-0.057948
HCC277	AAGGCAGGTTACGACT	0.0894831	0.0554679	-0.218258	-0.0743325
HCC277	AAGGTTCCAACACCCG	0.034615	0.230585	-0.202909	-0.0770787
HCC277	AAGTCTGGTTCCGTCT	0.031906	0.040741	-0.231241	-0.0405052
HCC277	AATCCAGAGACCCACC	0.0249995	0.0537058	-0.248746	-0.0466838
HCC277	AATCCAGTCCTTTCTC	0.107463	0.156133	-0.223113	-0.0844257
HCC277	AATCCAGTCGTACCGG	0.00287561	0.0629796	-0.218811	0.0593043
HCC277	ACACCAACATAGTAAG	0.110019	0.0490826	-0.226477	-0.0757211
HCC277	ACACCAACATCAGTCA	0.0309262	0.119451	-0.207413	-0.0360106
HCC277	ACACCAAGTTGTACAC	0.110226	0.0748779	-0.28805	-0.0354421
HCC277	ACACCGGTCCTATTCA	0.0353537	0.217287	-0.210767	-0.0931864
HCC277	ACACTGACATCTCGCT	0.0600066	0.117716	-0.246979	-0.0615402
HCC277	ACAGCTACACCAGCAC	0.0295915	0.0361496	-0.230791	-0.0552423
HCC277	ACCAGTACAGTTAACC	0.119893	0.176236	-0.249614	-0.095753
HCC277	ACCAGTAGTCAGAATA	0.112665	0.0666417	-0.256264	-0.0907431
HCC277	ACCCACTTCATCACCC	0.0144675	0.138016	-0.217697	-0.023621
HCC277	ACCTTTAAGGCCCTTG	0.0849623	0.0674331	-0.239027	-0.0730692
HCC277	ACCTTTAGTAAGTTCC	0.0834994	0.107438	-0.196569	-0.095975
HCC277	ACGCAGCCATCACCCT	0.124285	0.102831	-0.299932	-0.0347453
HCC277	ACGCCAGCAATGGAGC	0.00288025	0.0980939	-0.197948	0.108444
HCC277	ACGCCAGCACGCCAGT	0.0236076	0.0320209	-0.228059	-0.0531115
HCC277	ACGCCAGTCTCAACTT	0.0422962	0.158884	-0.213159	-0.0934381
HCC277	ACGCCGACAAACGTGG	0.0855871	0.0702121	-0.168581	-0.0752828
HCC277	ACGGAGACACATTTCT	0.111641	0.1323	-0.257617	-0.0965607
HCC277	ACGGCCACATTACCTT	0.110928	0.037878	-0.229754	-0.0741375
HCC277	ACGGGTCGTTGTTTGG	0.0425347	0.17385	-0.205323	-0.0583463
HCC277	ACGTCAAAGTCCGGTC	0.147838	0.240859	-0.234492	-0.0259702
HCC277	ACGTCAACATCAGTCA	0.102376	0.214485	-0.121156	-0.0694971
HCC277	ACTATCTCATCCCATC	0.148361	0.0179028	-0.268145	-0.0703713
HCC277	ACTGAACAGGTTACCT	0.02098	0.0648839	-0.222513	-0.0702445
HCC277	ACTGAACTCTTGTTTG	0.128319	0.0949304	-0.212942	-0.0754375
HCC277	ACTGAGTTCCTTAATC	0.151956	0.189294	-0.227698	-0.0766795
HCC277	ACTGATGTCTGCTGTC	0.00563419	0.0589638	-0.229227	-0.109932
HCC277	ACTGCTCTCATTATCC	-0.00288403	0.0838563	-0.238865	-0.0194672
HCC277	ACTGCTCTCGAGAGCA	0.0641969	0.0801488	-0.239913	-0.0902356
HCC277	ACTGTCCAGCGAGAAA	0.0577065	0.0475846	-0.19627	-0.0666504
HCC277	ACTGTCCCAGCTCGAC	0.0183545	0.0524156	-0.236888	-0.0525605
HCC277	ACTTGTTTCGCCAAAT	0.115835	0.0979656	-0.233634	-0.0477032
HCC277	ACTTTCACACATGACT	0.127035	0.187966	-0.249849	-0.0348288
HCC277	AGACGTTAGTGTCCAT	0.0595175	0.0475121	-0.225816	-0.0147845
HCC277	AGACGTTGTCGAGTTT	0.0823524	0.050813	-0.22989	-0.0883679
HCC277	AGAGCTTTCGAGAGCA	-0.0459623	0.0677267	-0.20625	-0.0944323
HCC277	AGATCTGCAAGCTGTT	0.133165	0.121456	-0.210242	-0.065132
HCC277	AGATCTGCATCCGCGA	0.0366197	0.124476	-0.167712	-0.0670394
HCC277	AGATCTGGTCATATCG	0.0581806	0.0685018	-0.221193	-0.0595839
HCC277	AGCCTAACAAGTTGTC	0.0680681	0.0795884	-0.244453	-0.0835514
HCC277	AGCGGTCCAACAACCT	0.00273901	0.18307	-0.196363	0.0905195
HCC277	AGCTCTCCAGATGGGT	0.0362536	0.0440478	-0.226124	-0.0320163
HCC277	AGCTCTCCAGTCGATT	0.0739312	0.28117	-0.198025	-0.0760712
HCC277	AGCTTGAAGCCACGCT	0.106726	0.0373054	-0.262819	-0.0577635
HCC277	AGCTTGACAGGCAGTA	0.0681101	0.0899606	-0.221828	-0.0142213
HCC277	AGGGAGTGTCCGCTGA	-0.00302635	0.0978235	-0.243175	-0.0199947
HCC277	AGGTCATGTGGTCCGT	0.0911731	-0.00342235	-0.202621	-0.0991885
HCC277	AGGTCCGCACTTCTGC	0.0778977	0.224546	-0.232072	-0.0997838
HCC277	AGTAGTCTCGTCCGTT	-0.0195594	0.0584388	-0.255139	-0.0541449
HCC277	AGTCTTTTCGGCGGTT	0.054103	0.145819	-0.287313	-0.0176978
HCC277	AGTCTTTTCTGATTCT	0.164644	0.156934	-0.256921	-0.101455
HCC277	AGTTGGTCACAAGCCC	0.057246	0.0878485	-0.265561	-0.0620424
HCC277	AGTTGGTTCAACCATG	0.10253	0.244746	-0.251691	-0.0230954
HCC277	ATAGACCAGAGACTAT	-0.0217744	0.0989351	-0.240504	-0.016728
HCC277	ATAGACCTCAGAGCTT	0.0684349	0.157432	-0.196512	-0.0386984
HCC277	ATCATCTGTTATGTGC	0.196636	0.0926565	-0.177005	-0.0820294
HCC277	ATCCGAATCCACGCAG	-0.0309036	0.186255	-0.231711	-0.0800577
HCC277	ATCTACTAGAAACCTA	0.128583	0.267443	-0.27391	-0.0781503
HCC277	ATCTACTTCCGTTGTC	0.0482451	0.23392	-0.222312	-0.101365
HCC277	ATCTACTTCGAGAACG	0.14781	-0.0535786	-0.211063	-0.084452
HCC277	ATCTACTTCTTACCGC	0.13618	0.165468	-0.226006	-0.0350645
HCC277	ATCTGCCGTCATATGC	0.161549	0.193824	-0.293873	-0.100318
HCC277	ATTACTCCAATAAGCA	0.0644579	0.17035	-0.25047	-0.0390653
HCC277	ATTACTCTCTACCAGA	-0.00145548	0.164274	-0.209348	-0.0608421
HCC277	ATTATCCTCTTAGCCC	0.0881748	0.053564	-0.24171	-0.0983315
HCC277	ATTCTACCAACTGCTA	0.0237857	0.103963	-0.205384	-0.0360697
HCC277	ATTGGACCACACCGCA	0.0623132	0.0884903	-0.192072	-0.0600536
HCC277	ATTGGACTCACCTTAT	0.0648736	0.16262	-0.239006	-0.0814463
HCC277	CAACCAACATTAACCG	0.0811147	0.0258977	-0.214803	-0.0640771
HCC277	CAACTAGGTTAGATGA	0.086055	0.15544	-0.19598	-0.044709
HCC277	CAAGAAAGTGATAAAC	0.14627	0.0769031	-0.202217	-0.0496922
HCC277	CAAGATCGTTCAGACT	0.0699516	0.117037	-0.190977	-0.09082
HCC277	CACACCTTCCGTCATC	0.11945	0.0985992	-0.247462	-0.120366
HCC277	CACACTCAGACACGAC	0.0605369	0.125628	-0.284588	-0.0890485
HCC277	CACAGTACACTAGTAC	-0.0022074	0.0543658	-0.259304	-0.0513169
HCC277	CACAGTACATGAAGTA	0.00798303	0.0543074	-0.201193	-0.0936587
HCC277	CACATAGAGGCACATG	0.0878983	0.0350767	-0.316547	-0.129157
HCC277	CACATTTCACGAAACG	0.0499246	0.0162375	-0.25705	-0.0982891
HCC277	CACCACTAGTCTTGCA	0.0396276	0.202183	-0.231214	-0.0603536
HCC277	CACCACTCACGAAAGC	0.0788814	0.199824	-0.308062	-0.0313526
HCC277	CACCACTCAGGGCATA	0.116526	0.183769	-0.295383	-0.0450441
HCC277	CACCACTCATACGCCG	0.210534	0.141382	-0.208563	-0.0501568
HCC277	CACCTTGAGTCCGTAT	0.172962	0.171652	-0.18564	-0.0505609
HCC277	CACCTTGCATTGCGGC	0.0655309	0.0520779	-0.227566	-0.0137957
HCC277	CACTCCAGTAGCCTAT	0.0251743	0.154093	-0.229039	-0.0762882
HCC277	CACTCCAGTCTGCAAT	0.21674	0.122594	-0.221777	0.0267516
HCC277	CAGAATCAGCAGCCTC	0.00910406	0.0326328	-0.239431	-0.079725
HCC277	CAGAATCGTCAATGTC	0.0957331	0.0876543	-0.233979	-0.0657926
HCC277	CAGAATCGTCTCTTAT	0.103282	0.0305586	-0.193505	-0.108155
HCC277	CAGCATAAGATGCCAG	0.0514021	0.046866	-0.29615	-0.035598
HCC277	CAGCATACATTGCGGC	0.00432538	0.0161362	-0.236787	-0.0645389
HCC277	CAGCCGACACAGAGGT	0.0953054	0.332636	-0.20697	-0.00621812
HCC277	CAGCCGACACCAGTTA	0.0629998	0.163134	-0.203457	-0.0803235
HCC277	CAGCCGATCTTTACAC	0.0479552	0.0977129	-0.260154	-0.0612587
HCC277	CAGGTGCCAATGGATA	0.152487	0.241029	-0.219013	-0.107348
HCC277	CATATGGCACCTCGGA	0.0866415	0.148417	-0.255663	-0.0680553
HCC277	CATATTCGTGCACTTA	0.228338	0.0364474	-0.309056	-0.103493
HCC277	CATCCACAGCCTATGT	0.10945	0.107584	-0.202827	-0.0496901
HCC277	CATCCACGTTGACGTT	0.0187658	0.243171	-0.260103	-0.0235848
HCC277	CATCCACTCAGGTTCA	0.0978838	0.182411	-0.251314	-0.109156
HCC277	CATCGAATCTTATCTG	0.156034	-0.0247647	-0.240728	-0.0191805
HCC277	CATCGGGGTTAAAGAC	0.0287859	0.156087	-0.16906	-0.0562911
HCC277	CATCGGGTCATGTGGT	-0.00230217	0.142135	-0.247224	-0.0612044
HCC277	CATGGCGCAAATTGCC	0.0281704	0.0270344	-0.205348	-0.0871907
HCC277	CATGGCGCACAACGTT	-0.0020193	0.109586	-0.229331	-0.0284999
HCC277	CATTATCAGATCCCGC	0.0812097	0.0818832	-0.191217	-0.0298342
HCC277	CATTATCGTTCGAATC	0.17067	0.0840608	-0.201044	0.0291256
HCC277	CCACCTATCCACTCCA	0.105601	0.0973168	-0.245071	-0.0905334
HCC277	CCACTACGTCAAAGCG	0.103263	0.0855398	-0.284384	-0.0397959
HCC277	CCAGCGAAGCGTAATA	0.0372891	0.0481404	-0.2612	-0.0892323
HCC277	CCAGCGACATCAGTAC	0.0830641	0.0552454	-0.252094	0.0693805
HCC277	CCATGTCCACTTAAGC	-0.00434314	0.108242	-0.187078	0.16219
HCC277	CCCAATCTCTATCCCG	0.0265428	0.169647	-0.254892	-0.0710427
HCC277	CCCAGTTTCTGTCTCG	0.105659	0.0873911	-0.226931	-0.119851
HCC277	CCCTCCTGTATCAGTC	-0.0129735	0.0732609	-0.249313	-0.124942
HCC277	CCGTTCACAATCTGCA	0.183656	0.163387	-0.237157	-0.0831572
HCC277	CCGTTCATCTCGTATT	0.0383369	0.163179	-0.293935	-0.0781004
HCC277	CCTACACCAGTCAGCC	0.0959115	0.158808	-0.240578	-0.0428361
HCC277	CCTACACCATGCATGT	0.112082	0.0357721	-0.136807	-0.0409538
HCC277	CCTACCATCGGGAGTA	0.00491759	0.0505814	-0.209213	-0.049401
HCC277	CCTACCATCGTGACAT	0.056001	0.129325	-0.230199	-0.0428842
HCC277	CCTAGCTGTAATCACC	0.177847	0.103391	-0.209329	-0.0673273
HCC277	CCTAGCTTCACCTCGT	0.0909724	0.213407	-0.228759	-0.0344872
HCC277	CCTATTAAGCACGCCT	0.130452	0.110386	-0.213912	-0.0860825
HCC277	CCTATTACAGACTCGC	0.141383	0.0724628	-0.262639	-0.0542513
HCC277	CCTCAGTAGTGTCCAT	0.00813159	0.0339105	-0.223093	-0.022601
HCC277	CCTTACGCATCCGTGG	0.199696	0.120081	-0.243553	-0.0426243
HCC277	ACACCGGCAAGTCTAC	0.0959993	0.0976131	-0.272432	-0.0651919
HCC277	ACGATACAGGTCATCT	0.0589149	-0.0231501	-0.235296	-0.123791
HCC277	ACTGAACTCAGCTTAG	0.0571593	0.172874	-0.27563	-0.0358984
HCC277	ACTTTCAAGTGAACGC	0.0393431	0.185414	-0.226507	-0.0953314
HCC277	AGTGTCAAGCTCAACT	-0.000790052	0.147418	-0.215306	-0.0292936
HCC272	AAAGATGTCTCTAGGA	0.000928165	-0.0996456	-0.179758	0.0581403
HCC272	AAATGCCCATGACGGA	-0.0887965	-0.122305	-0.12213	0.0721393
HCC272	AACACGTAGACCGGAT	-0.0706113	-0.0260698	-0.152618	-0.0954788
HCC272	AACCATGTCATCACCC	-0.0702818	0.0294988	-0.194075	-0.10039
HCC272	AACTGGTAGATGTGGC	-0.0687386	-0.059048	-0.210218	0.0619236
HCC272	ACAGCCGTCTACTCAT	0.0350238	-0.141954	-0.16078	0.0549862
HCC272	ACAGCCGTCTGGTTCC	-0.0222022	-0.00644893	-0.21702	0.0217454
HCC272	ACCGTAAGTAAGGATT	0.0292584	0.0129258	-0.249026	0.0259779
HCC272	AGCCTAAAGCACCGCT	-0.0216362	-0.109393	-0.246572	0.0727637
HCC272	AGCGTCGTCCCTAACC	0.0163141	-0.0974031	-0.196	0.0475965
HCC272	ATAAGAGCAGTATAAG	-0.0159498	-0.0962672	-0.168635	0.034689
HCC272	ATTCTACTCGTAGGTT	-0.0588306	-0.0229188	-0.243231	0.078422
HCC272	ATTGGTGAGACATAAC	0.122351	-0.124049	-0.216912	0.0315619
HCC272	CAGATCATCCTCCTAG	-0.0630862	-0.125063	-0.239921	-0.10814
HCC272	CATATTCGTCTTGATG	-0.0496988	0.18319	-0.178921	-0.0981591
HCC272	CCACGGAGTTTGGCGC	-0.0329329	-0.0703062	-0.266777	-0.057311
HCC272	CCAGCGAGTAGTAGTA	-0.0593179	-0.116989	-0.24191	-0.140971
HCC272	CCATTCGAGCGCTCCA	-0.031865	-0.10597	-0.270908	0.0797806
HCC272	CCTTACGTCAGGCGAA	-0.0149082	0.0178853	-0.224948	0.102195
HCC272	CGTGTAATCCTTTCTC	0.0367614	-0.109176	-0.249758	-0.0260308
HCC272	CGTTCTGGTGTCTGAT	-0.0588411	-0.0283749	-0.238486	0.152252
HCC272	CTCTGGTAGAGCCTAG	-0.0415491	-0.0713782	-0.116324	-0.0356084
HCC272	CTTAGGAGTCGCTTTC	-0.0469902	-0.0733635	-0.261102	0.106019
HCC272	GAAATGAGTAGATTAG	-0.0383907	-0.072625	-0.18248	-0.00662037
HCC272	GACCAATAGCGATGAC	0.00748652	-0.129817	-0.224106	0.0607184
HCC272	GACCTGGCAATGGTCT	0.0315247	-0.0904795	-0.177932	0.0127042
HCC272	GATCGTAAGATACACA	-0.0884034	-0.0762314	-0.198506	0.0248599
HCC272	GATCGTATCATTATCC	0.0278935	-0.148877	-0.232794	0.00730404
HCC272	GATCTAGGTTAAGAAC	-0.0065756	-0.0854819	-0.206972	0.068703
HCC272	GATTCAGAGGAACTGC	-0.0299023	-0.0187371	-0.155398	-0.0232726
HCC272	GATTCAGCATGGTTGT	-0.047815	-0.106663	-0.238673	0.0827474
HCC272	GCTGCAGCACGTGAGA	-0.0329087	-0.0863232	-0.208836	-0.0692037
HCC272	GGAATAAAGGAGCGAG	0.00929741	-0.0305059	-0.166087	-0.134385
HCC272	GGACAGAAGCCGATTT	-0.0472558	-0.0743011	-0.246065	-0.0673182
HCC272	GGATGTTGTAGCGATG	-0.0592214	-0.126611	-0.194339	0.0273697
HCC272	GGCAATTCAGCGTCCA	-0.0603435	-0.122653	-0.23845	-0.0924574
HCC272	GGGTCTGGTGCACTTA	-0.0919719	-0.0798409	-0.281356	0.0616449
HCC272	GTATCTTCATGCATGT	-0.031293	-0.135132	-0.202247	0.0239601
HCC272	GTCACGGTCGCTTAGA	-0.00147966	-0.0223011	-0.16082	-0.128853
HCC272	GTTCATTGTCTAGCGC	-0.0614062	-0.108942	-0.225685	0.168389
HCC272	GTTCTCGCAGTACACT	-0.0529422	-0.05348	-0.221933	0.0557915
HCC272	TACACGAGTGCGAAAC	-0.0352911	-0.115824	-0.164209	0.10803
HCC272	TAGGCATGTCTTCTCG	0.0116808	-0.109567	-0.23058	0.0105048
HCC272	TAGTGGTGTACCGGCT	0.11568	0.192127	-0.234958	-0.113897
HCC272	TATCAGGGTGACCAAG	0.0499027	-0.0331387	-0.200811	0.0476168
HCC272	TATCTCAAGTCGTACT	-0.0695213	-0.113401	-0.178543	-0.111727
HCC272	TCCACACAGAAGAAGC	-0.0198324	-0.109499	-0.196858	-0.0744827
HCC272	TGAGCCGGTTCCACGG	0.046158	-0.115044	-0.198805	-0.0724115
HCC272	TGCACCTTCTTTACAC	-0.00148454	-0.0836477	-0.237218	0.0954358
HCC272	TGCTGCTCAAGGCTCC	-0.022925	-0.096505	-0.184217	0.00446547
HCC272	TGTGTTTTCACCGTAA	0.0137066	-0.129746	-0.124056	0
HCC272	TTAACTCTCGCTTGTC	-0.0101596	-0.0317971	-0.221679	0.0893971
HCC272	TTGACTTCAACAACCT	-0.00621323	-0.0428593	-0.203376	-0.0057654
HCC272	AGCTCCTAGTACGATA	0.0346283	0.00483869	-0.281005	-0.0455583
HCC272	CCCTCCTCAAGACACG	0.196911	0.217762	-0.19863	-0.0620013
HCC272	CTACGTCGTGCAGTAG	0.188281	-0.0147033	-0.223071	-0.0976193
HCC272	TATCTCAGTTCCCTTG	0.0908397	0.25816	-0.232946	-0.0701635
HCC272	AACTCTTAGGTGGGTT	0.107392	-0.0035908	-0.283132	-0.0822484
HCC272	ACCAGTAGTTTAGCTG	0.126691	0.289711	-0.199657	-0.118373
HCC272	CGGCTAGCATTCGACA	0.311903	0.309919	-0.195319	0.0668304
HCC272	CTCCTAGTCATCGCTC	0.10234	0.460452	-0.0954979	-0.07473
HCC272	TGAGCATCATAGTAAG	0.0537759	0.337807	-0.284696	0.0331024
HCC272	AACTCCCTCATCTGTT	0.00211187	-0.0641282	-0.246046	0.0151723
HCC272	ACACCGGGTAAAGTCA	-0.0123911	-0.0549674	-0.198044	-0.0653282
HCC272	CAGCGACGTAGCCTAT	-0.0604587	-0.0719465	-0.197614	-0.048997
HCC272	CTACGTCGTAAATACG	-0.0381442	-0.0154255	-0.189003	0.0791965
HCC272	GCAAACTGTAGAGCTG	-0.067277	-0.145631	-0.246234	0.0487502
HCC272	GGAACTTCATGTCGAT	-0.0108002	-0.0935489	-0.199048	0.0980447
HCC272	GTAACTGCATGCCTTC	0.0201804	-0.0877703	-0.187498	-0.089919
HCC272	GTATCTTCAGTAACGG	0.0003818	-0.030504	-0.213735	0.0169825
HCC272	GTCCTCACACCGATAT	0.0153442	-0.125591	-0.20432	-0.0427865
HCC272	TACACGAAGACACTAA	-0.0387296	-0.118777	-0.226876	-0.00721207
HCC272	TATGCCCTCATAAAGG	0.276365	0.0956561	-0.190852	-0.0652287
HCC272	TGACAACAGTTTGCGT	-0.0561102	-0.112721	-0.252238	0.0605066
HCC272	TGCCCATCAGACTCGC	-0.0626415	-0.0422873	-0.181475	0.0888342
HCC272	TGCCCATTCTCTAGGA	-0.0286367	-0.0793421	-0.186784	0.0848191
HCC272	TGCTACCTCATGTGGT	0.0425901	-0.0840617	-0.229027	0.119583
HCC272	AACGTTGGTATCAGTC	-0.0537336	-0.121812	-0.231363	0.0826881
HCC272	ACACCAAGTCAATGTC	0.0272998	-0.0357838	-0.211459	0.0819986
HCC272	ACTGCTCTCCTAGGGC	-0.0450534	-0.044256	-0.194199	-0.0426826
HCC272	CCTCTGACACTTCTGC	-0.0208505	-0.0804582	-0.217723	0.0498093
HCC272	AACCATGGTCGGGTCT	0.00546267	-0.132686	-0.119575	0.299983
HCC272	AACCGCGCACTTACGA	-0.0452268	-0.119544	-0.224123	0.151164
HCC272	AACTTTCCACGACGAA	-0.0639464	-0.11727	-0.166392	0.317279
HCC272	AACTTTCTCTTGAGGT	-0.0343628	-0.0386659	-0.104706	0.283499
HCC272	AAGGAGCAGAGCTGGT	-0.0388362	-0.143688	-0.253387	0.26867
HCC272	AAGGAGCGTTGTACAC	0.0112211	-0.0876176	-0.12391	0.262711
HCC272	AATCGGTGTCCGAAGA	-0.0230059	-0.0839866	-0.219304	0.268684
HCC272	ACATGGTCAAGAGGCT	-0.0201256	-0.0869815	-0.142741	0.237908
HCC272	ACCCACTAGGCACATG	-0.0522046	-0.0484984	-0.186192	0.10223
HCC272	ACGAGGATCCTATGTT	0.0294389	0.338532	-0.171584	0.513887
HCC272	ACGATACTCCATTCTA	-0.0128589	-0.149785	-0.20094	0.220012
HCC272	ACGATGTTCAGTGCAT	-0.0102819	-0.0866659	-0.171961	0.224362
HCC272	ACGGGTCTCCTTTACA	-0.0169752	-0.100288	-0.216501	0.108601
HCC272	ACTATCTAGAATTGTG	-0.0518972	-0.0448379	-0.246025	0.144473
HCC272	ACTGAGTTCGGGAGTA	-0.0817893	-0.127802	-0.218456	0.180512
HCC272	ACTGCTCTCATAAAGG	-0.0751472	-0.0594263	-0.244264	0.189644
HCC272	ACTTGTTAGACCACGA	-0.0462707	-0.0297901	-0.108243	0.185391
HCC272	ACTTGTTAGGGATACC	-0.0603203	-0.14366	-0.283827	0.284712
HCC272	ACTTTCAGTCATGCCG	0.0559764	-0.105523	-0.242544	0.389816
HCC272	AGACGTTTCAGATAAG	-0.00550726	-0.0376543	-0.225489	0.19554
HCC272	AGAGCTTTCTTCGAGA	-0.0650823	-0.0755304	-0.109426	0.152088
HCC272	AGATCTGAGATATACG	-0.024294	0.140008	-0.25704	0.386134
HCC272	AGCAGCCGTACCAGTT	-0.00513132	0.0709086	-0.161209	0.320995
HCC272	AGCATACTCCAAACAC	-0.040085	-0.0582843	-0.148897	0.194349
HCC272	AGCTCCTAGAGTCGGT	-0.016918	-0.0707294	-0.177014	0.187464
HCC272	AGCTCCTGTAGCTCCG	0.00494302	-0.0622797	-0.221646	0.297536
HCC272	AGGCCGTTCGGTCTAA	-0.000477432	-0.0324272	-0.209699	0.258059
HCC272	AGGTCCGCAGAGCCAA	-0.0235135	-0.0588853	-0.196986	0.1909
HCC272	AGGTCCGCAGCGTAAG	-0.00336786	-0.112936	-0.19454	0.114348
HCC272	AGTTGGTAGGCAGGTT	-0.0867603	-0.0804884	-0.181289	0.134513
HCC272	ATAAGAGAGATAGGAG	-0.0338217	-0.12725	-0.175501	0.261714
HCC272	ATCTACTTCGGCCGAT	-0.0151674	-0.0546473	-0.198996	0.22442
HCC272	ATGAGGGAGCAGGTCA	-0.077216	-0.115685	-0.191366	0.177506
HCC272	ATGGGAGGTTGGAGGT	0.012321	-0.0546808	-0.217981	0.292599
HCC272	ATGTGTGAGGGAACGG	-0.0414511	-0.10418	-0.251616	0.198209
HCC272	ATGTGTGGTACTTGAC	-0.0230932	-0.108032	-0.230778	0.1777
HCC272	ATTCTACAGCTACCTA	0.0332518	-0.0384868	-0.262802	0.327551
HCC272	ATTCTACTCCCTTGCA	-0.0328177	-0.0212688	-0.241613	0.123526
HCC272	ATTTCTGGTGCGCTTG	-0.0629162	-0.0992345	-0.243591	0.29848
HCC272	CACACAATCCGCGTTT	0.020727	-0.103596	-0.217172	0.0662195
HCC272	CACACCTCACATCCGG	0.0948895	-0.0371286	-0.161757	0.212953
HCC272	CACACCTGTTGTCTTT	0.0113491	-0.0609215	-0.122567	0.207936
HCC272	CACACTCCAGTCGATT	-0.0150081	-0.0711418	-0.175797	0.271561
HCC272	CACATAGAGTGTCTCA	-0.0204175	0.386056	-0.253278	0.521951
HCC272	CACCTTGCAAAGTGCG	0.019209	-0.0902546	-0.232605	0.165298
HCC272	CACTCCAGTATCTGCA	-0.0117132	-0.0183222	-0.152957	0.174789
HCC272	CAGAATCTCACCATAG	-0.0268827	-0.0955952	-0.0548917	0.188086
HCC272	CAGCAGCAGCAGGCTA	-0.0173471	-0.0698638	-0.189654	0.105763
HCC272	CAGCTGGCAGCGATCC	-0.0254259	-0.122297	-0.14796	0.126451
HCC272	CAGGTGCTCTACCAGA	-0.00317826	-0.0919467	-0.220328	0.21934
HCC272	CATCAAGGTCGGCTCA	-0.0118413	-0.0466026	-0.196119	0.272971
HCC272	CATGCCTTCCACGTGG	-0.0225093	-0.0730588	-0.209049	0.186361
HCC272	CCACCTAGTGCGAAAC	-0.0767521	-0.117215	-0.163655	0.344132
HCC272	CCACGGAGTTGCTCCT	-0.0572184	-0.116218	-0.167334	0.256898
HCC272	CCAGCGATCGGTCTAA	-0.0497579	-0.105184	-0.24762	0.120869
HCC272	CCCAGTTTCCTGCTTG	0.0538891	0.146605	-0.192845	0.139933
HCC272	CCGGGATTCACGACTA	-0.0257412	-0.0512457	-0.23125	0.214743
HCC272	CCGTACTTCCGGGTGT	-0.0430661	-0.066871	-0.271631	0.169558
HCC272	CCGTTCAGTCTTCTCG	0.00696608	-0.104689	-0.171977	0.252006
HCC272	CCTAAAGTCTGGCGTG	-0.0306433	-0.06559	-0.224916	0.165895
HCC272	CCTACACTCGATCCCT	-0.0570632	-0.0861864	-0.139624	0.198036
HCC272	CCTATTAAGGCACATG	-0.00395705	-0.00947358	-0.281487	0.18747
HCC272	CCTATTAGTGTGTGCC	-0.0214155	-0.114979	-0.220446	0.229382
HCC272	CCTCAGTAGCTGATAA	-0.0259572	-0.0923236	-0.241309	0.291356
HCC272	CCTTTCTCAGTGACAG	-0.00473623	-0.156323	-0.0619623	0.17565
HCC272	CCTTTCTGTAGCCTAT	-0.0130104	-0.0116392	-0.21763	0.388079
HCC272	CGACTTCAGTCACGCC	0.0219392	-0.0731199	-0.17325	0.139
HCC272	CGACTTCCAGGCAGTA	-0.0460306	-0.122942	-0.218323	0.133923
HCC272	CGAGCCACAGACGTAG	-0.0400944	-0.126098	-0.263037	0.216048
HCC272	CGTGTCTAGTTGAGTA	0.00260499	-0.101098	-0.288869	0.371435
HCC272	CGTTAGAAGATCCCAT	-0.0271986	-0.0342417	-0.247641	0.281727
HCC272	CTAACTTAGAGTTGGC	-0.00701168	-0.106945	-0.245616	0.322388
HCC272	CTACCCAGTAGAAAGG	-0.0583263	-0.0791101	-0.216097	0.218062
HCC272	CTCAGAAAGCTAAACA	-0.0378284	-0.0522472	-0.303802	0.13056
HCC272	CTCCTAGCAGACGCTC	-0.0035299	-0.129246	-0.12699	0.207932
HCC272	CTCGAAACATAGAAAC	-0.0169268	-0.0821633	-0.223121	0.133426
HCC272	CTCGTACGTAGCACGA	0.0681474	-0.0540114	-0.247459	0.206851
HCC272	CTCGTCAGTACCAGTT	-0.000570849	-0.108483	-0.155291	0.148878
HCC272	CTCGTCAGTAGGCATG	0.0177144	-0.113439	-0.24965	0.263941
HCC272	CTCTAATTCCGCGCAA	0.0467676	-0.0614811	-0.23234	0.31382
HCC272	CTCTGGTCATGTTCCC	-0.0434125	-0.0935861	-0.147356	0.066446
HCC272	CTCTGGTTCAAACCAC	-0.0175838	-0.147701	-0.228706	0.191044
HCC272	CTCTGGTTCACCATAG	-0.0713096	-0.038648	-0.240028	0.117279
HCC272	CTGAAGTAGGATATAC	-0.0495859	-0.0682002	-0.299104	0.398743
HCC272	CTGATCCCACATTAGC	-0.0513576	-0.126603	-0.155025	0.175098
HCC272	CTGCCTATCCTATTCA	-0.0383984	-0.0910186	-0.16803	0.319135
HCC272	CTGCTGTGTACACCGC	-0.0408403	-0.09749	-0.212742	0.140906
HCC272	CTGTTTAAGATGTGGC	-0.0695348	-0.0245228	-0.223079	0.0720809
HCC272	CTGTTTAGTATCGCAT	0.0822008	-0.0546754	-0.226515	0.532002
HCC272	CTTAGGAGTCATGCAT	-0.0226009	0.135153	-0.215877	0.281613
HCC272	GAAATGATCCGCATAA	-0.0396881	-0.155787	-0.27007	0.151341
HCC272	GACCTGGCACTTGGAT	-0.0546857	-0.074288	-0.206707	0.272704
HCC272	GACGCGTCAGCCTTTC	0.0637767	-0.0144661	-0.235094	0.161376
HCC272	GACGTTACAGTATGCT	-0.0193293	0.00529437	-0.210238	0.0442126
HCC272	GATCGCGAGCCACGCT	-0.0559283	-0.0903079	-0.148353	0.393081
HCC272	GATCGTACATGCTGGC	-0.0364762	-0.00465339	-0.114059	0.20217
HCC272	GATGAAATCTCTGAGA	-0.0289691	-0.073455	-0.219429	0.116343
HCC272	GATGCTAAGGACATTA	-0.0507664	-0.115328	-0.225909	0.267408
HCC272	GCAATCAGTCCGTCAG	0.0948283	0.184378	-0.201953	0.262759
HCC272	GCAATCATCACATAGC	-0.00156361	-0.152526	-0.228741	0.213254
HCC272	GCACATAAGTGTCCCG	-0.0181087	-0.146483	-0.280221	0.196593
HCC272	GCACATAGTCGGCACT	-0.00923698	-0.141387	-0.23269	0.166549
HCC272	GCACATATCAACCATG	-0.0228486	-0.0907671	-0.221903	0.206018
HCC272	GCCAAATCACGGCGTT	-0.0464321	-0.142534	-0.219699	0.202032
HCC272	GCGCAGTCAGATGAGC	0.0104749	-0.0786366	-0.210046	0.271805
HCC272	GCTGCAGCATATACGC	0.0185745	-0.0986673	-0.199938	0.239933
HCC272	GCTGCGAAGATGCCAG	-0.0358695	-0.100041	-0.243191	0.248623
HCC272	GCTGCGAGTAGCAAAT	-0.0370676	-0.0557152	-0.131233	0.24659
HCC272	GGACAAGAGTCCGTAT	-0.0238771	-0.0693457	-0.196966	0.11462
HCC272	GGACAAGGTTTAGGAA	-0.0545517	-0.0696519	-0.148532	0.185704
HCC272	GGACAGAGTGGTGTAG	-0.00485364	-0.075379	-0.258843	0.280814
HCC272	GGCAATTTCTTGCCGT	0.0254266	-0.0893107	-0.289096	0.179269
HCC272	GGCCGATGTCATGCAT	0.00647449	-0.0998208	-0.180089	0.132347
HCC272	GGCTGGTTCTAACTGG	-0.0716682	-0.094218	-0.104729	0.178995
HCC272	GGGAATGAGTTCGCGC	-0.0791085	-0.105064	-0.103814	0.181425
HCC272	GGGAGATTCCAAGTAC	-0.0253919	-0.131107	-0.244789	0.125509
HCC272	GGGCACTCAGCTATTG	0.00848416	-0.0689655	-0.229113	0.175571
HCC272	GGGTCTGCATCTACGA	-0.00432681	0.0048747	-0.209942	0.322125
HCC272	GTAGTCACACCTCGTT	0.00292605	-0.0912305	-0.204063	0.37276
HCC272	GTATCTTAGCAAATCA	-0.0332015	-0.100991	-0.127367	0.390765
HCC272	GTCACAATCTCTTATG	-0.0494555	-0.0657908	-0.21457	0.148139
HCC272	GTCGGGTAGCGATATA	-0.0707247	-0.00305043	-0.126812	0.208646
HCC272	GTGAAGGTCGTTGCCT	0.0612609	-0.0689527	-0.159217	0.136886
HCC272	GTGCGGTTCTGTCTAT	-0.0450861	-0.0740438	-0.182348	0.360207
HCC272	GTGCTTCAGACTTTCG	-0.0362377	-0.106058	-0.131398	0.0462267
HCC272	GTGGGTCAGCTGCAAG	-0.0664955	-0.00535605	-0.23249	0.124665
HCC272	GTGTGCGTCCTCATTA	-0.046638	-0.128315	-0.197938	0.258202
HCC272	GTTACAGGTCTGATCA	0.022366	-0.0718533	-0.181987	0.171641
HCC272	GTTCATTGTTGCGCAC	-0.0897504	-0.0497512	-0.252151	0.33202
HCC272	GTTCGGGGTAGGCTGA	-0.0681176	-0.12607	-0.165418	0.168671
HCC272	GTTCTCGAGCAATCTC	-0.0535935	-0.147765	-0.212935	0.272099
HCC272	TAAGAGACATGCTAGT	-0.0355131	-0.0604902	-0.111619	0.10872
HCC272	TACCTATCAAGCCGCT	-0.0151751	-0.055434	-0.186846	0.243325
HCC272	TACTCATAGGATGGAA	-0.0591966	-0.129853	-0.21886	0.210845
HCC272	TACTCATGTTACGTCA	0.0369122	-0.0927992	-0.200637	0.178818
HCC272	TACTCATTCGCCATAA	-0.0554903	-0.0606374	-0.210108	0.386843
HCC272	TAGCCGGGTTAGATGA	-0.026984	-0.0861729	-0.220663	0.2262
HCC272	TCAATCTAGGTAGCCA	-0.0644937	-0.119391	-0.231086	0.15435
HCC272	TCACGAACAAGGCTCC	0.0482639	-0.103849	-0.238451	0.155461
HCC272	TCACGAATCAAACAAG	-0.0446694	-0.128347	-0.286805	0.153433
HCC272	TCATTACCAGGGAGAG	-0.0275422	-0.131029	-0.269189	0.217058
HCC272	TCGCGAGAGTAGGTGC	-0.0378306	-0.0616528	-0.249624	0.270426
HCC272	TCGCGAGCACAGGTTT	-0.00745266	0.126292	-0.225817	0.377761
HCC272	TCTGAGAAGGAATGGA	0.0132631	-0.0317734	-0.19871	0.216128
HCC272	TCTGAGAGTCTTGATG	0.143436	-0.0360894	-0.20812	0.12292
HCC272	TGAAAGACAGATCTGT	-0.0663225	-0.096856	-0.217777	0.142606
HCC272	TGACAACCAGATAATG	-0.00399515	-0.125742	-0.261899	0.170656
HCC272	TGACAACGTTACGCGC	-0.0506359	-0.0880895	-0.180555	0.130884
HCC272	TGACGGCCATTGGTAC	-0.0574363	-0.0846667	-0.197181	0.196499
HCC272	TGACTTTCAAGCTGTT	-0.01281	-0.0730716	-0.200888	0.090141
HCC272	TGAGGGACAGCGTTCG	-0.0278083	-0.125524	-0.193667	0.254668
HCC272	TGAGGGATCCCTTGTG	-0.0251975	-0.144095	-0.204537	0.36192
HCC272	TGCACCTAGGTCATCT	-0.0560389	-0.118568	-0.253081	0.216339
HCC272	TGCCCATTCAGTCAGT	-0.00905145	-0.109319	-0.215885	0.205755
HCC272	TGCCCTACAAGGTTCT	0.086817	-0.124046	-0.153698	0.325634
HCC272	TGCTACCGTCGACTAT	-0.0890469	-0.0777288	-0.132133	0.0555882
HCC272	TGGACGCGTTATGTGC	-0.0584613	-0.16405	-0.16354	0.2459
HCC272	TGGCTGGCAGGTGCCT	-0.0147233	-0.0282127	-0.174303	0.227824
HCC272	TGGTTCCCAAGCGTAG	-0.0463404	-0.115085	-0.211691	0.263269
HCC272	TGTCCCAGTCTAGCGC	-0.0484307	-0.0566372	-0.181747	0.141849
HCC272	TGTTCCGCACCAGGTC	-0.0240586	-0.0554983	-0.14125	0.322749
HCC272	TTAACTCAGATACACA	-0.0721839	-0.0864502	-0.171178	0.451776
HCC272	TTAGTTCGTATATGAG	0.0358032	-0.0563062	-0.131359	0.24427
HCC272	TTCGGTCAGTGTACCT	-0.0321512	-0.0349505	-0.194028	0.211923
HCC272	TTGACTTCATACAGCT	0.0293623	-0.128181	-0.148476	0.198985
HCC272	TTGGAACGTAGTACCT	-0.0131363	-0.0962054	-0.282115	0.0891574
HCC272	TTGGAACGTTTAGGAA	-0.005382	-0.138791	-0.201096	0.285427
HCC272	TTGGAACTCCTATGTT	-0.0356546	-0.120064	-0.244186	0.162041
HCC272	TTGGCAAAGGGCACTA	-0.0153001	-0.0956904	-0.207075	0.18777
HCC272	TTTGTCAGTCTCTTTA	0.00517794	-0.0252487	-0.191626	0.163607
HCC272	AGATCTGTCACATAGC	0.105901	0.481846	-0.141906	0.187685
HCC272	ATCATGGCAGCTGCAC	0.122027	0.0852971	-0.251085	0.2324
HCC272	CGATGTAGTCTAGCGC	0.0136721	0.291282	-0.201303	0.418895
HCC272	CGTTCTGCATGCAATC	0.0170702	0.0812818	-0.306032	0.121283
HCC272	GGACATTCAAGTTCTG	-0.0377162	-0.0190523	-0.218715	0.137307
HCC272	TTCTACAGTACTCGCG	0.115246	0.229798	-0.137505	0.198424
HCC272	ACTTTCACAGGAACGT	0.245059	0.40064	-0.145085	0.227771
HCC272	AGCATACTCCCTTGCA	0.199386	0.0599599	-0.176897	0.208706
HCC272	AGGGAGTAGGAGTTGC	0.0985423	0.220035	-0.134403	0.478456
HCC272	ATTGGTGAGTATCGAA	0.0263133	0.198768	-0.236566	0.205029
HCC272	CAAGAAAAGATATACG	0.197477	0.330253	-0.189066	0.268986
HCC272	CAAGGCCAGACTTGAA	-0.021527	0.187868	-0.0549214	0.13733
HCC272	CCAATCCTCGGTCTAA	0.241064	0.235993	-0.200162	0.194091
HCC272	CCAGCGATCCTTCAAT	0.151634	0.169303	-0.166627	0.39919
HCC272	CCTTACGGTTTAGGAA	0.158947	0.206969	-0.299161	0.272575
HCC272	CGCGGTAGTGGCTCCA	0.245989	0.276175	-0.210338	0.402902
HCC272	CTACACCGTATCGCAT	0.0959061	0.331168	-0.127912	0.319834
HCC272	CTAGAGTCATGGTTGT	0.0983632	0.423089	-0.261827	0.227589
HCC272	CTAGTGAAGTACATGA	0.133788	0.0937249	-0.163049	0.117513
HCC272	GCACTCTAGATATACG	-0.0472576	0.154838	-0.158805	0.241869
HCC272	GCATGATCAATCGAAA	0.211255	0.0839201	-0.275963	0.167371
HCC272	GCCAAATAGCTCAACT	0.061738	0.106577	-0.262304	0.214445
HCC272	GGCGACTCACAAGTAA	0.330281	0.329358	-0.211907	0.156912
HCC272	GGGTTGCGTCTACCTC	0.135607	0.208028	-0.131566	0.119815
HCC272	GTAGGCCCATCGGGTC	0.357627	0.244588	-0.286115	0.0987032
HCC272	TAAGCGTGTGATGCCC	0.239294	0.210914	-0.216163	0.214841
HCC272	TCAGATGGTACACCGC	0.180759	0.16259	-0.137916	0.195954
HCC272	TGGCCAGAGGTTACCT	0.138928	0.160775	-0.215191	0.327119
HCC272	TGGTTCCAGCACAGGT	0.317429	0.336405	-0.217502	0.330555
HCC272	AACCATGAGATCTGCT	-0.0183234	-0.13358	-0.194605	0.292267
HCC272	AACTCAGGTCGGGTCT	-0.0363788	-0.0686094	-0.103214	0.164678
HCC272	AAGGCAGCAGCATGAG	0.165095	0.0199321	-0.233731	0.117204
HCC272	AAGGTTCGTTATCCGA	-0.021031	-0.128967	-0.212433	0.253567
HCC272	AAGGTTCTCTAACTGG	-0.0332476	-0.0608519	-0.18465	0.193981
HCC272	AAGTCTGAGGAATCGC	-0.0657287	-0.112956	-0.210159	0.257604
HCC272	ACAGCCGGTATAATGG	0.074293	-0.0647187	-0.164641	0.436272
HCC272	ACATACGGTCGTTGTA	-0.0559973	-0.126059	-0.191176	0.441522
HCC272	ACCCACTTCTTGTTTG	-0.0486205	-0.0782789	-0.250603	0.380332
HCC272	ACGGAGACACCGCTAG	-0.0452561	-0.0900846	-0.209495	0.330906
HCC272	ACTGATGAGAAACCTA	-0.0306282	-0.088727	-0.164974	0.263547
HCC272	ACTTGTTCAGATCCAT	-0.016971	-0.123623	-0.197572	0.219309
HCC272	AGAGCGACAAAGTGCG	-0.066082	-0.10246	-0.264188	0.164327
HCC272	AGGGATGAGACTAGGC	-0.0139216	-0.103373	-0.125922	0.176405
HCC272	AGGTCCGCATCCGCGA	-0.00856209	-0.052369	-0.203025	0.22002
HCC272	AGTGGGACATCCGCGA	0.00916009	-0.0792968	-0.137195	0.250152
HCC272	AGTGTCAGTCATCCCT	-0.0181445	-0.0567598	-0.197893	0.282478
HCC272	AGTTGGTGTTTCGCTC	0.0144265	0.201863	-0.143896	0.384614
HCC272	ATTCTACTCTCAAACG	-0.0154862	-0.155262	-0.139486	0.267845
HCC272	CAACTAGCATAGTAAG	-0.0355871	-0.0857919	-0.206316	0.198158
HCC272	CAAGGCCTCTTCAACT	-0.00972321	-0.0886688	-0.222033	0.179886
HCC272	CACAGGCAGCTAGTCT	-0.0272367	-0.076668	-0.173606	0.0904391
HCC272	CACAGTAGTAAATGAC	-0.048675	-0.0636896	-0.198604	0.0439376
HCC272	CACCAGGCACTCGACG	-0.0185175	-0.115103	-0.131274	0.0640225
HCC272	CACTCCAGTATTACCG	-0.0132816	-0.104704	-0.110321	0.171038
HCC272	CAGCGACTCAACACGT	-0.00589819	-0.0993676	-0.16298	0.301557
HCC272	CATCAAGCACAGACTT	-0.0447703	-0.124534	-0.184094	0.131035
HCC272	CATTATCCAATTCCTT	-0.0448189	-0.122709	-0.248084	0.118109
HCC272	CATTCGCCATTCTCAT	-0.0330762	-0.0813576	-0.231445	0.485721
HCC272	CCACGGATCGTTGCCT	-0.0144077	-0.091366	-0.221417	0.225336
HCC272	CCGTTCATCTTGCAAG	0.00767409	0.0374596	0.00879335	0.303528
HCC272	CCTTACGAGGAGTAGA	0.0241325	-0.0832787	-0.233045	0.256483
HCC272	CGATTGAAGGCTAGCA	-0.0838069	-0.0352153	-0.214871	0.25775
HCC272	CGCTATCAGGTGCTAG	-0.0169022	-0.0621293	-0.228247	0.366041
HCC272	CGGACTGGTAAACGCG	-0.0428894	-0.115243	-0.155635	0.211067
HCC272	CGTCAGGTCAGGCCCA	0.00301607	-0.052191	-0.149306	0.140786
HCC272	CTAACTTGTAAGGATT	-0.0440482	0.0645473	-0.183958	0.261451
HCC272	CTAAGACGTATGAAAC	-0.000724268	-0.0562492	-0.215014	0.359005
HCC272	CTACACCCAACTGCTA	-0.0286682	-0.125484	-0.230814	0.340551
HCC272	CTAGCCTCAATAGCAA	0.00991246	-0.0820985	-0.273148	0.249878
HCC272	CTCACACAGTTATCGC	-0.0125899	-0.116762	-0.157491	0.178084
HCC272	CTCAGAAAGCCGATTT	-0.0216473	-0.0701527	-0.16518	0.260144
HCC272	CTCGAGGGTTATCCGA	-0.0447037	-0.07874	-0.185942	0.274319
HCC272	CTGATAGCATGTTGAC	-0.0465507	-0.0832273	-0.105634	0.157656
HCC272	CTGCGGAGTACAAGTA	-0.0135695	-0.119531	-0.148779	0.107076
HCC272	GAACCTAAGTGTACCT	-0.0306896	-0.0777003	-0.118265	0.359972
HCC272	GAACGGACATATACCG	-0.0184305	-0.143437	-0.292391	0.15878
HCC272	GAATGAACACGGATAG	0.00412889	-0.124202	-0.215053	0.459868
HCC272	GATCAGTCAAAGTCAA	-0.0554027	-0.0746345	-0.150735	0.241874
HCC272	GATCGCGGTTAAGATG	-0.0195918	-0.0963204	-0.242423	0.272229
HCC272	GATGCTAGTACCGTAT	-0.05308	-0.0724514	-0.119416	0.551122
HCC272	GCCTCTAAGTCCGTAT	0.0243197	-0.0927085	-0.195744	0.225875
HCC272	GCTTCCAGTTAAAGTG	-0.0368045	-0.123585	-0.125667	0.176785
HCC272	GCTTGAAGTTTAAGCC	-0.0663594	-0.0973867	-0.110883	0.319947
HCC272	GGAACTTTCAGCTCGG	-0.0110261	-0.118436	-0.121722	0.308469
HCC272	GGAACTTTCGATAGAA	-0.000325597	-0.0720052	-0.243859	0.372869
HCC272	GGACAGACACGGTTTA	-0.0664072	-0.115142	-0.110525	0.208021
HCC272	GGTATTGGTCACCTAA	-0.0267128	-0.133721	-0.175775	0.0455921
HCC272	GTACTCCCATGCAATC	-0.0392286	-0.0468256	-0.220689	0.114408
HCC272	GTACTCCTCAAACCAC	-0.00645684	-0.0992479	-0.133431	0.40968
HCC272	GTATCTTCAGAGTGTG	-0.0470064	-0.0671929	-0.207519	0.239042
HCC272	GTGCATAGTGCGGTAA	-0.037415	-0.108043	-0.131214	0.166424
HCC272	GTGCTTCGTTACCGAT	-0.040524	-0.0977216	-0.220272	0.209608
HCC272	GTGTGCGGTATATGGA	-0.00737015	-0.0613429	-0.269588	0.260437
HCC272	GTTCGGGCACCTTGTC	-0.024583	-0.0632922	-0.0358273	0.278069
HCC272	GTTTCTAAGGCCCGTT	-0.0301053	-0.156892	-0.18992	0.31579
HCC272	TAAACCGCACTGAAGG	-0.0491766	-0.0727398	-0.129281	0.350802
HCC272	TACAGTGCAGATTGCT	-0.0102285	-0.092386	-0.0862797	0.294069
HCC272	TCAGGTAAGAGAGCTC	-0.0459775	-0.114721	-0.19484	0.161894
HCC272	TCGGGACTCTGATTCT	-0.00905005	-0.0995585	-0.119321	0.25839
HCC272	TCTTCGGAGCTGCCCA	-0.0693885	-0.072301	-0.13172	0.217702
HCC272	TGCCCATTCATGCTCC	0.0207136	-0.087141	-0.216449	0.207829
HCC272	TGCGGGTAGGTCGGAT	-0.00133505	-0.0900736	-0.114786	0.174014
HCC272	TGCGGGTTCGTTACAG	0.0339282	-0.143917	-0.212686	0.336452
HCC272	TGGCGCATCGACAGCC	0.00920321	-0.105029	-0.21014	0.293888
HCC272	TGTATTCGTACGAAAT	-0.0416681	-0.108284	-0.180159	0.0736952
HCC272	TGTATTCTCGGTCTAA	-0.0226372	-0.0916188	-0.045998	0.44655
HCC272	TGTTCCGTCTATCCTA	0.0135493	-0.00359799	-0.217662	0.228132
HCC272	TTAGTTCCAAGCGAGT	-0.0163967	-0.132693	-0.160532	0.285038
HCC272	TTAGTTCGTGAAAGAG	-0.0719917	-0.102736	-0.158088	0.465376
HCC272	TTGCGTCGTTCTGGTA	-0.0666263	-0.0678509	-0.110252	0.188192
HCC272	AAAGATGAGATATGCA	-0.0198072	-0.0362492	-0.192132	0.0707464
HCC272	AACTGGTCACGCTTTC	-0.00921544	-0.0685233	-0.0810163	0.244643
HCC272	AATCCAGCACATGGGA	-0.0506123	-0.103156	-0.238851	0.200723
HCC272	ACATCAGGTCGGCACT	-0.0401603	-0.05212	-0.19951	0.22468
HCC272	ACCCACTCAGTATGCT	-0.0339261	-0.065484	-0.185531	0.0885477
HCC272	AGATCTGAGCACACAG	-0.0815337	-0.138807	-0.208961	0.190752
HCC272	AGCCTAATCTTATCTG	-0.0251056	-0.114729	-0.257176	0.218344
HCC272	AGGGATGTCAGGCGAA	-0.0658571	-0.122087	-0.22414	0.260431
HCC272	ATTCTACAGTGTACTC	-0.0427185	-0.0576577	-0.196485	0.178301
HCC272	CAAGGCCCAGGAATGC	-0.0317162	-0.132697	-0.144215	0.245896
HCC272	CACACAACAGCAGTTT	-0.0592438	-0.100828	-0.117044	0.333006
HCC272	CAGCATAGTCTCCATC	-0.0352253	-0.0844907	-0.094973	0.262438
HCC272	CAGCGACCACCGCTAG	-0.0350298	-0.121866	-0.209359	0.259335
HCC272	CAGTAACGTTTGCATG	-0.0509391	-0.0409869	-0.200794	0.264532
HCC272	CATCAAGAGACCGGAT	-0.0385605	0.0607525	-0.196389	0.0567869
HCC272	CATCGGGGTACCAGTT	0.00258441	-0.0798938	-0.207421	0.315841
HCC272	CATGACAGTAGTACCT	-0.0217801	-0.096963	-0.161635	0.30814
HCC272	CATTATCCAAGTCTGT	-0.0223504	-0.00936046	-0.174074	0.190295
HCC272	CCTTACGCACGAAATA	-0.0545316	-0.114573	-0.178219	0.200679
HCC272	CCTTCCCAGACAATAC	-0.0739666	-0.105096	-0.175081	0.333452
HCC272	CGATCGGAGAAACCTA	-0.0409046	-0.109201	-0.189653	0.144874
HCC272	CGTAGCGTCGTTTGCC	-0.0865126	-0.145512	-0.169291	0.170365
HCC272	CGTCTACAGGGAAACA	-0.0463528	-0.110717	-0.224947	0.218731
HCC272	CGTGAGCAGTCACGCC	-0.0511026	-0.0534454	-0.267162	0.34267
HCC272	CGTGTAAAGACATAAC	-0.0126708	-0.0908278	-0.226979	0.222621
HCC272	CTACATTGTATCGCAT	-0.0413394	-0.0414486	-0.210068	0.193599
HCC272	AAGTCTGTCCCATTAT	-0.0195108	-0.0893838	-0.189617	0.152231
HCC272	ACACCGGTCGTTACGA	0.0294648	-0.0380435	-0.165748	0.114387
HCC272	ACCGTAACAGGTGCCT	-0.0344936	-0.021671	-0.108484	0.113272
HCC272	ACTATCTAGCCACGCT	4.12175e-05	-0.0919632	-0.0454991	-0.102465
HCC272	ACTGAGTGTGTAATGA	-0.0263988	-0.0704426	-0.101577	-0.0384822
HCC272	AGATCTGGTGTTCGAT	-0.019714	-0.016488	-0.116036	-0.0948711
HCC272	AGGCCGTCACTGAAGG	0.119279	-0.0524338	-0.130053	-0.113097
HCC272	ATAGACCAGACTACAA	-0.0398711	-0.104133	-0.187465	0.0850964
HCC272	ATGTGTGAGAGTACAT	-0.053575	-0.151415	-0.0876113	0.179498
HCC272	CATCAAGGTAAAGGAG	0.000181088	-0.107268	-0.190272	-0.142836
HCC272	CATCCACCACACAGAG	0.065682	-0.115538	-0.0471599	0.0771356
HCC272	CCATGTCGTACTCTCC	-0.0678387	-0.0524734	-0.0613028	0.0936248
HCC272	CCCAGTTTCGCATGAT	-0.0427255	-0.0677969	-0.136607	0.154361
HCC272	CCTTACGCACAAGACG	-0.0389057	-0.128381	-0.065416	0.192901
HCC272	CCTTCGAAGTGGAGAA	0.0216591	-0.0619722	-0.169292	0.117115
HCC272	CGCGGTAAGCGTCTAT	-0.0823888	-0.0890593	-0.0484054	0.0694715
HCC272	CGGGTCAAGACAAGCC	-0.0408982	-0.0886058	-0.171532	-0.00811567
HCC272	CGTGTAACAGGTGCCT	0.0713913	-0.102932	-0.164953	-0.0881893
HCC272	CGTGTAATCTGGGCCA	0.00846653	-0.0583736	-0.195487	0.00483518
HCC272	CGTTCTGCAGTAACGG	-0.0355506	-0.11793	-0.153117	0.227444
HCC272	CGTTCTGGTAAATACG	-0.0179983	-0.0937813	-0.136916	0.0497397
HCC272	CTAATGGCAGTCAGAG	-0.00667369	-0.0764532	-0.103424	-0.0579396
HCC272	CTCTGGTAGTTACGGG	-0.0303292	-0.0949614	-0.180123	0.121239
HCC272	CTCTGGTTCACCGTAA	-0.0473138	-0.134831	-0.0152624	-0.00168015
HCC272	CTGAAGTCACCACCAG	0.0085254	-0.0534103	-0.163816	0.127479
HCC272	CTGATCCAGTACCGGA	0.00626178	-0.105022	-0.131427	0.103486
HCC272	CTGATCCCATGGAATA	-0.0200421	-0.0461827	0.30339	0.396785
HCC272	CTGGTCTGTAGCTGCC	-0.01996	-0.00900614	-0.0654129	-0.0416379
HCC272	CTTCTCTTCTTCTGGC	-0.0214613	-0.129708	-0.179308	0.066655
HCC272	GACCAATCACAGGAGT	-0.0226745	-0.0270727	-0.205668	0.123678
HCC272	GACGGCTGTCAAAGAT	-0.035126	-0.058505	-0.131968	0.0565345
HCC272	GACTACAAGTAGATGT	-0.0471819	-0.098421	-0.0853164	0.204523
HCC272	GACTGCGTCCGTACAA	-0.00601408	-0.0264485	-0.142348	-0.0243122
HCC272	GACTGCGTCCTTTCTC	0.0110188	-0.0216397	-0.118653	-0.110137
HCC272	GATGCTACACCACGTG	0.137752	0.0343533	-0.0932913	0.102382
HCC272	GCACATAAGAGGACGG	0.0374403	-0.0878059	-0.0354249	0.175191
HCC272	GCAGCCAGTACCGCTG	0.00437365	0.260869	-0.142631	0.30132
HCC272	GCAGTTACATTCGACA	0.00546814	-0.123186	-0.178152	0.0944512
HCC272	GCAGTTACATTCTCAT	-0.0775091	-0.0863865	-0.157491	-0.176043
HCC272	GCATGTATCACTCTTA	0.0590992	-0.0422453	-0.105762	0.254298
HCC272	GCGCAACCAGCAGTTT	0.00265641	0.0627897	-0.059259	-0.0934286
HCC272	GGACAAGTCGTGGTCG	0.00365521	-0.0799982	-0.134772	0.159282
HCC272	GGACAGATCATCTGCC	-0.0141522	-0.110651	-0.112388	0.138815
HCC272	GGACGTCAGTTGCAGG	-0.0132965	-0.0621189	-0.0691964	-0.0182973
HCC272	GGATGTTCACACCGCA	-0.0693084	-0.142611	-0.166342	0.0438217
HCC272	GGATGTTGTGCTTCTC	0.0365876	0.127686	-0.062774	-0.120253
HCC272	GGGAGATCACACCGAC	-0.0112238	-0.138402	-0.130823	0.0732458
HCC272	GGTATTGAGGGTGTGT	-0.0393636	-0.130743	-0.0749524	0.032171
HCC272	GTCAAGTTCACGACTA	0.0125624	-0.012476	-0.131635	-0.119164
HCC272	GTCACAAGTTGCGCAC	-0.0263231	-0.0984674	-0.0556495	0.165223
HCC272	GTGCGGTCACCAACCG	-0.0112491	-0.0489761	-0.0947139	0.110992
HCC272	GTTCGGGAGGGAGTAA	-0.0129017	-0.0815119	-0.116103	0.100896
HCC272	TAAACCGAGATCTGAA	-0.0680319	-0.0716409	-0.142781	0.0510702
HCC272	TAAACCGGTAGCTAAA	-0.0745728	-0.074765	-0.063341	0.198299
HCC272	TACGGGCCATGGATGG	0.00435158	-0.157447	-0.129932	-0.0893354
HCC272	TACGGTAGTAGCTAAA	-0.0416933	-0.0620997	-0.109027	0.229318
HCC272	TCAGATGCAAGGACAC	-0.00287822	-0.0732572	0.0195813	0.0467487
HCC272	TCGAGGCTCACTGGGC	-0.0535194	-0.116808	-0.135857	-0.142449
HCC272	TCGGTAATCCCAAGAT	-0.0123908	-0.0990763	-0.133165	0.0796111
HCC272	TCTTCGGGTTGGTAAA	-0.033277	-0.168779	-0.141522	0.100245
HCC272	TTCGAAGTCCAAGCCG	-0.0341297	-0.121783	-0.0734862	0.0488689
HCC272	TTGCCGTCAATGTAAG	-0.0145884	-0.155409	-0.199802	0.0827867
HCC272	TTGGCAAAGGAATCGC	0.0284218	-0.0366756	-0.125462	-0.0950993
HCC272	TTTACTGAGAATTGTG	0.0417569	-0.0956586	-0.187286	-0.0723896
HCC272	TTTGTCATCGCTGATA	-0.0508367	-0.0462187	-0.0509163	0.0174818
HCC272	ACAGCCGTCAATACCG	-0.0295481	0.389156	-0.126391	0.0807297
HCC272	AGAGCTTGTGGCCCTA	-0.00319652	0.12563	-0.104756	0.0492376
HCC272	AGCCTAAAGTACGACG	0.237224	0.11814	-0.151289	0.159465
HCC272	CACACTCCATTAGCCA	-0.030788	0.145213	-0.140239	-0.0520667
HCC272	CACCAGGAGCTGCCCA	0.125532	0.360338	-0.0736293	0.145095
HCC272	CGCGGTATCGTAGGAG	0.133811	0.433358	-0.194501	0.0418201
HCC272	CTACCCAGTCACAAGG	0.12211	0.421951	-0.104859	0.0721809
HCC272	CTAGAGTGTAAACCTC	0.132584	0.207365	-0.070474	0.340927
HCC272	CTCTACGAGTAACCCT	0.0869805	-0.0434453	-0.0969145	0.0966312
HCC272	GAACATCAGTTGCAGG	-0.00865992	-0.12056	-0.083593	-0.180486
HCC272	GACAGAGTCGACGGAA	0.0768902	0.0188678	0.0239142	-0.0671668
HCC272	GATGCTACAAACCCAT	0.111922	0.235019	-0.108536	0.0268501
HCC272	GGAACTTGTAGCCTAT	0.0901337	0.152451	-0.0826145	-0.088714
HCC272	GGTATTGGTGGTAACG	0.000102294	0.20613	-0.0622372	-0.057432
HCC272	TGCCCTACATTATCTC	0.0639738	-0.0756614	-0.205252	0.0901622
HCC272	TTGGCAAAGATCTGCT	0.109947	0.342708	-0.157074	0.109176
HCC272	ACTGATGTCATCACCC	0.354332	0.000672874	-0.107538	-0.059613
HCC272	TTAGGACGTCCGTCAG	0.116298	0.119671	-0.128186	0.205026
HCC272	ACACCCTGTTCTGGTA	0.03803	-0.0918682	-0.0679218	0.260005
HCC272	ACTGTCCCATGTTGAC	-0.0326467	-0.000121656	-0.00563204	0.386126
HCC272	ACTTTCATCTGTCTAT	0.063252	-0.12993	-0.106227	0.15494
HCC272	AGAATAGGTTCCTCCA	0.129572	0.0341645	0.0182554	0.29239
HCC272	AGCTTGATCTAACGGT	-0.00249775	-0.0596576	-0.0653403	0.138137
HCC272	AGGGATGCAGTATCTG	-0.00419362	-0.132846	-0.00715853	0.323226
HCC272	CACATTTAGCTTATCG	0.0534167	-0.121417	-0.0843815	-0.00626682
HCC272	CATGGCGAGTGTACTC	-0.0428814	-0.0833365	-0.0825016	0.142585
HCC272	CCGTTCAGTCTGCCAG	-0.00758339	-0.0479624	-0.0267375	0.178852
HCC272	CCTACCATCTTGTCAT	0.0103364	0.0378411	-0.140003	-0.0760971
HCC272	CGCTGGAAGTTCGCGC	-0.0378925	-0.108432	0.00142286	0.19185
HCC272	CGGTTAAAGCCTTGAT	-0.0110072	-0.0970968	-0.0890776	0.230702
HCC272	CGTCACTCAGGATTGG	-0.0398034	-0.0340045	-0.111726	0.139913
HCC272	CTCAGAACACGTTGGC	-0.0190795	-0.0979472	0.0012132	0.158118
HCC272	CTCGTACAGCCCAACC	-0.0117382	-0.0703397	-0.127525	0.073139
HCC272	CTGAAGTTCGATAGAA	-0.0292003	-0.0966546	0.0303978	0.273219
HCC272	GACTAACTCATGTAGC	-0.066602	-0.113018	0.0741155	0.154243
HCC272	GAGCAGAGTTCACGGC	0.00516723	-0.108511	-0.000297984	0.276218
HCC272	GCATGATTCCTGCCAT	0.000394359	-0.0510787	-0.0479967	0.230557
HCC272	GTGCAGCAGGCTAGCA	-0.0243624	-0.0959673	-0.138791	0.0975695
HCC272	TAAGAGACATCCGGGT	-0.0289442	-0.0734802	-0.0912721	-0.0558208
HCC272	TATGCCCTCCTGCCAT	0.0771671	-0.105819	-0.120597	0.0574209
HCC272	TCAGCTCGTGTCTGAT	0.0335607	-0.165901	0.0675313	-0.0779969
HCC272	TCGAGGCCAAGGCTCC	0.00674211	0.01463	-0.108496	0.225496
HCC272	TGCGCAGAGGCTAGCA	-0.0509846	-0.0860024	-0.152746	0.107923
HCC272	TTTACTGCAGTAACGG	-0.0214553	-0.0990898	-0.0038319	0.239632
HCC272	AAAGTAGGTAATCGTC	-0.0580739	-0.111454	-0.0879092	-0.0324595
HCC272	AAGGCAGAGAGTCTGG	-0.0348997	-0.0855261	-0.12742	0.220391
[truncated: 1,502 more rows]

## Sheet: Table S7
Supplementary Table 7. Annotation of each cell in hepatobiliary tumor organoids
HCC10				HCC272				HCC277				ICC284				HCC285				ICC161				GBC270
Single cell UMI	Cluster	Cell cycle	Malignancy	Single cell UMI	Cluster	Cell cycle	Malignancy	Single cell UMI	Cluster	Cell cycle	Malignancy	Single cell UMI	Cluster	Cell cycle	Malignancy	Single cell UMI	Cluster	Cell cycle	Malignancy	Single cell UMI	Cluster	Cell cycle	Malignancy	Single cell UMI	Cluster	Cell cycle	Malignancy
AAACCTGAGAGTAAGG-1	T2	G2M	Undecided	AAAGATGTCTCTAGGA	T1	G1	Undecided	AAACCTGCACCGAAAG	T1	S	Undecided	AAACCTGGTCTCTCGT	T3	G1	p-EMT	AAACCTGCAGATGAGC	T4	G1	Epithelium	AAACCTGAGCTAGTTC	T2	G1	p-EMT	AAACCTGAGGAATTAC	T1	G1	p-EMT
AAACCTGAGATAGGAG-1	T1	S	p-EMT	AAATGCCCATGACGGA	T1	G1	Undecided	AAACCTGCAGTTAACC	T1	G1	Undecided	AAACGGGCAGATTGCT	T1	G1	Epithelium	AAACCTGGTATATGGA	T3	G1	Undecided	AAACCTGCAATGTTGC	T2	G1	Undecided	AAACGGGGTAGCGTAG	T1	G1	Undecided
AAACCTGAGGGATGGG-1	T4	G1	p-EMT	AACACGTAGACCGGAT	T2	G1	Undecided	AAACCTGGTTACTGAC	T1	S	p-EMT	AAACGGGGTGAAATCA	T4	G1	Epithelium	AAACCTGGTCCATCCT	T3	G1	p-EMT	AAACCTGCACACATGT	T2	G1	Undecided	AAAGATGTCAACACTG	T1	G1	Epithelium
AAACCTGCAAGTTAAG-1	T3	G1	Epithelium	AACCATGGTCGGGTCT	T1	G1	p-EMT	AAACCTGTCCTCAATT	T1	G1	Undecided	AAAGATGGTGCTGTAT	T4	G1	Epithelium	AAACCTGGTTATGCGT	T4	G1	Undecided	AAACCTGTCAAGCCTA	T2	G1	p-EMT	AAAGATGTCACGGTTA	T1	G1	p-EMT
AAACGGGAGGAATCGC-1	T1	G2M	p-EMT	AACCATGTCATCACCC	T2	G1	Undecided	AAAGATGAGAACAATC	T1	G1	Undecided	AAAGCAACAGGCTCAC	T5	G1	Epithelium	AAACCTGGTTCGCGAC	T11	G1	p-EMT	AAAGATGAGTATCTCG	T1	G1	Epithelium	AAAGCAAGTGCCTTGG	T1	S	Undecided
AAACGGGCAACTTGAC-1	T3	G2M	Undecided	AACCGCGCACTTACGA	T1	G1	p-EMT	AAAGATGCAGACGCTC	T4	S	p-EMT	AAAGCAAGTCCCTTGT	T5	G1	Epithelium	AAACCTGGTTTCCACC	T1	S	Epithelium	AAAGATGAGTGTGAAT	T1	G1	p-EMT	AAAGTAGGTCAACTGT	T1	G1	Epithelium
AAACGGGCAGCATGAG-1	T3	G1	Undecided	AACTGGTAGATGTGGC	T1	G1	Undecided	AAAGATGCATTTCACT	T1	S	Undecided	AAAGTAGTCCAGTAGT	T3	G1	Epithelium	AAACCTGTCACTCTTA	T1	G1	Undecided	AAAGATGGTCATGCAT	T1	G1	Epithelium	AACACGTCACACAGAG	T2	G1	Undecided
AAACGGGTCGGATGTT-1	T5	G1	Epithelium	AACTTTCCACGACGAA	T1	G1	p-EMT	AAAGCAAAGACAGACC	T1	S	p-EMT	AACCATGAGAGCTGCA	T4	G1	Undecided	AAACCTGTCAGTGTTG	T1	G1	Undecided	AAAGATGTCGAGAGCA	T2	G1	Epithelium	AACACGTGTCATACTG	T1	G1	Undecided
AAAGATGAGGTTCCTA-1	T5	S	Epithelium	AACTTTCTCTTGAGGT	T1	G1	p-EMT	AAAGCAAGTCCGTTAA	T1	S	Epithelium	AACCATGAGTGCGTGA	T3	G1	Undecided	AAACCTGTCGCCCTTA	T2	S	p-EMT	AAAGCAAAGAGGTTAT	T2	G1	Epithelium	AACACGTTCATCGGAT	T1	G1	Undecided
AAAGATGCACGGACAA-1	T5	G1	Epithelium	AAGGAGCAGAGCTGGT	T1	G1	p-EMT	AAAGCAAGTTTACTCT	T1	G2M	Undecided	AACCATGGTCCGAATT	T4	G1	p-EMT	AAACCTGTCGGCTACG	T5	G1	Undecided	AAAGCAAAGGCGATAC	T2	G1	Undecided	AACTCAGTCGGAGCAA	T1	G1	Undecided
AAAGATGCATGATCCA-1	T2	G1	Epithelium	AAGGAGCGTTGTACAC	T1	S	p-EMT	AAAGTAGCACACAGAG	T1	G1	Undecided	AACCGCGTCACCTCGT	T2	G1	Undecided	AAACGGGAGCCATCGC	T3	G1	Undecided	AAAGCAAGTGTCCTCT	T2	S	Undecided	AACTCTTCAAACCTAC	T1	G1	Epithelium
AAAGATGGTCAATACC-1	T5	G1	Undecided	AAGTCTGTCCCATTAT	T3	G1	Epithelium	AAAGTAGGTCCATCCT	T1	G1	Undecided	AACGTTGAGTCCAGGA	T4	S	Undecided	AAACGGGAGTTACCCA	T1	G1	Undecided	AAAGCAAGTTCCAACA	T2	G1	p-EMT	AACTCTTCACTGTGTA	T1	G1	Undecided
AAAGATGGTCGCCATG-1	T1	G1	p-EMT	AATCGGTGTCCGAAGA	T1	G1	p-EMT	AAAGTAGTCCCTCTTT	T1	S	Undecided	AACGTTGTCGACCAGC	T1	G1	Undecided	AAACGGGAGTTACGGG	T1	G1	Undecided	AAAGCAAGTTTGCATG	T1	G1	p-EMT	AACTGGTGTCCGAAGA	T1	G1	Epithelium
AAAGATGGTGCTGTAT-1	T2	S	Epithelium	ACACCGGTCGTTACGA	T1	S	Epithelium	AAAGTAGTCCCTTGCA	T1	S	Undecided	AACTCAGAGCGTAGTG	T4	G1	p-EMT	AAACGGGCAAGTCTGT	T1	G1	p-EMT	AAAGCAATCTCAACTT	T2	G1	Epithelium	AACTTTCAGATCACGG	T1	G1	Undecided
AAAGATGGTTATCGGT-1	T1	G1	p-EMT	ACAGCCGTCTACTCAT	T1	S	Undecided	AAAGTAGTCTTTCCTC	T1	G1	Epithelium	AACTCAGCAACAACCT	T5	G1	p-EMT	AAACGGGCAGACACTT	T1	G1	Undecided	AAAGTAGAGACCCACC	T2	G1	Epithelium	AAGACCTAGTACGATA	T1	G1	Undecided
AAAGCAAGTACAAGTA-1	T1	G1	Epithelium	ACAGCCGTCTGGTTCC	T1	G1	Undecided	AAATGCCCAAGCGTAG	T1	S	p-EMT	AACTCCCAGCCTATGT	T2	G1	Undecided	AAACGGGCAGGGTACA	T1	G1	Epithelium	AAAGTAGGTCCATCCT	T1	G1	p-EMT	AAGGCAGGTCAACATC	T3	G1	p-EMT
AAAGCAATCTTCATGT-1	T5	G1	Epithelium	ACATGGTCAAGAGGCT	T1	G1	p-EMT	AAATGCCGTCAGCTAT	T1	G1	Undecided	AACTGGTAGATGAGAG	T4	G1	p-EMT	AAACGGGCAGTAGAGC	T7	G1	Undecided	AAAGTAGGTCCGAAGA	T1	G1	Epithelium	AAGTCTGAGGGTGTGT	T1	G1	Undecided
AAAGTAGAGATATGCA-1	T1	G2M	Epithelium	ACCCACTAGGCACATG	T2	G1	p-EMT	AACACGTCATTATCTC	T1	S	Epithelium	AACTGGTGTTTGACTG	T5	G1	Epithelium	AAACGGGCATCAGTCA	T2	G2M	Undecided	AAAGTAGTCACAATGC	T2	G1	Epithelium	AATCCAGGTGCCTTGG	T1	G1	Undecided
AAAGTAGGTCAATACC-1	T5	G2M	Undecided	ACCGTAACAGGTGCCT	T1	G1	Epithelium	AACACGTTCCGTTGCT	T1	G1	Epithelium	AACTGGTTCCACGACG	T3	G1	p-EMT	AAACGGGGTCTACCTC	T5	G1	p-EMT	AAATGCCAGTGCGTGA	T1	S	Undecided	AATCCAGGTTTACTCT	T1	G1	p-EMT
AAAGTAGTCAACGGCC-1	T1	G2M	Epithelium	ACCGTAAGTAAGGATT	T1	S	Undecided	AACCATGAGGACAGCT	T4	G1	Undecided	AACTTTCAGTGAAGTT	T2	G1	p-EMT	AAACGGGGTGGGTATG	T2	G1	Undecided	AACACGTAGTTAAGTG	T1	G1	Epithelium	AATCCAGTCAGCTTAG	T1	G1	Epithelium
AAAGTAGTCCAACCAA-1	T4	S	Epithelium	ACGAGGATCCTATGTT	T1	G2M	p-EMT	AACCATGAGGGTTCCC	T1	S	Undecided	AACTTTCCATCACAAC	T3	G1	p-EMT	AAACGGGTCATCGCTC	T1	G1	Undecided	AACACGTGTCTTGATG	T2	G1	Undecided	AATCGGTGTAACGCGA	T1	S	Epithelium
AAATGCCAGTGCAAGC-1	T1	G1	Epithelium	ACGATACTCCATTCTA	T1	G1	p-EMT	AACCATGGTTACCAGT	T1	S	Undecided	AAGACCTAGGCAATTA	T3	G1	Epithelium	AAACGGGTCCAAATGC	T3	S	Undecided	AACACGTGTTTGGCGC	T1	G1	Epithelium	ACACCAAGTTCAGGCC	T1	G1	p-EMT
AAATGCCCACACCGCA-1	T4	S	Epithelium	ACGATGTTCAGTGCAT	T1	G1	p-EMT	AACCATGTCACCTTAT	T1	S	Undecided	AAGCCGCAGTACGATA	T3	G1	Epithelium	AAAGATGAGTAATCCC	T2	G1	Epithelium	AACCATGAGCCGATTT	T1	G1	Epithelium	ACACCCTGTTACGTCA	T1	G1	Epithelium
AACACGTCACATTAGC-1	T1	G1	Undecided	ACGGGTCTCCTTTACA	T1	G1	p-EMT	AACCGCGCAATCTACG	T1	S	Epithelium	AAGCCGCCAATCACAC	T4	G1	Epithelium	AAAGATGAGTCCTCCT	T3	G1	Undecided	AACCATGTCACATACG	T1	G1	Undecided	ACACCGGAGCGTGAGT	T1	G1	p-EMT
AACACGTCACTGCCAG-1	T1	G1	p-EMT	ACTATCTAGAATTGTG	T1	G1	p-EMT	AACCGCGCACCAGCAC	T1	G2M	Undecided	AAGGAGCCATCACCCT	T1	G1	Undecided	AAAGATGCAAGGGTCA	T3	G1	Undecided	AACCATGTCCCTCAGT	T2	G1	Undecided	ACACTGACACGGTGTC	T1	G1	p-EMT
AACACGTCATTACGAC-1	T2	S	p-EMT	ACTATCTAGCCACGCT	T1	G1	Epithelium	AACCGCGCACCAGGTC	T1	G1	Undecided	AAGGTTCGTCGAACAG	T2	G1	Epithelium	AAAGATGCAGTCCTTC	T5	G1	Undecided	AACCGCGCACGACTCG	T1	G1	Undecided	ACAGCTAAGAGAACAG	T1	G1	p-EMT
AACACGTGTCTAGAGG-1	T3	G1	Undecided	ACTGAGTGTGTAATGA	T2	G1	Epithelium	AACCGCGTCCCTCAGT	T1	G1	Epithelium	AAGGTTCTCATCTGCC	T4	G1	Epithelium	AAAGATGCATTATCTC	T2	G1	p-EMT	AACTCAGAGTGAAGTT	T1	G1	Undecided	ACATACGGTCTGCAAT	T1	G1	Undecided
AACACGTTCACCATAG-1	T2	G2M	Undecided	ACTGAGTTCGGGAGTA	T1	G1	p-EMT	AACGTTGCACTACAGT	T1	G1	Undecided	AAGTCTGGTAGCGATG	T2	G1	p-EMT	AAAGATGGTCATCGGC	T3	G1	p-EMT	AACTCAGAGTGGTCCC	T1	G1	Undecided	ACATCAGCACGTTGGC	T1	G1	Undecided
AACACGTTCACTTACT-1	T4	S	Undecided	ACTGCTCTCATAAAGG	T1	G1	p-EMT	AACTCAGAGCACACAG	T1	G1	Undecided	AATCCAGAGACTCGGA	T3	G1	p-EMT	AAAGATGGTTGTCTTT	T4	G1	p-EMT	AACTCAGTCTCTGCTG	T1	G1	Undecided	ACCAGTAAGTAGCGGT	T1	G1	Undecided
AACCATGAGCGTAATA-1	T5	S	Epithelium	ACTTGTTAGACCACGA	T1	G1	p-EMT	AACTCAGAGTACGCGA	T1	G1	Undecided	ACACCAAGTTACTGAC	T4	G1	Epithelium	AAAGATGTCAGCCTAA	T6	G1	Epithelium	AACTCCCAGCTTTGGT	T1	G1	Undecided	ACCAGTAAGTATGACA	T1	G1	p-EMT
AACCATGAGGGTCGAT-1	T1	G2M	Undecided	ACTTGTTAGGGATACC	T1	G1	p-EMT	AACTCAGGTCTCCATC	T1	G1	Epithelium	ACACCCTAGCCACGTC	T3	G1	Epithelium	AAAGATGTCAGGCGAA	T5	G1	Epithelium	AACTCCCCATCACGAT	T2	G1	p-EMT	ACCAGTATCTTGGGTA	T1	G1	Epithelium
AACCATGCAGGGTTAG-1	T3	G2M	Undecided	ACTTTCAGTCATGCCG	T1	S	p-EMT	AACTCAGTCAGCACAT	T1	S	p-EMT	ACACTGACACACCGAC	T2	G1	p-EMT	AAAGATGTCATTCACT	T1	G1	p-EMT	AACTCCCGTACCAGTT	T2	G1	p-EMT	ACCTTTAGTTAGTGGG	T1	G1	Undecided
AACCATGCATGTCCTC-1	T1	G1	Epithelium	AGACGTTTCAGATAAG	T1	G1	p-EMT	AACTCCCCACGTAAGG	T1	G1	p-EMT	ACAGCCGAGGAACTGC	T3	G1	Undecided	AAAGATGTCATTGCCC	T8	G1	Epithelium	AACTCCCTCGCACTCT	T2	G1	Undecided	ACGAGCCAGGCTAGCA	T1	G1	Epithelium
AACCATGTCATCGCTC-1	T2	G1	Undecided	AGAGCTTTCTTCGAGA	T3	G1	p-EMT	AACTCCCGTGGTTTCA	T1	G2M	p-EMT	ACAGCTACAATACGCT	T3	G1	p-EMT	AAAGATGTCGGATGGA	T1	G1	Undecided	AACTCCCTCTATCCTA	T2	G1	Epithelium	ACGATGTGTGGTTTCA	T1	G1	Epithelium
AACCATGTCGCGTTTC-1	T5	G2M	Undecided	AGATCTGAGATATACG	T1	G2M	p-EMT	AACTCCCTCGCCAGCA	T1	S	Undecided	ACAGCTACATCCCATC	T1	G1	p-EMT	AAAGCAAAGTCGATAA	T2	S	p-EMT	AACTCTTTCCCACTTG	T1	G1	p-EMT	ACGCCAGGTTCCACGG	T1	G1	Epithelium
AACCGCGAGACACTAA-1	T3	S	Undecided	AGATCTGGTGTTCGAT	T1	G1	Epithelium	AACTCCCTCTGAAAGA	T1	S	Epithelium	ACATACGAGCTAGTCT	T1	G1	Undecided	AAAGCAAAGTGCGTGA	T5	G1	Undecided	AACTCTTTCGCGTAGC	T1	G1	Epithelium	ACGCCGAGTGTGAATA	T3	G1	Epithelium
AACCGCGAGACCTAGG-1	T2	G2M	Epithelium	AGCAGCCGTACCAGTT	T1	G1	p-EMT	AACTCTTAGTCATGCT	T1	S	Undecided	ACATACGGTGAGTGAC	T2	G1	Undecided	AAAGCAACACCCATTC	T1	G1	Undecided	AACTGGTAGGGCTCTC	T1	G1	p-EMT	ACGGAGACAACGATGG	T1	G1	Undecided
AACCGCGAGTAGCCGA-1	T3	S	Epithelium	AGCATACTCCAAACAC	T1	G1	p-EMT	AACTGGTCAGCCACCA	T1	G1	Epithelium	ACATCAGTCGGCGCTA	T2	G1	p-EMT	AAAGCAACATATGAGA	T1	G1	Undecided	AACTGGTTCGACGGAA	T2	S	p-EMT	ACGGAGAGTGTGACGA	T1	G1	Undecided
AACCGCGCAGGATCGA-1	T4	S	p-EMT	AGCCTAAAGCACCGCT	T1	G1	Undecided	AACTGGTCATCTCGCT	T1	G2M	Undecided	ACATGGTCACAGGTTT	T3	G1	Epithelium	AAAGCAAGTAACGTTC	T5	G1	p-EMT	AACTGGTTCTGTGCAA	T2	G1	Epithelium	ACGGGTCAGCTGAAAT	T1	G1	p-EMT
AACCGCGCAGGTCGTC-1	T3	G1	Epithelium	AGCGTCGTCCCTAACC	T1	S	Undecided	AACTGGTGTCGCATCG	T1	G1	Undecided	ACATGGTTCGGAAATA	T3	G1	p-EMT	AAAGCAAGTAAGTAGT	T1	G1	Undecided	AACTTTCCACAACGCC	T2	G1	Epithelium	ACGTCAAGTATGCTTG	T1	G1	Epithelium
AACCGCGCAGTGGAGT-1	T1	S	p-EMT	AGCTCCTAGAGTCGGT	T1	G1	p-EMT	AACTGGTGTCTGATCA	T3	S	p-EMT	ACCTTTAAGAGACTTA	T3	G1	Epithelium	AAAGCAAGTACCAGTT	T2	G1	Undecided	AACTTTCCATGTAGTC	T1	G1	p-EMT	ACGTCAATCGCAAGCC	T1	G1	Undecided
AACCGCGGTGACGGTA-1	T4	G1	Epithelium	AGCTCCTGTAGCTCCG	T1	G1	p-EMT	AACTGGTGTTTACTCT	T1	G2M	Epithelium	ACCTTTACATTCGACA	T3	G1	Epithelium	AAAGCAAGTATATGGA	T7	G1	p-EMT	AAGACCTTCAAGCCTA	T1	G1	p-EMT	ACTATCTAGAAGGTTT	T1	G1	Epithelium
AACCGCGTCGTTACAG-1	T4	G1	Epithelium	AGGCCGTCACTGAAGG	T2	S	Epithelium	AACTTTCCAATGCCAT	T1	S	Undecided	ACCTTTAGTTACTGAC	T1	G1	Epithelium	AAAGCAAGTCTGATCA	T1	G1	p-EMT	AAGACCTTCATTATCC	T1	G1	Undecided	ACTGAGTCACGTCTCT	T3	G1	Undecided
AACGTTGCATCCTAGA-1	T1	G1	Undecided	AGGCCGTTCGGTCTAA	T1	G1	p-EMT	AACTTTCCATCGACGC	T1	S	Epithelium	ACCTTTATCAAGAAGT	T1	G1	Undecided	AAAGCAAGTTAGAACA	T1	G1	Undecided	AAGCCGCGTGTGAATA	T2	S	p-EMT	ACTGCTCCATTAGGCT	T1	G1	Epithelium
AACGTTGGTCACCTAA-1	T1	G1	p-EMT	AGGTCCGCAGAGCCAA	T1	G1	p-EMT	AACTTTCTCCATGAGT	T1	S	Undecided	ACCTTTATCCAAACTG	T3	G1	p-EMT	AAAGCAAGTTGAGGTG	T4	G1	p-EMT	AAGGCAGGTGAACCTT	T1	G1	p-EMT	ACTGCTCGTGGTGTAG	T1	G1	Undecided
AACGTTGGTCATTAGC-1	T4	G2M	Undecided	AGGTCCGCAGCGTAAG	T1	G1	p-EMT	AAGACCTCAATGCCAT	T1	G2M	Undecided	ACGATACCAGCTTAAC	T5	G1	Epithelium	AAAGCAATCCTCCTAG	T2	G1	p-EMT	AAGGCAGTCCGCGGTA	T1	G1	Undecided	ACTTGTTAGAGTGAGA	T1	G1	Undecided
AACGTTGGTTCAACCA-1	T5	G2M	Epithelium	AGTTGGTAGGCAGGTT	T1	G1	p-EMT	AAGACCTCATCACCCT	T1	G2M	Epithelium	ACGATACTCTCGATGA	T4	G1	Epithelium	AAAGCAATCCTGCCAT	T2	G1	p-EMT	AAGGTTCCACTCGACG	T2	G1	Epithelium	ACTTGTTTCTATCGCC	T1	G1	Undecided
AACGTTGTCATAAAGG-1	T1	G2M	Epithelium	ATAAGAGAGATAGGAG	T1	G1	p-EMT	AAGACCTGTCATGCAT	T1	S	p-EMT	ACGATGTCAGTAAGCG	T2	G1	Epithelium	AAAGTAGAGACTAGAT	T1	G1	p-EMT	AAGGTTCTCAGAAATG	T1	G1	Undecided	AGAATAGAGGCGTACA	T3	G1	Epithelium
AACGTTGTCGTAGATC-1	T4	S	Undecided	ATAAGAGCAGTATAAG	T1	G1	Undecided	AAGCCGCAGCGCTCCA	T1	S	Epithelium	ACGATGTGTACATCCA	T6	G1	Undecided	AAAGTAGCAAGTAATG	T4	S	Undecided	AAGTCTGAGACAGGCT	T1	G1	Epithelium	AGACGTTGTAAGTGTA	T1	G1	p-EMT
AACGTTGTCTCTAGGA-1	T3	G2M	Undecided	ATAGACCAGACTACAA	T1	G1	Epithelium	AAGCCGCCAGATTGCT	T1	S	Undecided	ACGATGTGTACGACCC	T3	G1	Undecided	AAAGTAGCACGGCTAC	T2	G1	Undecided	AAGTCTGGTCTCGTTC	T2	G1	p-EMT	AGACGTTGTACACCGC	T1	G1	p-EMT
AACTCAGGTCTAAAGA-1	T4	S	Undecided	ATCTACTTCGGCCGAT	T1	G1	p-EMT	AAGCCGCGTCCAACTA	T1	G1	Undecided	ACGATGTTCTTCTGGC	T3	G1	Epithelium	AAAGTAGCACTAAGTC	T1	G1	p-EMT	AAGTCTGGTGACTACT	T1	G1	p-EMT	AGAGTGGGTACGCACC	T1	G1	p-EMT
AACTCAGGTCTGATCA-1	T1	G1	Epithelium	ATGAGGGAGCAGGTCA	T1	G1	p-EMT	AAGGAGCCACAGCCCA	T1	G1	Undecided	ACGCAGCGTCGAATCT	T2	G1	Epithelium	AAAGTAGCAGCCTTTC	T2	G1	p-EMT	AATCCAGCAGGTGGAT	T1	G1	Undecided	AGAGTGGGTCGACTAT	T1	S	Undecided
AACTCAGGTTTGTTTC-1	T4	G1	Epithelium	ATGGGAGGTTGGAGGT	T1	G1	p-EMT	AAGGCAGGTTACGACT	T1	S	Epithelium	ACGCAGCTCACAGTAC	T4	G1	p-EMT	AAAGTAGCAGTCAGAG	T1	G2M	p-EMT	AATCCAGTCTAGCACA	T1	G1	Epithelium	AGAGTGGGTTCAGCGC	T1	G1	Undecided
AACTCAGTCCGAATGT-1	T2	S	Epithelium	ATGTGTGAGAGTACAT	T1	G1	Epithelium	AAGGTTCCAACACCCG	T1	G2M	Epithelium	ACGCCGAGTAAGTAGT	T1	G1	Undecided	AAAGTAGGTCAACTGT	T3	G1	Undecided	AATCGGTGTACCATCA	T1	G1	p-EMT	AGATCTGGTCATATGC	T1	G1	Undecided
AACTCAGTCCTCAACC-1	T2	S	p-EMT	ATGTGTGAGGGAACGG	T1	G1	p-EMT	AAGTCTGGTTCCGTCT	T1	G1	Epithelium	ACGGAGACATATGCTG	T4	G1	p-EMT	AAAGTAGGTCTGATCA	T1	G1	p-EMT	AATCGGTTCGGAGGTA	T1	G1	Epithelium	AGCAGCCCAGGCGATA	T1	G1	Undecided
AACTCAGTCTCGCTTG-1	T1	S	Undecided	ATGTGTGGTACTTGAC	T1	G1	p-EMT	AATCCAGAGACCCACC	T1	G1	Epithelium	ACGGGCTTCACTTACT	T5	G1	Epithelium	AAAGTAGTCAGTTGAC	T2	G1	Undecided	ACACCAATCTCGTATT	T3	G1	Epithelium	AGCAGCCGTCAGAGGT	T1	G1	Undecided
AACTCCCAGAATTGTG-1	T2	G1	Epithelium	ATTCTACAGCTACCTA	T1	S	p-EMT	AATCCAGGTCTAAACC	T1	S	p-EMT	ACGGGCTTCATCGCTC	T1	G1	Undecided	AAAGTAGTCGTAGGTT	T1	G1	p-EMT	ACACCCTAGCCAGGAT	T1	G1	p-EMT	AGCCTAATCAGGTTCA	T3	G1	p-EMT
AACTCCCAGACAATAC-1	T1	S	Undecided	ATTCTACTCCCTTGCA	T1	G1	p-EMT	AATCCAGTCCTTTCTC	T1	S	Epithelium	ACGGGCTTCCGAGCCA	T2	G1	p-EMT	AAAGTAGTCTTGCATT	T2	G1	Undecided	ACACCGGAGCGATATA	T2	G1	Undecided	AGCGTATAGTCTCAAC	T1	G1	p-EMT
AACTCCCAGGCGATAC-1	T1	G2M	Undecided	ATTCTACTCGTAGGTT	T3	G1	Undecided	AATCCAGTCGTACCGG	T1	G1	Epithelium	ACGTCAACAGCCTTTC	T3	G1	Undecided	AAATGCCAGGCTCAGA	T3	G1	Undecided	ACACCGGCACATCCAA	T2	G1	Epithelium	AGCGTATAGTGGAGAA	T1	S	p-EMT
AACTCCCGTAGCTAAA-1	T1	G1	Epithelium	ATTGGTGAGACATAAC	T1	S	Undecided	AATCGGTCAATGAATG	T1	G2M	Undecided	ACTATCTTCACTCCTG	T2	G1	p-EMT	AAATGCCCACGACTCG	T3	G1	Undecided	ACACCGGGTTCGCTAA	T2	S	Epithelium	AGCGTCGGTGGCAAAC	T1	G1	Undecided
AACTCCCGTCTGGAGA-1	T3	G1	Undecided	ATTTCTGGTGCGCTTG	T1	G1	p-EMT	AATCGGTTCCTTGACC	T1	G1	p-EMT	ACTATCTTCCCATTTA	T2	G1	Undecided	AAATGCCCACTTAACG	T4	G1	Undecided	ACACCGGTCATGTCCC	T2	G1	Epithelium	AGCTCCTAGACTAAGT	T1	G1	Undecided
AACTCTTAGGAATGGA-1	T1	S	p-EMT	CACACAATCCGCGTTT	T1	S	p-EMT	ACACCAACATAGTAAG	T1	S	Epithelium	ACTGAGTGTTGCGTTA	T4	G1	Epithelium	AAATGCCCAGACACTT	T8	G1	p-EMT	ACACTGAAGGATCGCA	T1	G1	p-EMT	AGCTCCTCATGGAATA	T1	G1	Undecided
AACTCTTAGTTGTAGA-1	T1	G1	p-EMT	CACACCTCACATCCGG	T1	S	p-EMT	ACACCAACATCAGTCA	T1	G1	Epithelium	ACTGATGGTCACTGGC	T2	G1	p-EMT	AAATGCCCATTGGTAC	T2	G1	Undecided	ACACTGAAGTTTCCTT	T3	S	Undecided	AGCTCTCGTCCATCCT	T1	G1	Undecided
AACTCTTCACGACGAA-1	T1	S	p-EMT	CACACCTGTTGTCTTT	T2	S	p-EMT	ACACCAAGTTCCGTCT	T1	G1	p-EMT	ACTGCTCAGATGTGGC	T2	G1	Undecided	AAATGCCGTACATGTC	T2	G1	p-EMT	ACAGCTAAGCAACGGT	T2	G1	p-EMT	AGGCCGTGTTAAGTAG	T1	G1	Epithelium
AACTCTTCACGGTTTA-1	T1	G1	Epithelium	CACACTCCAGTCGATT	T1	G1	p-EMT	ACACCAAGTTGTACAC	T1	S	Epithelium	ACTGCTCCAAAGGTGC	T3	G1	Undecided	AAATGCCGTCAGATAA	T7	G1	p-EMT	ACAGCTACAGTTTACG	T1	G1	Undecided	AGGGTGAAGTTAACGA	T1	G1	Epithelium
AACTCTTGTGGCTCCA-1	T4	S	Epithelium	CACATAGAGTGTCTCA	T1	G2M	p-EMT	ACACCAAGTTTAGCTG	T1	G1	p-EMT	ACTGCTCGTTAAGATG	T4	G1	Epithelium	AAATGCCTCATACGGT	T1	G1	p-EMT	ACATACGTCACAAACC	T1	S	Undecided	AGGGTGATCGAGGTAG	T1	G1	p-EMT
AACTGGTGTCGAAAGC-1	T1	G2M	p-EMT	CACCTTGCAAAGTGCG	T1	G1	p-EMT	ACACCCTGTAAAGTCA	T1	G1	p-EMT	ACTGCTCTCGAGGTAG	T3	G1	Undecided	AACACGTAGAAGGGTA	T2	G1	Undecided	ACATACGTCCTCTAGC	T2	G1	Undecided	AGGTCATGTTGAACTC	T1	G1	Epithelium
AACTGGTTCATTTGGG-1	T3	G2M	Undecided	CACTCCAGTATCTGCA	T1	G1	p-EMT	ACACCGGCAAGTCTAC	T1	S	Undecided	ACTGTCCGTTTAGCTG	T5	G1	Epithelium	AACACGTAGTCATGCT	T1	G1	Undecided	ACATACGTCTGGTATG	T1	S	Undecided	AGTAGTCCAATCCAAC	T1	G1	Undecided
AACTGGTTCGAATGGG-1	T1	G2M	Epithelium	CAGAATCTCACCATAG	T1	G1	p-EMT	ACACCGGTCCTATTCA	T1	G2M	Epithelium	ACTTACTCAATAACGA	T1	G1	Undecided	AACACGTGTGACAAAT	T6	G1	Epithelium	ACATCAGTCAGAAATG	T2	G1	Undecided	AGTCTTTGTTGAGTTC	T1	G1	Epithelium
AACTTTCAGGACCACA-1	T1	G1	Undecided	CAGATCATCCTCCTAG	T1	G1	Undecided	ACACTGACAACAACCT	T1	G1	Undecided	ACTTACTTCGTAGATC	T1	G1	Epithelium	AACACGTGTGTATGGG	T3	S	Undecided	ACATGGTCACCAGCAC	T2	G1	p-EMT	AGTTGGTAGGGATACC	T1	G1	Epithelium
AACTTTCCAATGTAAG-1	T2	G1	p-EMT	CAGCAGCAGCAGGCTA	T1	G1	p-EMT	ACACTGACATCTCGCT	T1	G1	Epithelium	ACTTACTTCTGTACGA	T3	G1	Undecided	AACACGTGTTGCGTTA	T5	G1	p-EMT	ACCAGTAAGCGTAATA	T2	G1	Undecided	AGTTGGTGTTAGTGGG	T1	S	Undecided
AACTTTCCACCAGTTA-1	T1	S	Epithelium	CAGCTGGCAGCGATCC	T1	G1	p-EMT	ACACTGATCAGCGACC	T4	G1	Undecided	ACTTTCAAGCTACCGC	T3	G1	Epithelium	AACACGTTCACAGTAC	T2	G1	p-EMT	ACCAGTAGTAAACACA	T2	G1	p-EMT	AGTTGGTTCAGGATCT	T1	G1	p-EMT
AACTTTCCATACGCCG-1	T1	S	Undecided	CAGGTGCTCTACCAGA	T3	G1	p-EMT	ACACTGATCCTCATTA	T1	S	Undecided	AGACGTTCACGGTAGA	T2	G1	Epithelium	AACACGTTCGGAAACG	T3	G1	Undecided	ACCAGTAGTAGCGATG	T3	S	Epithelium	AGTTGGTTCCAAGCCG	T1	G1	Undecided
AACTTTCGTACCAGTT-1	T3	G1	p-EMT	CATATTCGTCTTGATG	T1	G2M	Undecided	ACAGCCGAGGATCGCA	T1	S	Undecided	AGACGTTGTAGCTAAA	T1	G1	Undecided	AACCATGAGACCTTTG	T2	G1	Undecided	ACCCACTCATTAACCG	T3	G1	Epithelium	ATAACGCAGGATGTAT	T1	G1	Epithelium
AACTTTCGTATCGCAT-1	T1	S	p-EMT	CATCAAGGTAAAGGAG	T1	G1	Epithelium	ACAGCCGCACCATGTA	T1	G1	p-EMT	AGACGTTGTTAAAGTG	T4	G1	Undecided	AACCATGAGCGCTTAT	T1	G1	p-EMT	ACCCACTGTCACAAGG	T2	S	Epithelium	ATAAGAGAGAGGGATA	T1	G1	Epithelium
AACTTTCGTCTTCTCG-1	T1	S	Epithelium	CATCAAGGTCGGCTCA	T1	G1	p-EMT	ACAGCCGCAGGAATCG	T1	S	p-EMT	AGAGCTTCATACCATG	T2	G1	Undecided	AACCATGCAGCCAATT	T7	G1	Undecided	ACCGTAATCCTAGTGA	T3	G1	Epithelium	ATAAGAGGTACCTACA	T3	G1	Undecided
AACTTTCTCACAGGCC-1	T2	S	Epithelium	CATCCACCACACAGAG	T1	S	Epithelium	ACAGCCGGTCGACTGC	T1	G2M	Undecided	AGAGCTTGTGCAGGTA	T1	G1	Undecided	AACCATGGTAGCTGCC	T1	S	p-EMT	ACCGTAATCTAGCACA	T3	G1	p-EMT	ATAAGAGGTTCGTTGA	T1	G1	Undecided
AACTTTCTCCTTTCTC-1	T1	S	Epithelium	CATGCCTTCCACGTGG	T1	G1	p-EMT	ACAGCTAAGCCGATTT	T1	G1	Undecided	AGAGTGGCATGGTCTA	T1	G1	Epithelium	AACCATGGTGACTACT	T2	G1	Undecided	ACCTTTAGTAATAGCA	T1	G1	Epithelium	ATAAGAGTCATTTGGG	T1	S	p-EMT
AAGACCTAGTCATCCA-1	T1	G1	Epithelium	CCACCTAGTGCGAAAC	T1	G1	p-EMT	ACAGCTACACCAGCAC	T1	G1	Epithelium	AGAGTGGGTTCGGCAC	T1	G1	Undecided	AACCATGGTTCAGTAC	T2	G1	p-EMT	ACCTTTAGTACTCAAC	T2	G1	Undecided	ATAGACCAGAGCAATT	T1	G1	Undecided
AAGACCTGTGCTTCTC-1	T1	S	p-EMT	CCACGGAGTTGCTCCT	T1	G1	p-EMT	ACATACGCATACCATG	T1	G1	Undecided	AGATCTGCAATACGCT	T3	G1	p-EMT	AACCATGTCCTTCAAT	T5	G1	p-EMT	ACGAGCCGTGAACCTT	T1	G1	Epithelium	ATAGACCCAATGTTGC	T1	G1	p-EMT
AAGACCTTCCTAAGTG-1	T2	G1	Epithelium	CCACGGAGTTTGGCGC	T1	G1	Undecided	ACATACGGTCTCTCTG	T1	G2M	Undecided	AGATTGCAGGATTCGG	T5	G1	p-EMT	AACCATGTCTGGCGAC	T2	G1	Epithelium	ACGAGGATCAACACCA	T2	G1	Epithelium	ATAGACCGTACTTAGC	T1	S	p-EMT
AAGACCTTCTAACCGA-1	T5	G2M	Epithelium	CCAGCGAGTAGTAGTA	T1	G1	Undecided	ACATACGGTTACCGAT	T1	G1	Undecided	AGATTGCAGTGTGGCA	T2	G1	p-EMT	AACCGCGAGGGCATGT	T2	G1	Undecided	ACGATACAGGAACTGC	T1	G1	Undecided	ATAGACCGTCAACATC	T1	G1	Undecided
AAGCCGCAGTTTAGGA-1	T1	G1	p-EMT	CCAGCGATCGGTCTAA	T1	G1	p-EMT	ACATCAGGTCAAACTC	T1	S	Undecided	AGATTGCGTGTGACCC	T5	G1	p-EMT	AACCGCGCAATAGCAA	T3	G1	Undecided	ACGATACTCAGTGTTG	T3	S	Epithelium	ATCACGAGTCATCCCT	T1	G1	Undecided
AAGCCGCCAAGGTTCT-1	T5	S	Epithelium	CCATGTCGTACTCTCC	T1	G1	Epithelium	ACATGGTGTGGTCCGT	T1	S	Undecided	AGCAGCCGTAGCCTCG	T4	G1	Epithelium	AACCGCGCAATAGCGG	T3	G1	Epithelium	ACGATGTTCACTTACT	T1	S	Epithelium	ATCACGAGTGCAACTT	T1	G1	Epithelium
AAGCCGCGTAGTGAAT-1	T1	G2M	Undecided	CCATTCGAGCGCTCCA	T1	G1	Undecided	ACATGGTTCAAGATCC	T1	G2M	Undecided	AGCATACAGAGCCTAG	T3	G1	Undecided	AACCGCGCACTGTCGG	T2	G1	Undecided	ACGATGTTCTGTCTAT	T2	G1	Epithelium	ATCATCTGTCACCCAG	T1	G1	Epithelium
AAGCCGCGTCACTTCC-1	T2	S	Epithelium	CCCAGTTTCCTGCTTG	T1	G2M	p-EMT	ACCAGTAAGGCATGGT	T1	S	p-EMT	AGCATACGTGCTAGCC	T2	G1	Undecided	AACCGCGCACTTCTGC	T5	G1	p-EMT	ACGCAGCGTCCGAACC	T1	G1	p-EMT	ATCATCTGTTAGTGGG	T1	G1	p-EMT
AAGCCGCGTCGGCTCA-1	T3	G1	Epithelium	CCCAGTTTCGCATGAT	T1	G1	Epithelium	ACCAGTACAGTTAACC	T1	G2M	Epithelium	AGCCTAAAGCGTAGTG	T4	G1	Undecided	AACCGCGCATCTCGCT	T5	G1	Epithelium	ACGCAGCGTGATAAGT	T2	G1	Undecided	ATCATGGGTACACCGC	T3	G1	p-EMT
AAGGAGCAGACAGGCT-1	T2	G2M	Undecided	CCGGGATTCACGACTA	T1	G1	p-EMT	ACCAGTAGTCAGAATA	T1	S	Epithelium	AGCCTAAGTCGGCACT	T4	G1	Epithelium	AACCGCGGTTAAGAAC	T4	G1	Epithelium	ACGCCAGAGATATGGT	T1	G1	Undecided	ATCATGGGTAGTAGTA	T1	G1	Epithelium
AAGGAGCAGAGGGCTT-1	T1	S	Undecided	CCGTACTTCCGGGTGT	T1	G1	p-EMT	ACCAGTATCCGCAAGC	T1	G1	Undecided	AGCGGTCTCGGTCCGA	T5	G1	Epithelium	AACCGCGGTTCGTCTC	T1	G1	p-EMT	ACGCCAGGTAATCACC	T2	G1	p-EMT	ATCCGAACACTCGACG	T1	G1	Undecided
AAGGAGCAGGAGTACC-1	T3	G2M	Undecided	CCGTTCAGTCTTCTCG	T1	G1	p-EMT	ACCCACTAGTCATGCT	T1	S	Undecided	AGCGTATAGGAGTCTG	T3	G1	Epithelium	AACCGCGTCCAATGGT	T1	G1	Undecided	ACGCCAGGTTGTGGAG	T2	G1	p-EMT	ATCCGAATCAGTGTTG	T1	G1	Epithelium
AAGGAGCAGGGCTTCC-1	T1	G1	Undecided	CCTAAAGTCTGGCGTG	T1	G1	p-EMT	ACCCACTAGTTCGATC	T1	G1	p-EMT	AGCGTATCATTCACTT	T3	G1	Epithelium	AACCGCGTCCGCATAA	T4	G1	Undecided	ACGCCAGTCAGCTCGG	T2	G1	p-EMT	ATCCGAATCTATCCCG	T1	G1	Undecided
AAGGAGCCAAAGAATC-1	T3	G2M	Epithelium	CCTACACTCGATCCCT	T1	G1	p-EMT	ACCCACTGTAGCACGA	T1	S	Undecided	AGCGTCGGTTAGATGA	T3	G1	Epithelium	AACCGCGTCCTCAATT	T4	G1	p-EMT	ACGCCAGTCAGTCCCT	T3	G1	Epithelium	ATCTACTTCCCTCAGT	T3	G1	p-EMT
AAGGAGCGTCTAGTGT-1	T3	G1	p-EMT	CCTATTAAGGCACATG	T3	G1	p-EMT	ACCCACTGTTGTGGAG	T1	G1	Undecided	AGCTCCTCAGACGTAG	T1	G1	Undecided	AACCGCGTCGTCTGCT	T1	G1	Undecided	ACGCCGACACGAAATA	T2	G1	p-EMT	ATCTGCCCATGTCCTC	T1	G1	Undecided
AAGGCAGAGACCCACC-1	T3	G1	Epithelium	CCTATTAGTGTGTGCC	T1	G1	p-EMT	ACCCACTTCATCACCC	T1	G1	Epithelium	AGCTCCTCATCCGCGA	T2	G1	Undecided	AACGTTGAGACAATAC	T1	G1	Undecided	ACGCCGACAGGTTTCA	T2	G1	Epithelium	ATCTGCCGTGACCAAG	T1	G1	Undecided
AAGGCAGCAGTCAGCC-1	T1	G1	Epithelium	CCTCAGTAGCTGATAA	T1	G1	p-EMT	ACCGTAAAGCCCGAAA	T1	G1	Undecided	AGCTCTCAGCAATATG	T1	G1	Epithelium	AACGTTGAGCAGCGTA	T2	G1	Undecided	ACGCCGAGTCATATGC	T1	G1	Epithelium	ATGAGGGGTACTTCTT	T1	G1	Epithelium
AAGGCAGGTTGTGGAG-1	T3	S	p-EMT	CCTTACGCACAAGACG	T1	G1	Epithelium	ACCTTTAAGGAATTAC	T1	G1	Undecided	AGCTCTCGTAAGGGAA	T3	G1	p-EMT	AACGTTGAGCGTGTCC	T2	G1	p-EMT	ACGCCGAGTGGTCCGT	T2	G1	Epithelium	ATTACTCTCCGCAAGC	T1	G1	p-EMT
AAGGTTCCAAGCGAGT-1	T1	G1	p-EMT	CCTTACGTCAGGCGAA	T1	G1	Undecided	ACCTTTAAGGCCCTTG	T1	S	Epithelium	AGCTTGAAGCTAGTTC	T3	G1	Epithelium	AACGTTGAGTCAAGGC	T1	G1	Undecided	ACGGAGAGTATATGGA	T2	G1	Undecided	ATTATCCTCACCAGGC	T3	G1	p-EMT
AAGGTTCCAGGTCGTC-1	T5	G2M	Epithelium	CCTTCGAAGTGGAGAA	T1	S	Epithelium	ACCTTTAGTAAGTTCC	T1	S	Epithelium	AGCTTGATCCTACAGA	T2	G1	p-EMT	AACGTTGAGTGACTCT	T3	G1	p-EMT	ACGGAGATCAGTTGAC	T1	G1	Epithelium	ATTATCCTCGGTCCGA	T1	S	p-EMT
AAGGTTCGTAAGGGCT-1	T2	S	Undecided	CCTTTCTCAGTGACAG	T2	G1	p-EMT	ACCTTTATCGTTACAG	T1	S	p-EMT	AGGCCGTCAATAAGCA	T3	G1	Epithelium	AACGTTGCACTAGTAC	T1	G1	p-EMT	ACGGAGATCTGACCTC	T3	G1	p-EMT	ATTCTACGTGAGGGAG	T1	G1	Epithelium
AAGGTTCGTACCGGCT-1	T3	G1	Undecided	CCTTTCTGTAGCCTAT	T1	G1	p-EMT	ACGATACAGGTCATCT	T4	G1	Undecided	AGGGAGTGTACATCCA	T4	G1	Epithelium	AACGTTGGTCATCGGC	T3	G1	Undecided	ACGGCCAAGACAATAC	T1	G1	Epithelium	ATTGGACGTCATGCCG	T1	G1	Undecided
AAGTCTGAGTGCTGCC-1	T5	G1	p-EMT	CGACTTCAGTCACGCC	T1	S	p-EMT	ACGATACTCAGTTTGG	T1	G1	Undecided	AGGGAGTTCTAACTCT	T1	G1	Undecided	AACGTTGGTCGACTGC	T1	S	Undecided	ACGGCCAGTCATCCCT	T3	G1	p-EMT	ATTGGTGCAGATGAGC	T1	G1	Undecided
AAGTCTGCACCGGAAA-1	T4	G1	p-EMT	CGACTTCCAGGCAGTA	T1	G1	p-EMT	ACGCAGCAGTAGGCCA	T1	G1	Undecided	AGGGATGAGCTGAACG	T2	G1	Undecided	AACGTTGTCACCGGGT	T4	S	Undecided	ACGGCCAGTCGCGTGT	T1	G1	p-EMT	ATTTCTGAGATCCGAG	T1	G1	p-EMT
AAGTCTGCATGCCTAA-1	T2	S	Undecided	CGAGCCACAGACGTAG	T3	G1	p-EMT	ACGCAGCCATCACCCT	T1	S	Epithelium	AGGGTGATCCACGACG	T3	G1	p-EMT	AACGTTGTCTGATTCT	T6	G1	Epithelium	ACGGGCTAGGCTAGCA	T1	G1	Epithelium	CAACCTCCAAGAAAGG	T1	G1	Epithelium
AAGTCTGTCTGAGGGA-1	T4	S	p-EMT	CGCGGTAAGCGTCTAT	T1	G1	Epithelium	ACGCAGCTCTTGAGGT	T1	S	Undecided	AGGTCATCATAGAAAC	T2	G1	p-EMT	AACTCAGAGGCTACGA	T4	G1	p-EMT	ACGGGTCTCAAACAAG	T1	S	Undecided	CAACTAGCAATGGAGC	T5	G1	Undecided
AATCCAGAGTTACGGG-1	T2	G1	Epithelium	CGGGTCAAGACAAGCC	T1	G1	Epithelium	ACGCCAGAGTAATCCC	T1	G1	Undecided	AGGTCCGCACCGCTAG	T3	G1	p-EMT	AACTCAGCAACACGCC	T6	G1	Undecided	ACGGGTCTCGAATGGG	T2	G1	p-EMT	CAAGAAAGTGTCTGAT	T1	G1	Undecided
AATCCAGCAATCCGAT-1	T3	G2M	p-EMT	CGTGTAACAGGTGCCT	T2	S	Epithelium	ACGCCAGAGTCCATAC	T1	G2M	p-EMT	AGGTCCGGTCACACGC	T4	G1	p-EMT	AACTCAGCATCCCATC	T2	G1	Undecided	ACTATCTGTAAACGCG	T1	G1	Epithelium	CAAGAAATCCACGACG	T1	G1	Epithelium
AATCCAGCAGGTTTCA-1	T2	G1	Epithelium	CGTGTAATCCTTTCTC	T1	S	Undecided	ACGCCAGCAATGGAGC	T1	G1	Epithelium	AGGTCCGTCTACTATC	T3	G1	Epithelium	AACTCAGCATCTACGA	T3	G1	Undecided	ACTATCTGTTCCGGCA	T2	G1	p-EMT	CAAGGCCCACGAAGCA	T3	G1	Undecided
AATCCAGGTCTGGTCG-1	T2	G1	Undecided	CGTGTAATCTGGGCCA	T1	S	Epithelium	ACGCCAGCACGCCAGT	T1	G1	Epithelium	AGTAGTCAGTGTGGCA	T4	G1	Epithelium	AACTCAGGTCCGAACC	T1	G1	Undecided	ACTATCTTCTGTGCAA	T1	G1	Epithelium	CAAGTTGCATACGCTA	T1	G1	Undecided
AATCCAGTCAACGAAA-1	T1	G2M	Undecided	CGTGTCTAGTTGAGTA	T1	G1	p-EMT	ACGCCAGCATTCCTGC	T1	G2M	Undecided	AGTAGTCTCTTGAGGT	T2	G1	Undecided	AACTCAGTCAAAGACA	T5	G1	Epithelium	ACTGAACTCATAGCAC	T2	G1	p-EMT	CACACCTAGTGGAGTC	T1	G1	p-EMT
AATCCAGTCCTTCAAT-1	T1	S	Undecided	CGTTAGAAGATCCCAT	T1	G1	p-EMT	ACGCCAGTCACATAGC	T3	S	p-EMT	AGTGAGGCAAATCCGT	T1	G1	Undecided	AACTCAGTCCTCAACC	T2	G1	Undecided	ACTGAGTGTGTCGCTG	T1	G1	Epithelium	CACACCTGTGTTGAGG	T1	G1	Undecided
[truncated: 7,128 more rows]

## Sheet: Table S8
Supplementary Table 8. Inhibition ratio of TKIs to hepatobiliary tumor organoids in drug screening
[truncated: 7 more rows]

[truncated: 3 more sheets: Table S9, Table S10, Table S11]
